# Supplementary material for: Immune recall improves antibody durability and breadth to SARS-CoV-2 variants
Source: Sci Immunol. 2022 May 12:eabp8328. doi: 10.1126/sciimmunol.abp8328 (PMC9097880; doi:10.1126/sciimmunol.abp8328)
Supplement: Supplementary file 3 — Data files S1 to S5 [file sciimmunol.abp8328_data_files.zip]

Archive with 5 entries (5 files):
- abp8328_data_file_s1.xlsx
- abp8328_data_file_s2.xlsx
- abp8328_data_file_s3.xlsx
- abp8328_data_file_s4.xlsx
- abp8328_data_file_s5.xlsx
