# Supplementary material for: Immune recall improves antibody durability and breadth to SARS-CoV-2 variants
Source: Sci Immunol. 2022 May 12:eabp8328. doi: 10.1126/sciimmunol.abp8328 (PMC9097880; doi:10.1126/sciimmunol.abp8328)
Supplement: Supplementary file 3 — Data files S1 to S5 [file sciimmunol.abp8328_data_files.zip › abp8328_data_file_s1.xlsx]

## Sheet: Sheet1
REAGENT or RESOURCE	SOURCE	IDENTIFIER
Antibodies
Goat anti-human IgG-alkaline phosphatase (AP)	Southern Biotech	Cat# 2040-04
anti-RBD human IgG	Obtained from the lab of Dr. Aaron Schmidt	CR3022
Anti-flag-APC	BioLegend	Cat# 637307
Anti-flag-PE	BioLegend	Cat# 637310
Anti-human-IgG-PerCP-Cy5.5	BioLegend	Cat# 410710
Anti-human-CD27-APC-Cy7	BioLegend	Cat# 356424
Anti-human-CD19-BV510	BioLegend	Cat# 302242
Anti-human-IgD-AF700	BioLegend	Cat# 348230
Anti-human-IgM-BV605	BioLegend	Cat# 314524
Anti-human CD27-FITC	BioLegend	Cat# 356404
Anti-human CCR7-PE	BioLegend	Cat# 353204
Anti-human CD4- PerCP-Cy5.5	BioLegend	Cat# 357414
Anti-human CD8-PE-Cy7	BioLegend	Cat# 344712
Anti-human OX40-APC	BioLegend	Cat# 350008
Anti-human CD45RA-APC-Cy7	BioLegend	Cat# 304128
Anti-human CD3-AF700	BioLegend	Cat# 300424
Anti-human CD38-BV711	BioLegend	Cat# 303528
Anti-human CD14-BV510	BioLegend	Cat# 367116
Anti-human CD69-BV605	Biolegend	Cat# 310938
Anti-human CD137-BV711	BioLegend	Cat# 309832
Biological Samples
COVID-19 convalescent plasma	This manuscript	N/A
SARS-CoV-2 mRNA Vaccinees plasma	This manuscript	N/A
pre-COVID19 plasma (collected before 10/01/2019)	This manuscript	N/A
Chemicals, Peptides, and Recombinant Proteins
SARS-CoV-2 RBD	Obtained from the lab of Dr. Aaron Schmidt	N/A
SARS-CoV-2 S1	Obtained from the lab of Dr. Bing Chen	N/A
SARS-CoV-2 S2	Sino Biological	CAT # 40590-V08B
SARS-CoV-2 NTD	Sino Biological	Cat # 40591-V49H
SARS-CoV-2 nucleocapsid protein	GenScript	Cat# Z03480
SARS-CoV-1 spike	Sino Biological	Cat# 40634-V08B
MERS spike	Sino Biological	Cat# 40069-V08B
HKU1 spike	Sino Biological	Cat# 40606-V08B
OC43 spike	Sino Biological	Cat# 40607-V08B
NL63 spike	Sino Biological	Cat# 40604-V08B
229E spike	Sino Biological	Cat# 40605-V08B
SARS-CoV-2 Spike protein	Obtained from the lab of Bing Chen	N/A
Bovine serum albumin (BSA)	Sigma	Cat# A2153
Triton X-100	Fisher Scientific	Cat# 9002-93-1
10x phosphate buffered saline (PBS)	Boston BioProducts	Cat# BM-220-10XS
Glycine	Sigma-Aldrich	Cat# G7126
Zinc chloride	Sigma-Aldrich	Cat# 793523
Magnesium chloride	Sigma-Aldrich	Cat# M0250
Tween-20	Sigma-Aldrich	Cat# P1379
Ficoll-Paque PLUS	Cytiva	Cat# 17144003
Anti-human CD19 magnetic microbeads	Miltenyi	Cat# 130-050-301
Spike protein with His and Flag tags	Genscript	Cat# Z03481
4',6-diamidino-2-phenylindole, dihydrochloride (DAPI)	Thermo Fisher Scientific	Cat# D1306
Dithiothreitol (DTT)	Thermo Fisher Scientific	Cat# R0861
RNaseOUT	Thermo Fisher Scientific	Cat# 10777-019
Random hexamer primer	Thermo Fisher Scientific	Cat# FERSO142
10 mM dNTPs	Promega	Cat# U1515
IGEPAL CA-630	Sigma-Aldrich	Cat# I8896
SuperScript III reverse transcriptase	Thermo Fisher Scientific	Cat# 18080085
HotStarTaq DNA polymerase	Qiagen	Cat# 203205
Lipofectamine 3000 transfection reagent	Thermo Fisher Scientific	Cat# L3000008
Peptide megapools of SARS-CoV-2 spike	Obtained from the lab of Dr. Daniela Weiskopf	N/A
Peptide megapools of SARS-CoV-2 remainder (SARS-CoV-2 proteome minus spike)	Obtained from the lab of Dr. Daniela Weiskopf	N/A
Peptide megapools of HCoVs (HKU1, OC43, NL63, 229E) spike	Obtained from the lab of Dr. Daniela Weiskopf	N/A
Peptide megapools of HCoVs remainder (HCoVs proteome minus spike)	Obtained from the lab of Dr. Daniela Weiskopf	N/A
Peptide megapools of cytomegalovirus (CMV)	Obtained from the lab of Dr. Daniela Weiskopf	N/A
Phytohemagglutinin (PHA)	Thermo Fisher	Cat# 00-4977-03
Critical Commercial Assays
ONE-Glo luciferase assay system	Promega	Cat# E6120
Experimental Models: Cell Lines
HEK293T	ATCC	Cat# CRL-3216
ACE2/TMPRSS2-expressing HEK293T	Obtained from the lab of Marc Johnson	N/A
Oligonucleotides
Primer set for Ig PCR (see Tiller et al. 2008)	IDT DNA	N/A
Recombinant DNA
HDM-SARS2-Spike-delta21-Wuhan-Hu-1	Addgene	Cat#155130
HDM-SARS2-Spike-del21-D614G	Addgene	Cat#158762
HDM-SARS2-Spike-del21-B.1.117 (Alpha)	This manuscript	N/A
HDM-SARS2-Spike-del21-B.1.351 (Beta)	This manuscript	N/A
HDM-SARS2-Spike-del21-P. 1. (Gamma)	This manuscript	N/A
HDM-SARS2-Spike-del21-B.1.617.2 (Delta)	This manuscript	N/A
HDM-SARS2-Spike-del21-B.1.1.529 (Omicron)	This manuscript	N/A
pLenti CMV Puro LUC (w168-1)	Addgene	Cat#17477
psPAX2	Addgene	Cat#12260
pMAX-GFP	Lonza	Cat#VDC-1040
Software and Algorithms
GraphPad Prism V8.2.1	GraphPad Software	https://www.graphpad.com/scientificsoftware/
		prism/
IgBLASTn v. 1.16.0	NCBI	ftp://ftp.ncbi.nih.gov/blast/executables/igblast/release/LATEST
R	Free Software Foundation/GNU	R v4.0.0
Bioconductor software in R	Bioconductor	https://www.bioconductor.org/
