# Supplementary material for: Immune recall improves antibody durability and breadth to SARS-CoV-2 variants
Source: Sci Immunol. 2022 May 12:eabp8328. doi: 10.1126/sciimmunol.abp8328 (PMC9097880; doi:10.1126/sciimmunol.abp8328)
Supplement: Supplementary file 3 — Data files S1 to S5 [file sciimmunol.abp8328_data_files.zip › abp8328_data_file_s2.xlsx]

## Sheet: mAb info
	Paired sequences			Donor information			Heavy chain IgBlast result							Kappa chain IgBlast result					Light chain IgBlast result					EC50 to SARS-CoV-2 Spike	ELISA result (O.D405)
Clone_ID	Heavy Sequence	Kappy Sequence	Lambda Sequence	patient_ID	draw_number	Source	Length	VH segment usage	DH segment usage	JH segement usage	Heavy chain mutation	Heavy chain_nucleotides	Heavy chain_CDR3_amino acid	VK segment usage	JK segment	Kappa chain mutations	Kappa chain_CDR3_nucleotide	Kappa chain_CDR3_amino acid	VL gene segment usage	JL_gene segment usage	Light chain_mutations	lambda chain_CDR3_nucleotide	Lambda chain_CDR3_amino acid		SARS1_spike	MERS_spike	HKU1_spike	OC43_spike	NL63_spike	229E_spike	Cov2_S1	Cov2_S2	Cov2_NTD	Cov2_RBD	dsDNA	Insulin	LPS	CLP	BSA
492_P1_A5	CCGGTGTACATTCTCAGGTGCAGCTGGTGGAGTCTGGGGGAGGTGTGGTCCAGCCTGGGAGGTCCCTGAGACTCCCCTGTGCAGCCTCTGGATTCTCCTTCAGTGGCTATGCTATGCACTGGGTCCGCCAGGCTCCAGACAAGGGGCTGGAGTGGATGGCAGTTATATCATTTGATGGAAGCACTAAAACGTATGCTGACTCCGTGAGGGGCCGATTCACCATCTCCAGAGACAATTCCAAGAACACGTTGTATCTACAAATACATACCCTGAGAACTGAAGACACGGCTGTTTATTACTGTGCGAGAGGCGGCGGAGGGGGTGATGGTGCTTTTGATAACTGGGGGGGGGGGACAATGGTGACCGTCTCTT	CCGGTGTACATGGGGATGTTGTGATGACTCAGTCTCCACTCTCCCTGCCCGTCACCCTTGGACAGCCGGCCTCCATCTCCTGCAGGTCTAGTCAAAGCCTCGTATACAGTGATGGAAACACCTACTTGATTTGGTTTCAGCAGAGGCCAGGCCAATCTCCAAGGCGCCTAATTTATAAGGTTTCTAACCGGGACTCTGGGGTCCCAGATAGATTCAGCGGCAGTGGGTCAGGCACTGATTTCACACTGAAAATCAGCAGGGTGGAGGCTGACGATGTTGGAGTTTATTATTGCATGCAAACTACACACTGGCCGTACACTTTTGGCCAGGGGACCAAGCTGGAGATCAAAC	NA	820#0089	1	Sustainer	372	IGHV3-30-3*01	IGHD2-21*01	IGHJ3*02	23	gcgagaggcggcggagggggtgatggtgcttttgataac	ARGGGGGDGAFDN	IGKV2-30*01	IGKJ2*01	7	atgcaaactacacactggccgtacact	MQTTHWPYT	NA	NA	NA	NA	NA	0.009522	0.892	0.109	1.049	1.859	0.069	0.077	0.09	1.95	0.084	0.154	0.169	0.114	0.137	0.164	0.118
0007A2	CCGGTGTACATTCTGAGGTGCAGCTGTTGGAGTCCGGGGGAGGCTTGGTACAGCCTGGGGGGTCCCTGAGACTCTCATGTGCAGCCTCTGGATTCATCTTTAGCAACTATGTCGTGAGCTGGGTCCGCCAGGCTCCAGGGAAGGGGCTGGAGTGGGTCTCAGGTATTAGTGTTAATGGTGACACAACATTCTACGCAGACTCCGTGAAGGGCCGGTTCACCATCTCCAGAGACAATTCCAAGAACACTCTTTATCTTCAAATGAACAGCCTGAGAGCCGAAGACACGGCCGTATATTACTGTGCGAAAGTGAGAGGATATTGTAGTGGTGGTAGGGGTTGTATGGACGTCTGGGGCCAAGGGACCACGGTCACCGTCTCCTCAGCG	CCGGTGTACATTCAGACATCCAGTTGACCCAGTCTCCGTCCTCCCTGTCTGCATCTGTAGGAGACAGAGTCACCATCACTTGCCAGGCGAGTCAGGACATTGGCAATACTTTAGCCTGGTATCAGCAGAAACCAGGGAAAGCTCCTAATCTCCTGATCTATGATGCCTCCAGTTTGCAAAGTGGGGTCCCATCCAGGTTCAGCGGCAGTGTATCTGGGACAGATTTCACTCTCACCATCACCAGCCTGCAGCTTGAGGACTTTGCAACTTATTACTGTCAACAGTTTAATACTTACCCGGCGCTCACTTTCGGCGGAGGGACCAAGGTGGAGATCAAAC	NA	820#0007	1	Sustainer	386	IGHV3-23*01,IGHV3-23D*01	IGHD2-15*01	IGHJ6*02	18	gcgaaagtgagaggatattgtagtggtggtaggggttgtatggacgtc	AKVRGYCSGGRGCMDV	IGKV1-13*02,IGKV1D-13*01,IGKV1D-13*02	IGKJ4*01	16	caacagtttaatacttacccggcgctcact	QQFNTYPALT	NA	NA	NA	NA	NA	0.01644	0.954	2.209	1.391	1.606	0.081	0.141	0.15	1.96	0.498	0.176	0.176	0.172	0.171	0.174	0.194
495_P1_A5	CCGGTGTACATTCTGAGGTGCAGCTGTTGGAGTCCGGGGGAGGCTTGGTACAGCCTGGGGGGTCCCTGAGACTCTCATGTGCAGCCTCTGGATTCATCTTTAGCAACTATGTCGTGAGCTGGGTCCGCCAGGCTCCAGGGAAGGGGCTGGAGTGGGTCTCAGGTATTAGTGTTAATGGTGACACAACATTCTACGCAGACTCCGTGAAGGGCCGGTTCACCATCTCCAGAGACAATTCCAAGAACACTCTTTATCTTCAAATGAACAGCCTGAGAGCCGAAGACACGGCCGTATATTACTGTGCGAAAGTGAGAGGATATTGTAGTGGTGGTAGGGGTTGTATGGACGTCTGGGGCCAAGGGACCACGGTCACCGTCTCCTCAGCG	CCGGTGTACATTCAGACATCCAGTTGACCCAGTCTCCGTCCTCCCTGTCTCCATCTGTAGGAGACAGAGTCACCATCACTTGCCGGGCGAGTCAGGACATTGGCAATACTTTAGCCTGGTATCAGCAGAAACCAGGGAAAGCTCCTAATCTCCTGATCTATGATGCCTCCAGTTTGCAAAGTGGGGTCCCATCCAGGTTCAGCGGCACTGTATCTGGGACAGATTTCACTCTCACCATCACCAGCCTGCAGCCTGAGGACTTTGCAACTTATTTCTGTCAACAGTTTAATACTTACCCGGCGCTCACTTTCGGCGGAGGGACCAAGGTGGAAATCAAAC	NA	820#0007	1	Sustainer	386	IGHV3-23*01,IGHV3-23D*01	IGHD2-15*01	IGHJ6*02	18	gcgaaagtgagaggatattgtagtggtggtaggggttgtatggacgtc	AKVRGYCSGGRGCMDV	IGKV1-13*02,IGKV1D-13*01,IGKV1D-13*02	IGKJ4*01	17	caacagtttaatacttacccggcgctcact	QQFNTYPALT	NA	NA	NA	NA	NA	0.007233	0.581	2.943	0.602	1.592	0.065	0.137	0.1	2.18	0.061	0.083	0.147	0.177	0.103	0.185	0.15
494_P1_A6	CGCTGTGCCCCNGAGGTGCTCTTGGAGGAGGGTGCCAGGGGGAAGACCGATGGGCCCTTGGTGGAGGCTGAGGAGACGGTGACCGTGGTCCCTTGGCCCCAGACGTCCAGACCGTAGAAGTACCAGCTGCTGCGAAGATGAACAACTGCCACTCTTGCACAGTAATAAACAGCCGTGTCCTCGGCTCTCAGACTGTTCATTTGCAGATAAAGGGTGTTCTTGGCGTTGTCTCTGGAGATGCTGAATCGGCCCCTCACGGAGTCCGCGTAGCTTGTGCTAGTCGCATCACTATTAAGACGTGAGATCCACACCAGCCCCTTTCCTGGAGGTTGGCGGACCCAGTATATCCAGTAATCACTCAAGGTGAATCCAGAGGCTGCACAGGAGAGTCTCAGGGAC…	CCGGTGTACATTCTGACATCCAGATGACCCAGTCTCCATCCTCCCTGTCTGCATCTGTAGGAGACAGAGTCAACATCACTTGCCGGGCAAGTCAGGACATTAGAAATGATTTAACCTGGTATCAGCAGAGGCCAGGGAAAGCCCCTAACCTCCTGATCTCTGCTGCATCCAGTTTGCAAACTGGGGTCCCATCAAGGTTCAGCGGCAGTGGATCTNGNACAGATTTCACTCTCACCATCAGCAGCCTGCAGCCTGAAGATTTTGCAACTTATTATTGTCTACAAGATTACATTTACCCTCCGACTTTCGGCCAAGGGACCAAGGTGGAAATCAAAC	NA	820#0020	1	Sustainer	470	IGHV3-74*01	IGHD6-13*01	IGHJ6*02	18	gcaagagtggcagttgttcatcttcgcagcagctggtacttctacggtctggacgtc	ARVAVVHLRSSWYFYGLDV	IGKV1-6*01	IGKJ1*01	14	ctacaagattacatttaccctccgact	LQDYIYPPT	NA	NA	NA	NA	NA	0.008853	0.3	0.485	1.146	1.187	0.068	0.08	0.13	1.76	0.071	0.085	0.175	0.14	0.122	0.195	0.123
496_P1_D4	CCGGTGTACATTCTCAGGTGCAGCTGGTGGAGTCTGGGGGAGGCGTGGTCCAGCCTGGGAGGTCCCTGAGACTCACCTGTGCAGCCTCTGGATTCACGTTCAGTGCTCATAGTCTACACTGGGTCCGCCAGGCTCCAGGCAAGGGGCTGGAGTGGGTGGCAGTTATATCATATGATGGAAGTAATAAATACCATGCGGACTCCGTGAAGGGCCGATTCACCATCTCCAGAGACAATTCCAACAACACACTGTTTCTGCAAATGAACAGCCTGAGAGCTGACGACACGGCTGTCTATTACTGTGCGAAAGGAATTTCGGGGAGTTATTATAGTCCTTTAGCCTCCTGGGGCCAGGGAACCCTGGTCACCGTCTCCTCAGCG	CCGGTGTACATTCAGAAATTGTGTTGACGCAGTCTCCAGGCACCCTGTCTTTGTCTCCAGGGGCAAGAGCCACCCTCTCCTGCAGGGCCAGTCAGAGTGTTGACAGCAGGCACTTAGCCTGGTACCAGCAGAAACCTGGCCAGGCTCCCAGGCTCCTCATTTATGGTACATCCACTAGGGCCACTGGCATCCCAGACAGGTTCAGTGGCAGTGGCTCTGGGACAGACTTCACTCTCACCATCACCAGACTGGAGCCTGAAGATTTTGCAGTGTATTTCTGTCAGCAGTATGGTAGCTCACCTCCGTGGACGTTCGGCCAAGGGACCAAGGTGGAAATCAAAC	NA	820#0310	1	Sustainer	380	IGHV3-30*18,IGHV3-30-5*01	IGHD3-10*01,IGHD3-10*02	IGHJ5*02	17	gcgaaaggaatttcggggagttattatagtcctttagcctcc	AKGISGSYYSPLAS	IGKV3-20*01	IGKJ1*01	12	cagcagtatggtagctcacctccgtggacg	QQYGSSPPWT	NA	NA	NA	NA	NA	0.05575	0.116	0.125	0.149	0.15	0.067	0.075	0.1	0.39	0.077	0.081	0.179	0.144	0.141	0.162	0.127
0007A9	CCGGTGTACATTCCCAGGTGCAGTTGCAGGAGTCGGGCCCAGGACTGGTGAAGCCTTCGGAGACACTGTCCCTCACCTGCAGTGTCTCTGGTGACTCCATCAGCAGTAACTTCTGGAGCTGGATCCGGCAGCCCCCAGGGAAGGGACTGGAGTGGATTGGCTACATCTATTACAGAGGGAGCACCAACTACAACCCCTCCCTCAAGAGTCGTGTCACCATATCAGTAGACACGTCGAAGAACCAGTTCTCCCTGAAGTTGTTTTCTGTGACCGCTGCGGACACGGCCGTGTATTACTGTGCGAGAGAGACGAGGTGGAACTACGTTGACTACTGGGGCCAGGGAACGCTGGTCACCGTCTCCTCAGCG	CCGGTGTACATTCGGACATCGTGATGACCCAGTCTCCAGCCTCCCTGGCTGTGTCTCTGGGCGAGAGGGCCACCATCAACTGCAAGTCCAGCCAGAGTGTTTTATACAGTTCCAACAATAAGAACTACTTAGCTTGGTATCAGCAGAAACCAGGACAGCCTCCCAAGCTGCTCGTTTACTGGGCATCTACCCGGGAATCCGGGGTCCCTGACCGATTCAGTGGCAGCGGGTCTGGGACAGATTTCACTCTCACCATCAGCAGCCTGCAGGCTGACGATGCGGCAGCTTATTACTGTCAGCAATATCACGGAACTCCGTGGACGTTCGGCCAAGGGACCAAGGTGGANNNNNNNACGAACTGTGGCTGCACCATCTGTCTTCATCTTCCCGCCATCTGAT…	NA	820#0007	1	Sustainer	368	IGHV4-59*01,IGHV4-59*11	IGHD2-15*01,IGHD2-21*01,IGHD2-21*02	IGHJ4*02	16	gcgagagagacgaggtggaactacgttgactac	ARETRWNYVDY	IGKV4-1*01	IGKJ1*01	12	cagcaatatcacggaactccgtggacg	QQYHGTPWT	NA	NA	NA	NA	NA	0.01144	1.106	0.589	3.135	2.179	0.363	1.053	0.99	2.47	0.091	0.46	0.278	0.27	0.294	1.419	0.276
0007A4	CCGGTGTACATTCTGAAGTGCAGCTGGTGGAGTCTGGGGGAGGCGTGGTCCAGCCTGGGAGGTCCCTGAGACTCTCCTGTGCAGTTTCTGGATTCACCTTCAGTAGTTATGGTTTGCACTGGGTCCGCCAGGCTCCAGGCAAGGGGCTGGAGTGGGTGGCAGTTATATCAGACGATGGAAAGAATAAATATTATGGAGACTCCGTGAAGGGCCGATTCACCATCTCCAGAGACAATTCCAAGAACACGTTGTATCTGCAAATGAACAGCCTGAGAACTGAAGACACGGCTATATATTACTGTGCGAGAGCCGGGTTTAGCAGCAGCTGGGCCCTCGGGGACTACTTTGACTACTGGGGCCAGGGAACCCTGGTCACCGTCTCCTCAGCG	CCGGTGTACATTCGGACATCGTGATGACCCAGTCTCCATCCACCCTGGCTGTGTCTCTGGGCGAGAGGGCCACCATCAACTGCAAGTCCAGCCAGAGTGTTTTATACAGCTCCAACAATAAGAACTACTTAGCTTGGTACCAGCAGAAACCAGGACAGCCTCCTAAGCTGCTCATTTACTGGGCATCTACTCGGGAATCCGGGGTCCCTGACCGATTCAGTGGCAGCGGGTCTGGGACAGATTTCACTCTCACCATCAGCAGCCTGCAGGCTGAAGATGTGGCAGTTTATTACTGTCAGCAATATTATAGTCCTCTCCCGTACACTTTTGGCCAGGGGACCAAGCTGGAGATCAAAC	NA	820#0007	1	Sustainer	389	IGHV3-30*03	IGHD6-13*01	IGHJ4*02	16	gcgagagccgggtttagcagcagctgggccctcggggactactttgactac	ARAGFSSSWALGDYFDY	IGKV4-1*01	IGKJ2*01	5	cagcaatattatagtcctctcccgtacact	QQYYSPLPYT	NA	NA	NA	NA	NA	0.08924	0.71	3.015	1.769	1.915	0.13	0.27	0.31	1.76	0.457	0.24	0.172	0.155	0.165	0.201	0.143
492_P1_A8	GAGGTGCTCTTGGAGGAGGGTGCCAGGGGGAAGACCGATGGGCCCTTGGTGGAGGCTGAGGAGACGGTGACCAGGGTTCCCTGGCCCCAACGGTCCAACCAGTTACTAGGTGTCTCTCTCGCACAATAATAAACGGCCGTGTCCGCAGCGGTCACAGAGGTCAGCTGCAGGGAGAACTGGTTCTTGGACGTGTCTGCTGATATGGTGACTCGACTCTTGAGGGACGGGTTGTAGTTGGTGCTCCCACGGTAATAGACATAGCCAATCCACTCCAGTCCCTTCCCTGGGGTCTGCCGGATCCAACTCCAGAAGTAACTAGTGATGGAGCCACCAGAGACAGCACAGGTGAGGGACAGGGTCTCCGAAGGCTTCACCAGTCCTGGGCCCGACTCCTGCAGC…	CCGGTGTACATTCGGACATCGTGATGACCCAGTCTCCAGAATACCTGGCTGTGTCTCTGGGCGAGAGGGCCACCATCAACTGCAAGTCCAGCCAGACTATTTTCTATACCTCCAACAATAAGAAGTACTTAGCTTGGTACCAGCAAAAACCTGGAGAGCCTCCTAGGCTGCTCATCTACTGGGCATCTACCCGGGAATCAGGGGTCCCTGACCGATTCAGTGGCGGCGGGTCTGGGACAGATTTCACTCTCACCATCAGCAGCCTGCAGGCTGAGGATGTGGCAGTTTATTACTGTCACCAATACTTTGATACTCCGTGGACGTTCGGCCAAGGGACCAAGGTGGAGATCAAAC	NA	820#0089	1	Sustainer	413	IGHV4-59*01	N/A	IGHJ5*02	15	GCGAGAGAGACACCTAGTAACTGGTTGGACCGT	ARETPSNWLDR	IGKV4-1*01	IGKJ1*01	21	caccaatactttgatactccgtggacg	HQYFDTPWT	NA	NA	NA	NA	NA	0.0157	0.606	3.364	2.053	2.471	0.072	0.072	0.09	1.37	0.269	0.166	0.204	0.131	0.119	0.176	0.126
492_P1_D7	CCGGTGTACATTCGAGGTGCAGCTGGTGCAGTCTGGAGCAGAGGTGAAAAAGCCGGGGGAGTCTCTGAAGATCTCCTGTAAGGTCTCTGGATACAGGTTTACCAGTTATTGGATCGGCTGGGTGCGCCAGATGCCCGGGAAAGGCCTGGAGTGGATGGGGATCATTCACCCTGGTGACTCTGATGCCAGATACAGCCCGTCCTTCCACGGCCAGGTCACCATTTCAGCCGACAACTCCATCACCACCGCCTACCTGCAGTGGAGCAGCCTGAAGGCCTCGGACACCGCCATGTACTTCTGTGCGAGAGCGCACTCTCATGAGTACAGAGGCTACTCCTACGCTATGGACGTCTGGGGCCAAGGGACCACGGTCACCGTCTCCTCAGCGT	NA	CCGGTTCTGTGACCTCCTATGAGCTGACACAGCCACCCTCGGTGTCAGTGTCCCCAGGACAGACGGCCAGGATCACCTGCTCTGGAGATGCATTGTCAAAACAATATGCTTATTGGTACCTGCAGAAGCCAGGCCAGGCCCCTGTGCTGGTGATATATGAAGACAGCGAGAGGCCCTCAGGGATCCCTGAGCGATTCACTGGCTCCTCCTCAGGGACAACAGTCACGTTGACCATCACTGGAGTCCAGGCAGAAGACGAGGCTGACTACTACTGTCAATCAGCAGACAGCAGTGGTACTTATTGGGTGTTCGGCGGAGGGACCAAACTGACCGTCCTAAGTCAGCCCAAGGCTGCCCCCTCGGTCACTCTGTTCCCGCCC	820#0093	1	Sustainer	389	IGHV5-51*03	IGHD4-11*01,IGHD4-4*01	IGHJ6*02	15	gcgagagcgcactctcatgagtacagaggctactcctacgctatggacgtc	ARAHSHEYRGYSYAMDV	NA	NA	NA	NA	NA	IGLV3-25*03	IGLJ3*02	10	caatcagcagacagcagtggtacttattgggtg	QSADSSGTYWV	0.09946	0.081	0.083	0.081	0.079	0.063	0.077	0.1	0.1	0.338	0.193	0.123	0.133	0.123	0.134	0.164
496_P2_A10	GAGGTGCTCTTGGAGGAGGGTGCCAGGGGGAAGACCGATGGGCCCTTGGTGGAGGCTGAAGAGACGGTGACCATTGTCCCTTGGCCCCAGATATCAAAAGCATCATTGACGTAACCACTACTATCATAGTAATAGAGACCTCTGGTACAGAAATAAACGGCTGTGTCCTCGCTTTTCAGGCTGTTCATTTGCAAAAACAGCGTGTTTTCTGAATCATCTCTTGAGATGGTGAATCTGCCTTTCACGGGTGCAGCGTAGTCTGTTGTCGCACCATCAAATCTGCTTTTAATACGGCCAACCCACTCCAGCCCCTTCCCTGGAGCCTGGCGGACCCAGCTCATCCAGGCATTAGTGAAAGTGAATCCAGAGGCTTCACAGGAGAGTCTAAGGGATCCCCCA…	NA	CCGGTTCTGTGACCTCCTATGAGCTGACTCAGCCACCCTCGGTGTCAGTGTCCCCAGGACAAACGGCCAGGATCACCTGCTCTGGAGATGCATTGCCAAAGAAATATGCTTTTTGGTACCAGCAGAAGTCAGGCCAGGCCCCTGTGCTGGTCATCTATGAGGACAGCAGACGACCCTCCGGGATCCCTGAGAGATTCTCTGGCTTCAGCTCAGGGACAATGGCCACCTTGACTTTCAGTGGGGCCCAGGTGGAGGATGAAGCTGACTACTACTGTTATTCAACAGACAGCAGTGGTAATCATAGGGTATTCGGCGGAGGGACCAAGCTGACCGTCCTAGGTCAGCCCAAGGCTGCCCCCTCGGTCACTCTGTTCCCGCCC	820#0025	1	Sustainer	444	IGHV3-15*01	IGHD3-22*01	IGHJ3*02	15	accagaggtctctattactatgatagtagtggttacgtcaatgatgcttttgatatc	TRGLYYYDSSGYVNDAFDI	NA	NA	NA	NA	NA	IGLV3-10*01	IGLJ2*01,IGLJ3*01	7	tattcaacagacagcagtggtaatcatagggta	YSTDSSGNHRV	0.02382	0.076	0.207	0.125	0.12	0.069	0.076	0.13	0.65	0.07	0.103	0.128	0.144	0.101	0.176	0.145
496_P1_E5	CCGGTGTACATTCCCAGGTGCAGCTGGTGCAGTCTGGGGTTGAGGTGAAGAAGCCTGGGTCCTCGGTGAAGGTCTCGTGCAAGGCTTCTGGAGACACCTTCAGCAACTATGCTATCAGCTGGGTGCGACAGGCCCCTGGACAAGGGCTTGAGTGGATGGGGAGGATCATCCCTATCCTTGAGATAACAAACTACGCACAGAAGTTTCAGGGCAGAGTCACGATTACCGCGGACAAATCCACGAGCACAGTCTACATGGAGCTGACCAGCCTGAGATCTGAGGACACGGCCGTTTATTATTGTACGAGAAATGACTACGGTGCTATCCCCCACTTCTTTGACCACTGGGGCCAGGGAACCCTGGTCACCGTCTCCTCAGCG	NA	CCGGTTCCTGGGCCCAGTCTGCCCTGACTCAGCCTCGCTCAGTGTCCGGGTCTCCTGGACAGTCAGTCACCATCTCCTGTACTGGAACCAGCAGTGATGTTGGTGGTTATGACTATGTCTCCTGGTACCAACAGCACCCAGAGAAAGCCCCCAAACTCATCATTTATGATGTAAGTAAGAGGCCCTCAGGGGTCCCTGATCGCTTCTCTGGCTCCAAGTCTGGCATCACGGCCTCCCTGACCATCTCTGGGCTCCAGGCTGAAGATGAGGCTGATTATTACTGCTGCTCATATGCAGGCAGCTTCACTTTGGTATTCGGCGGAGGGACCGAGTTGACCGTCCTAGGTCAGCCCAAGGCTGCCCCCTCGGTCACTCTGTTCCCGCCC	820#0310	1	Sustainer	380	IGHV1-69*09	IGHD4/OR15-4a*01,IGHD4/OR15-4b*01	IGHJ4*02	14	acgagaaatgactacggtgctatcccccacttctttgaccac	TRNDYGAIPHFFDH	NA	NA	NA	NA	NA	IGLV2-11*01	IGLJ2*01,IGLJ3*01	10	tgctcatatgcaggcagcttcactttggta	CSYAGSFTLV	0.09688	0.075	0.081	0.104	0.141	0.075	0.072	0.12	0.5	0.17	0.089	0.131	0.196	0.117	0.161	0.12
496_P2_A6	CCGGTGTACATTCTCAGGTGCAGCTGGTGGAGTCTGGGGGAGGCGTGGTCCAGCCTGGGAGGTCCCTGAGACTCTCCTGTGGAGTCTCTGGATTCACCTTTAGTAGCTATGCTATGCACTGGGTCCGCCAGGCTCCAGGCAAGGGGCTGGAGTGGGTGGCACTTATATCATATGATGGAGGCAATAAATACTACGCAGACTCCGTGAGGGGCCGATTCACCATCTCCAGAGACAATTCCAAGAACACGCTGTATCTGGAAATGAACAGCCTGAGACATGAGGACACGGCTTTTTATTACTGTGCGAGGAACTTTAGGGGGGGGTACTACCACGGTATGGACGTCTGGGGCCAAGGGACCACGGTCACCGTCTCCTCAGCG	CCGGTGTACATTCAGAAATTGTGTTGACGCAGTCTCCAGGCACCCTGTCTTTGTCTCCAGGGGAAAGAGCCACCCTCTCCTGCAGGGCCAGTCAGAGTGTTAGCAGCAGCTACTTAGCCTGGTACCAGCAGAAACCTGGCCAGGCTCCCAGGCTCCTCATCTATGGTGCATCCAGCAGGGCCACTGGCATCCCAGACAGGTTCAGTGGCAGTGGGTCTGGGACAGACTTCACTCTCACCATCAGCAGACTGGAGCCTGAAGATTTTGCAGTGTATTACTGTCAGCAGTATGGTAACTCACCTCCGTACACTTTTGGCCAGGGGACCAAGCTGGAGATCAAAC	NA	820#0025	1	Sustainer	380	IGHV3-30-3*01	IGHD1-7*01,IGHD2/OR15-2a*01,IGHD2/OR15-2b*01	IGHJ6*02	11	gcgaggaactttaggggggggtactaccacggtatggacgtc	ARNFRGGYYHGMDV	IGKV3-20*01	IGKJ2*01	1	cagcagtatggtaactcacctccgtacact	QQYGNSPPYT	NA	NA	NA	NA	NA	0.2978	1.451	0.102	0.164	0.136	0.079	0.081	0.32	1.68	0.136	0.342	0.223	0.182	0.127	0.225	0.144
492_P1_E12	CCGGTGTACATTCTCAGGTGCAGCTGGTGGAGGCCGGGGGAGGCGTGGTCCAGCCTGGGACGTCCCTGAGACTCTCCTGTGCAGCCTCTGGATTCACCTTCAGTAACTATGCTATCCAGTGGGTCCGCCAGGCTCCAGGCAAGGGGCCGGAGTGGGTGGCACTTATATCATATGATGGAAGCAATAAATACTACGCAGACCCCGTGAAGGGCCGATTCACCCTCTCCAGAGACAATTCCAAGAACACCCTGTATCTGCAAATGAACAGCCTGAGAGCTGAGGACACGGCTGTGTATTACTGTGCGAGAGGAATTCGAGGCGGCTATAATGACGCCTTTGATATCTGGGGCCAAGGGACAATGGTCACCGTCTCTTCAGCG	CCGGTGTACATTCAGACATCCAGTTGACCCAGTCTCCATCCTTCCTGTCTGCATCTGTAGGAGACAGAGTCACCATCACTTGCCGGGCCAGTCAGGGCATTAGCAGTTATTTAACCTGGTATCAGCAAAAACCAGGGAAAGCCCCTAAGCTCCTGATCTATGCTGCATCCACTTTGCAAAGTGGGGTCCCATCAAGGTTCAGCGGCAGTGGATCTGGGACAGAATTCACTCTCACAATCAGCAGCCTGCAGCCTGAAGATTTTGCAACTTATTACTGTCAACAGGTTACTAGTTACCCGATCACCTTCGGCCAAGGGACACGACTGGAGATTAAAC	NA	820#0093	1	Sustainer	380	IGHV3-30-3*01	IGHD6-25*01	IGHJ3*02	11	gcgagaggaattcgaggcggctataatgacgcctttgatatc	ARGIRGGYNDAFDI	IGKV1-9*01	IGKJ5*01	3	caacaggttactagttacccgatcacc	QQVTSYPIT	NA	NA	NA	NA	NA	0.07729	0.08	0.072	0.074	0.071	0.062	0.077	0.1	0.51	0.064	0.172	0.175	0.169	0.148	0.185	0.132
496_P2_B11	TGTGCCCCNGAGGTGCTCTTGGAGGAGGGTGCCAGGGGGAAGACCGATGGGCCCTTGGTGGAGGCTGAGGAGACGGTGACCGTGGTCCCTCGGCCCCAGACGTCCATAAACGGCAGGGGGCAGCTACCACCACTGCAATCTACAACTCTCGCACAGTAATAAACGGCCGTGTCCGCGGCGGTCACAGAGCTCAGCTTCAGGGAGAACTGGTTCTTGGACGTGTCTACTGACATGGTGACTCGACTCTCGAGGGCCGGGATGTAGTAGGTGCTCCCACTATAAAAGATACTCCCAATCCACTCCAGCCCCTTCCCTGGGGGCTGGCGGATCCAGCCCCAGAAGTAACTACTACTGCTGATGGAGCCACCAGTGACAGTGCAGGTGAGGGACAGGGTCTCC…	NA	CCGGTTCCAATTCCCAGACTGTGGTGACTCAGGAGCCATCGTTCTCAGTGTCCCCTGGAGGGACAGTCACACTCACTTGTGGCTTGAGCTCTGGCTCAGTCTCTACTAGTTTCTATCCCACCTGGTACCAACAGACCCCAGGCCAGGCTCCACGCACGCTCATCTTCAACACAAACACTCGCTCTTCTGGGGTCCCTGATCGCTTCTCTGGCTCCATCCTTGGGAACAAAGCTGCCCTCACCATCACGGGGGCCCAGGCAGATGATGAATCTGATTATTACTGTGTCCTGTATATGGGTAGTGGCAAGGTGGTATTCGGCGGAGGGACCAAGCTGACCGTCCTAGGTCAGCCCAAGGCTGCCCCCTCGGTCACTCTGTTCCCGCCC	820#0025	1	Sustainer	446	IGHV4-39*07	IGHD2-15*01	IGHJ6*02	9	gcgagagttgtagattgcagtggtggtagctgccccctgccgtttatggacgtc	ARVVDCSGGSCPLPFMDV	NA	NA	NA	NA	NA	IGLV8-61*01	IGLJ2*01,IGLJ3*01	8	gtcctgtatatgggtagtggcaaggtggta	VLYMGSGKVV	0.03662	0.115	0.077	0.099	0.107	0.067	0.067	1.96	0.1	0.086	3.5	0.13	0.195	0.123	0.151	0.12
496_P2_A8	CGCTGNGCCCCNGAGGTGCTCTTGGAGGAGGGTGCCAGGGGGAAGACCGATGGGCCCTTGGTGGAGGCTGAGGAGACGGTGACCAGGGTTCCCTGGCCCCAGTAGTCCCCAGCGTCGTAATAACCACTACTATCATAATAACGTCCCCGTCTCGTACAGTAATACACAGCCGTGTCCTCGGCTCTTAGGCTGTTCATTTGCAGATACAGTGAGTTCTTGGCGTTGTCTCTGGAGATGGTGAATCGGCCCTTCACAGAGTCTGCGTAGTATCTGGTACTACTACTACTGCTAATGTCTGAAACCCACTCCAGCCCCTTCCCTGGAGCCTGGCGGACCCAGTTCATGCTATAGTCACTGAAGATGAATCCAGAGGCTGCACAGGAGAGTCTCAGGGACCCC…	CCGGTGTACATGGGGATGTTGTGATGACTCAGTCTCCACTCTCCCTGCCCGTCACCCTTGGACAGCCGGCCTCCATCTCCTGCAGGTCTAGTCAAAGCCTCGTATACAGTGATGGAAACACCTACTTGAATTGGTTTCAGCAGAGGCCAGGCCAATCTCCAAGGCGCCTAATTTATAAGGTTTCTAACCGGGACTCTGGGGTCCCAGACAGATTCAGCGGCAGTGGGTCAGGCACTGATT	NA	820#0025	1	Sustainer	446	IGHV3-48*04	IGHD3-22*01	IGHJ4*02	8	acgagacggggacgttattatgatagtagtggttattacgacgctggggactac	TRRGRYYDSSGYYDAGDY	IGKV2-30*01	N/A	0			NA	NA	NA	NA	NA	0.04057	3.5	0.098	0.112	0.15	0.071	0.077	3.1	0.11	0.082	3.5	0.192	0.165	0.138	0.207	0.201
496_P1_G2	CGCTGTGCCCCNGAGGTGCTCTTGGAGGAGGGTGCCAGGGGGAAGACCGATGGGCCCTTGGTGGAGGCTGAGG AGACGGTGACCAGGGTTCCCTGGCCCCAATAGTCAAAGAGTCCATAGCTATATCCATAATCAGACCCTCTCGCACAGTAATACACAGCCGGGTCCTCAGCTCTCAGGCTGTTCATTTGCAGATACAGCGTGTTCTTGGAATTGTCTCTGGAGATGGTGAATCGGCCCTTCACGGCGTCTGCGTAGTATTTATTGAATCCATCATATGATATAAGTGCCACCCACTCCAGCCCCTTGCCTG GAGCCTGGCGGACCCAGTGCATAGCATAGGTACGGAAGGTGAATCCAGAGGCTGCACAGGAGAGTCTGAGGGACCTCCCA GGC…	CCGGTGTACATTCAGAAATTGTGTTGACGCAGTCTCCAGGCACCCTGTCCTTGTCTCCAGGGGAAAGAGCCACCCTCTCCTGCAGGGCCAGTCAGAGTGTTACCAGCAGCTACTTAGCCTGGTACCAGCAGAAACCTGGCCAGGCTCCCAGGCTCCTCATCTATGGTGCGTCCAGCAGGGCCACTGGCATCCCAGACAGGTTCAGTGGCAGTGGGTCTGGGACAGACTTCACTCTCACCATCAGCAGACTGGAGCCTGAAGATTTTGCAGTCTATTACTGTCAGCACTATGGTAGCTCACCTCAGGGCAGTTTTGGCCAGGGGACCAAGCTGGAGATCAAAC	NA	820#1166	1	Sustainer	430	IGHV3-30-3*01	IGHD5-18*01,IGHD5-5*01	IGHJ4*02	8	GCGAGAGGGTCTGATTATGGATATAGCTATGGACTCTTTGACTAT	ARGSDYGYSYGLFDY	IGKV3-20*01	IGKJ2*04	5	cagcactatggtagctcacctcagggcagt	QHYGSSPQGS	NA	NA	NA	NA	NA	0.07193	0.117	0.08	0.118	0.104	0.067	0.077	0.22	1.99	0.064	0.161	0.22	0.148	0.113	0.203	0.115
496_P2_A11	CCGGTGTACATTCCCAGGTGCAGCTGCAGGAGTCGGGCCCAGGACTGGTGAAGCCTTCACAGACCCTGTCCCTCACCTGCACTGTCTCTGGTGGCTCCATCAGCAGTGGTGATTACTTCTGGAGTTGGATCCGCCAGCCCCCAGGGAAGGCCCTGGAATGGCTTGGCTACATCTTTTACAGTGGGGCCACCTACTACAACCCGTCCCTCAAGAGTCGAGTTACCATATCAGTAGACACGTCCAAGAACCAGTTCTCCCTGAAGCTGAGCTCTGTGACTGCCGCAGACACGGCCGTGTATTACTGTGCCAGAGGGGTACTCCTATGGTCGGGATCCTTCATAATACGGTACTTTGACTACTGGGACCAGGGAACCCTGGTCACCGTCTCCTCAGCG	CCGGTGTACATTCTGACATCCAGATGACCCAGTCTCCTTCCACCCTGTCTGCCTCTGTAGGAGACAGAGTCACCATCACTTGCCGGGCCAGTCAGAGTATTAGTAGCTGGTTGGCCTGGTATCAGCAGAAACCAGGGAAAGCCCCTAAGCTCCTGATCTATGATGCCTCCAGTTTGGAAGGTGGGGTCCCATCAAGGTTCAGCGGCAGTGGATCTGGGACAGAATTCACTCTCACCATCAGCAGCCTGCAGCCTGATGATTTTGCAACTTATTACTGCCAACAGTATAACACTTATTGGCTCACTTTCGGCGGAGGGACCAAGGTGGAAATCAAAC	NA	820#0025	1	Sustainer	395	IGHV4-30-4*01	IGHD3-10*02	IGHJ4*02	8	gccagaggggtactcctatggtcgggatccttcataatacggtactttgactac	ARGVLLWSGSFIIRYFDY	IGKV1-5*01	IGKJ4*01	4	caacagtataacacttattggctcact	QQYNTYWLT	NA	NA	NA	NA	NA	0.06626	0.084	0.078	0.097	0.117	0.064	0.077	1.47	1.33	2.536	0.105	0.163	0.15	0.146	0.162	0.158
496_P1_G4	CCGGTGTACATTCCCAGGTGCAGCTGGTGCAGTCTGGGGCTGAGGTGAAGAAGCCTGGGGCCTCAGTCAAGGTTTCCTGCAAGGCATCTGGATACACCTTCACCAACTACTTTATGCACTGGGTGCGACAGGCCCCTGGACAAGGGCTTGAGTGGATGGGAATAATCAACCCTAGTGGTGGTAGCGCAAGCTACGCACAGAAGTTCAAGGGCAGAGTCACCATGACCAGTGACACGTCCACGAGCACAGTCTACATGGAGCTGAGCAGCCTGAGATCTGACGACACGGCCGTGTATTACTGTGCGAGAGAGTTGGATGTTGTAGTAGTACCAGCTGCTGCCGTTGACTACTGGGGCCAGGGAACCCTGGTCACCGTCTCCTCAGCG	CGATTGGAGGGCGTTATCCACCTTCCACTGTACTTTGGCCTCTCTGGGATAGAAGTTATTCAGCAGGCACACAACAGAGGCAGTTCCAGATTTCAACTGCTCATCAGATGGCGGGAAGATGAAGACAGATGGTGCAGCCACAGTTCGTTTAATCTCCAGTCGTGTCCCTTGGCCGAAGGTGATCGAGGGAGGCCAGTTGTAACGTAGCTGACAGTAATAAACTGCAAAATCTTCAGGCTCTAGGCTGCTGATGGTGAGAGTGAAGTCTGTCCCAGACCCACTGCCACTGAACCTGGCTGGGATGCCAGTGGCCCTGTTGGATGCATCATAGATGAGGAGCCTGGGAGCCTGGCCAGGTTTCTGTTGGTACCAGGCTAAGTACCTGCTAACACTCTGACT…	NA	820#1166	1	Sustainer	386	IGHV1-46*01	IGHD2-2*03	IGHJ4*02	7	gcgagagagttggatgttgtagtagtaccagctgctgccgttgactac	ARELDVVVVPAAAVDY	IGKV3-11*01	IGKJ5*01	9	cagctacgttacaactggcctccctcgatcacc	QLRYNWPPSIT	NA	NA	NA	NA	NA	0.1356	0.167	0.116	0.189	0.231	0.092	0.12	3.5	0.22	3.5	0.168	0.186	0.134	0.132	0.201	0.172
YC490_B1	TTGGAGGAGGGTGCCAGGGGGAAGACCGATGGGCCCTTGGTGGAGGCTGAGGAGACGGTGACCGTGGTCCCTTGGCCCCAGACGTCTATACCGTAGTAGTAGTTGGAGCATACACCACCAGTACAATATCCTCGATCTCTCGCACAGTAATATACGGCCGTGTCCTCAGATCTCAGGCTGCTCAGCTCCATGTAGGCTGTGCTCGTGGATTCGTCCGCGGTAATCGTGACTCTGCCCTGGAACTTCTGTGCGTAGTTTGCTGTACCAAAGATAGGGATGATCCCTCCCATCCACTCAAGCCCTTGTCCAGGGGCCTGTCGCACCCAGCTGATAGCATAGCTGCTGAAGGTGCCTCCAGAAGCCTTGCANGANACCTTCNNCGAGGACCCAGGCTTCTTC…	CCGGTGTACATTCAGAAATTGTGTTGACACAGTCTCCAGCCACCCTGTCTTTGTCTCCAGGGGAAAGAGCCACCCTCTCCTGCAGGGCCAGTCAGAGTGTTAGCAGCTACTTAGCCTGGTACCAACAGAAACCTGGCCAGGCTCCCAGGCTCCTCATCTATGATGCATCCAACAGGGCCACTGGCATCCCAGCCAGGTTCAGTGGCAGTGGGTCTGGGACAGACTTCACTCTCACCATCAGCAGCCTAGAGCCTGAAGATTTTGCAGTTTATTACTGTCAGCAGCGTAGCAACTGGCCTCCTTCGTACACTTTTGGCCAGGGGACCAAGCTGGAGATCAAAC	NA	820#0102	1	Sustainer	432	IGHV1-69*01,IGHV1-69D*01	IGHD2-8*02	IGHJ6*02	7	gcgagagatcgaggatattgtactggtggtgtatgctccaactactactacggtatagacgtc	ARDRGYCTGGVCSNYYYGIDV	IGKV3-11*01	IGKJ2*01	0	cagcagcgtagcaactggcctccttcgtacact	QQRSNWPPSYT	NA	NA	NA	NA	NA	0.1519	0.192	0.112	0.106	0.166	0.075	0.072	0.2	1.33	0.119	0.089	0.148	0.162	0.138	0.171	0.165
496_P1_D2	CCGGTGTACATTCCCAGGTGCAGCTGCAGGAGTCGGGCCCAGGACTGGTGAAGCCTTCGGAGACCCTGTCCCTCACCTGCACTGTCTCTGGTGGCTCCATCAGTGGTTACTACTGGAGCTGGATCCGGCAGCCCCCAGGGAAGGGACTGGAGTGGATTGGATATTTGTTTTACAGTGGGAGCACCAACTACAACCCCTCCCTCAAGAGTCGAGTCACCATATCAGTAGACACGTCCAAGAACCAGTTCTCCCTGAAGCTGAGCTCTGTGACCGCTGCGGACACGGCCGTGTATTACTGTGCGAGAGGGTTCGACCCCTGGGGCCGGGGAACCCTGGTCACCGTCTCCTCAGCG	CCGGTGTACATTCAGAAATTGTGTTGACGCAGTCTCCAGACACCCTGTCTTTGTCTCCAGGGGAAAGAGCCACCCTCTCCTGCAGGGCCAGTCAGAGTGTTAGCAGCATCTACTTAGCCTGGTACCAGCAGAAACCTGGCCAGGCTCCCAGGCTCCTCGTCTATGGTGCATCCAGCAGGGCCATTGGCATCCCAGACAGGTTCAGTGGCAGTGGGTCTGGGACAGACTTCACTCTCACTATCAGCAGACTGGAGCCTGAAGATTTTGCAGTGTATTACTGTCAGCAGTATGGTAGCTCACCGTGGACGTTCGGCCAAGGGACCAAGGTGGAAATCAAAC	NA	820#0310	1	Sustainer	353	IGHV4-59*01	N/A	IGHJ5*02	5	gcgagagggttcgacccc	ARGFDP	IGKV3-20*01	IGKJ1*01	5	cagcagtatggtagctcaccgtggacg	QQYGSSPWT	NA	NA	NA	NA	NA	0.04885	1.127	0.083	0.106	0.116	0.062	0.081	0.18	2.43	0.112	0.083	0.146	0.113	0.127	0.179	0.155
493_P1_A1	CCGGTGTACATTCCCAGGTGCAGCTGGTGCAGTCTGGGGCTGAGGTGAAGAAGCCTGGGTCCTCGGTGAAGGTCTCCTGCGAGGCTTCTGGAGGCACCTTCAGCAGCTATGCTATCAGCTGGGTGCGACAGGCCCCTGGACAAGGGCTTGAGTGGATGGGAGGGATCATCCCTATCTTTGGTACAGCAAACTACGCACAGAAGTTCCAGGGCAGACTCACGATTACCGCGGACGAATCCACGAGTACAGCCTTCATGGAGCTGAGCAGCCTGAGATCTGAGGACACGGCCGTGTATTACTGTGCGAGGACGTATTACTATGATAGTAGTGGTTATTCCCATGACTACTGGGGCCAGGGAACCCTGGTCACCGTCTCCTCAGCG	CCGGTGTACATTCAGAAATTGTGTTGACACAGTCTCCAGCCACCCTGTCTTTGTCTCCAGGGGAAAGAGCCACCCTCTCCTGCAGGGCCAGTCAGAGTCTTAGCAGCTTCTTAGCCTGGTACCAACAGAAACCTGGCCAGGCTCCCAGGCTCCTCATCTATGATGCATCCAACAGGGCCACTGGCATCCCAGCCAGGTTCAGTGGCAGTGGGTCTGGGACAGACTTCACTCTCACCATCAGCAGCCTAGAGCCTGAAGATTTTGCAGTTTATTACTGTCAGCAGCGTACCAACTGGCCTCCGAGGATCACCTTCGGCCAAGGGACACGACTGGAGATTAAAC	NA	820#0102	1	Sustainer	383	IGHV1-69*01,IGHV1-69D*01	IGHD3-22*01	IGHJ4*02	4	gcgaggacgtattactatgatagtagtggttattcccatgactac	ARTYYYDSSGYSHDY	IGKV3-11*01	IGKJ5*01	3	cagcagcgtaccaactggcctccgaggatcacc	QQRTNWPPRIT	NA	NA	NA	NA	NA	0.03002	0.831	0.073	0.078	0.074	0.063	0.072	0.11	1.72	0.066	0.209	0.193	0.15	0.135	0.191	0.131
492_P1_D9	CCGGTGTACATTCTGAGGTGCAGCTGGTGGAGTCTGGAGGAGGCTTGATCCAGCCTGGGGGGTCCCTGAGACTCTCCTGTGCAGCCTCTGGGATCACCGTCAGTAGCAACTACATGAGCTGGGTCCGCCAGGCTCCAGGGAAGGGGCTGGAGTGGGTCTCAGTTATTTATAGCGGTGGTAGCACATACTACGCAGACTCCGTGAAGGGCCGATTCACCATCTCCAGAGACAATTCGAAGAACACGCTGTATCTTCAAATGAACAGCCTGAGAGTCGAGGACACGGCCGTGTATTACTGTGCGAGAGATCGAGGTGGCCCATTTGACTGCTGGGGCCAGGGAACCCTGGTCACCGTCTCCTCAGCGT	CCGGTGTACATTCTGACATCCAGATGACCCAGTCTCCTTCCACCCTGTCTGCATCTGTAGGAGACAGAGTCACCATCACTTGCCGGGCCAGTCAGAGTTTTAGTAGCTGGTTGGCCTGGTATCAGCAGAAACCAGGGAAAGCCCCTAAACTCCTGATCTATAAGGCGTCTAGTTTAGAAAGTGGGGTCCCATTAAGGTTCAGCGGCAGTGGATCTGGGACAGAATTCACTCTCACCATCAGCAGCCTGCAGCCTGATGATTTTGCAACTTATTACTGCCAACAGTATAATAGTTATCCCCTGTACACTTTTGGCCAGGGGACCAAGCTGGAGATCAAAC	NA	820#0093	1	Sustainer	366	IGHV3-53*01	IGHD2-15*01,IGHD2-21*01,IGHD2-21*02	IGHJ4*02	3	gcgagagatcgaggtggcccatttgactgc	ARDRGGPFDC	IGKV1-5*03	IGKJ2*01	3	caacagtataatagttatcccctgtacact	QQYNSYPLYT	NA	NA	NA	NA	NA	0.05032	0.152	0.148	0.167	0.162	0.178	0.135	3.32	0.17	0.136	3.437	0.174	0.144	0.129	0.189	0.179
496_P1_D7	CCGGTGTACATTCTCAGGTGCAGCTGGTGGAGTCTGGGGGAGGCGTGGTCCAGCCTGGGAGGTCCCTGAGACTCTCCTGTGCAGCCTCTGGATTCACCTTCAGTAACTATGTCATGCACTGGGTCCGCCAGGCTCCAGGCAAGGGGCTGGAGTGGGTGGCAGTTATATTATATGATGGAAGTAATAAATACTATGCAGATTCCGTGAAGGGCCGATTCACCATCTCCAGAGACAATTCCAAGAACACGCTGTATCTGCAAATGAACAGCCTGAGAGCTGAGGACACGGCTGTGTATTACTGTGCGAAACGGGGGGCGACATATTGTGGTGGTGATTGCTATGGGGGTTACTTTGACTACTGGGGCCAGGGAACCCTGGTCACCGTCTCCTCAGCG	CCGGTGTACATTCTGACATCCAGATGACCCAGTCTCCATCCTCCCTGTCTGCATCTGTAGGAGACAGAGTCACCATCACTTGCCAGGCGAGTCAGGACATTAGCAACTATTTAAATTGGTATCAGCAGAAACCAGGGAAAGCCCCAAAACTCCTGATCTACGATGCATCCAATTTGGAAACAGGGGTCCCATCAAGGTTCAGTGGAAGTGGATCTGGGACAGATTTTACTTTCACCATCAGCAGCCTGCAGCCTGAAGATATTGCAACATATTACTGTCAACAGTATGATAATCTCCCGATCACCTTCGGCCAAGGGACACGACTGGAGATTAAAC	NA	820#0310	1	Sustainer	395	IGHV3-30*18,IGHV3-30-5*01	IGHD2-21*01	IGHJ4*02	4	gcgaaacggggggcgacatattgtggtggtgattgctatgggggttactttgactac	AKRGATYCGGDCYGGYFDY	IGKV1-33*01,IGKV1D-33*01	IGKJ5*01	2	caacagtatgataatctcccgatcacc	QQYDNLPIT	NA	NA	NA	NA	NA	0.08814	3.5	0.071	0.093	0.092	0.069	0.064	3.31	0.07	0.097	3.5	0.151	0.13	0.136	0.161	0.138
YC490_A10	CCGGTGTACATTCTGAGGTGCAGCTGTTGGAGTCTGGGGGAGGCTTGGTACAGCCTGGGGGGTCCCTGAGACTCTCCTGTGCAGCCTCTGGATTCATCTTTAGCAGCTATGCCATGAGCTGGGTCCGCCAGGCTCCAGGGAAGGGGCTGGAGTGGGTCTCAGTTATTAGTGGTAGTGGTGATATCACATACTACGCAGACTCCGTGAAGGGCCGGTTCACCATCTCCAGAGACAATTCCAAGAACACGCTGTATCTGCAAATGAACAGCCTGAGAGCCGAGGACACGGCCGTATATTACTGTGCGAAAGACATTGACGAACCGACAGCTATGGTCGAATCATGGGGCTACTGGGGCCAGGGAACCCTGGTCACCGTCTCCTCAGCG	NA	CCGGTTCCTGGGCCCAGTCTGCCCTGACTCAGCCTCGCTCAGTGTCCGGGTCTCCTGGACAGTCAGTCACCATCTCCTGCACTGGAACCAGCAGTGATGTTGGTGGTTATAACTATGTCTCCTGGTACCAACAGCACCCAGGCAAAGCCCCCAAACTCATGATTTATGATGTCAGTAAGCGGCCCTCAGGGGTCCCTGATCGCTTCTCTGGCTCCAAGTCTGGCAACACGGCCTCCCTGACCATCTCTGGGCTCCAGGCTGAGGATGAGGCTGATTATTACTGCTGCTCATATGCAGGCAGCTGGGTGTTCGGCGGAGGGACCAAGCTGACCGTCCTAGGTCAGCCCAAGGCTGCCCCCTCGGTCACTCTGTTCCCACCC	820#0089	1	Sustainer	386	IGHV3-23*01,IGHV3-23D*01	IGHD5-18*01,IGHD5-5*01	IGHJ4*02	4	gcgaaagacattgacgaaccgacagctatggtcgaatcatggggctac	AKDIDEPTAMVESWGY	NA	NA	NA	NA	NA	IGLV2-11*01	IGLJ3*02	0	tgctcatatgcaggcagctgggtg	CSYAGSWV	0.1866	3.5	0.076	0.098	0.095	0.065	0.068	3.15	0.08	0.064	3.5	0.139	0.15	0.211	0.199	0.112
496_P1_D5	CGCTGTGCCCCAGAGGTGCTCTTGGAGGAGGGTGCCAGGGGGAAGACCGATGGGCCCTTGGTGGAGGCTGAGGAGACGGTGACCAGGGTTCCCTGGCCCCAGGGGTCGAACCAGTTCACCCCGAAGCCACTACTATCATAATAATACGAATCTCTCGCACAGTAATACACGGCCGTGTCCTCGGCTCTCAGGCTGTTCATTTGCAGATACAGTGAGTTCTTGGCGTTGTCTCTGGAGATGGTGAATCGGCCCTTCACAGAGTCCACATTGTATTTCTCACTTCCATCTTCTTTCATGTTGGCCACCCACTCCAGCCCCTTCCCTGGAGCCTGGCGGACCCAGCTCATCCAATAGCTACTAAAGGTGAATCCAGAGGCTGCACAGGAGAGTCTCAGGGAC…	NA	CCGGTTCCTGGGCCCAGTCTGTGCTGACTCAGCCGCCCTCANTGTCTGGGGCCCCAGGCCAGAGGGTCACCATCTCCTGCACTGGGAGCAGCTCCAACATCGGGGCAGGTTTTGATGTACACTGGTACCAGCAGCTTCCAGGAACGGCCCCCAAACTCCTCATCTATGATAACAACAATCGGCCCTCAGGGGTCCCTGACCGATTCTCTGGCTCCAAGTCTGGCACCTCAGCCTCCCTGGCCATTACTGGGCTCCAGGCTGAGGATGAGGCTGATTATTACTGCCAGTCCTATGACAGCAGCCTGAGTGGTTATGTCTTCGGAACTGGGACCAAGGTCACCGTCCTTGGTCAGCCCAAGGCCAACCCCACTGTCACTCTGTTCCCGCCCTCGATGAGGA…	820#0310	1	Sustainer	448	IGHV3-7*03	IGHD3-22*01	IGHJ5*02	4	gcgagagattcgtattattatgatagtagtggcttcggggtgaactggttcgacccc	ARDSYYYDSSGFGVNWFDP	NA	NA	NA	NA	NA	IGLV1-40*01	IGLJ1*01	8	cagtcctatgacagcagcctgagtggttatgtc	QSYDSSLSGYV	0.4427	3.5	0.902	1.806	2.59	0.064	1.834	3.48	2.25	0.519	3.5	0.483	0.399	0.38	2.578	0.348
492_P1_D8	CCGGTGTACATTCTGAGGTGCAGCTGGTGGAGTCTGGGGGAGGCCTGGTCAAGCCTGGGGGGTCCCTGAGACTCTCCTGTGCAGCCTCTGGATTCACCTTCAGTAGCTATAGCATGAACTGGGTCCGCCAGGCTCCAGGGAAGGGGCTGGAGTGGGTCTCATCCATTAGTGATAGTAGTAGTTACATGTACTACGCAGACTCAGTGAAGGGCCGATTCACCATCTCCAGAGACAACGCCAAGAACTCACTGTATCTGCAAATGAACAGCCTGAGAGCCGAGGACACGGCTGTGTATTACTGTGCGAGTATATTTGGAGTGGACTCCCATTTTTGGGTCTACTACGGTATGGACGTCTGGGGCCAAGGGACCACGGTCACCGTCTCCTCAGCG	NA	CCGGTTCTGTGACCTCCTATGAGCTGACTCAGCCACCCTCAGTGTCCGTGTCCCCAGGACAGACAGCCAGCATCACCTGCTCTGGAGATAAATTGGGGGATAAATATGCTTGCTGGTATCAGCAGAAGCCAGGCCAGTCCCCTGTACTGGTCATCTATCAAGATAACAAGCGGCCCTCAGGGATCCCTGAGCGATTCTCTGGCTCCAACTCTGGGAACACAGCCACTCTGACCATCAGCGGGACCCAGGCTGTGGATGAGGCTGACTATTACTGTCAGGCGTGGGACAGCAGCACTGCGGTCTTCGGAACTGGGACCAAGGTCACCGTCCTGAGTCAGCCCAAGGCCAACCCCACTGTCACTCTGTTCCCGCCC	820#0093	1	Sustainer	392	IGHV3-21*01	IGHD3-3*01,IGHD3-3*02	IGHJ6*02	3	gcgagtatatttggagtggactcccatttttgggtctactacggtatggacgtc	ASIFGVDSHFWVYYGMDV	NA	NA	NA	NA	NA	IGLV3-1*01	IGLJ1*01	3	caggcgtgggacagcagcactgcggtc	QAWDSSTAV	0.03379	0.093	0.088	0.077	0.085	0.069	0.08	1.38	0.11	0.458	0.207	0.172	0.152	0.12	0.189	0.137
494_P1_B10	CCGGTGTACATTCTCAGGTGCAGCTGGTGGAGTCTGGGGGAGGCGTGGTCCAGCCTGGGAGGTCCCTGAGACTCTCCTGTGCAGCCTCTGGATTCACCTTCAGTAGCTATGCCATGCACTGGGTCCGCCAGGCTCCAGGCAAGGGGCTGGAGTGGGTGGCACTTATATCATATGATGGAAGTAATAAATACTCTGCAGACTCCGTGAAGGGCCGATTCACCATCTCCAGAGACAATTCCAAGAACACGCTGTATCTGCAAATGAACAGCCTGAGAGCTGAGGACACGGCTGTGTATTACTGTGCGAAAGGGCACGATTTTTGGAGTGGTTATTATGGCTGGTTCGGCCCCTGGGGCCAGGGAACCCTGGTCACCGTCTCCTCAGCG	CCGGTGTACATTCAGAAATAGTGATGACGCAGTCTCCAGCCACCCTGTCTGTGTCTCCAGGGGAAAGAGCCACCCTCTCCTGCAGGGCCAGTCAGAGTGTTAGCAGCAACTTAGCCTGGTACCAGCAGAAACCTGGCCAGGCTCCCAGGCTCCTCATCTATGGTGCATCCACCAGGGCCACTGGTATCCCAGCCAGGTTCAGTGGCAGTGGGTCTGGGACAGAGTTCACTCTCACCATCAGCAGCCTGCAGTCTGAAGATTTTGCAGTTTATTACTGTCAGCAGTATAATAATTGGCCTCCGTACACTTTTGGCCAGGGGACCAAGCTGGAGATCAAAC	NA	820#0020	1	Sustainer	386	IGHV3-30*18,IGHV3-30-5*01	IGHD3-3*01	IGHJ5*02	3	gcgaaagggcacgatttttggagtggttattatggctggttcggcccc	AKGHDFWSGYYGWFGP	IGKV3-15*01	IGKJ2*01	1	cagcagtataataattggcctccgtacact	QQYNNWPPYT	NA	NA	NA	NA	NA	0.02131	0.103	0.073	0.085	0.09	0.065	0.064	0.13	1.3	0.063	0.082	0.176	0.134	0.143	0.164	0.139
494_P1_B11	GAGGTGCTCTTGGAGGAGGGTGCCAGGGGGAAGACCGATGGGCCCTTGGTGGAGGCTGAGGAGACGGTGACCAGGGTTCCCTGGCCCCAGGGGTCGAACCAGTTGTAACCCGTCGAAATACCAGCTGCTGATCTCGCACAGTAATACACGGCCGTGTCTGCGGCGGTCACAGAGCTCAGCTTCAGGGAGAACTGGTTCTTGGACGTGTCTACTGATATGGTGACTCGACTCTTGAGGGAGGGGTTGTAGTTGGTGATCCCACTGGTATGGATACGCCCAATCCACTCCAGTCCCTTCCCGGCGGGCTGCCGGATCCAGCTCCAGTAGTCACTACCACTGCTGATGGAGCCACCAGAGACAGTGCAGGTGAGGGACAGGGTCTGTGAAGGCTTCACCAGT…	CCGGTGTACATTCAGAAATTGTGTTGACACAGTCTCCAGCCACCCTGTCTTTGTCTCCAGGGGAAAGAGCCACCCTCTCCTGCAGGGCCAGTCAGAGTGTTAGCAGCTACTTAGCCTGGTACCAACAGAAACCTGGCCAGGCTCCCAGGCTCCTCATCTATGATGCATCCAACAGGGCCACTGGCATCCCAGCCAGGTTCAGTGGCAGTGGGTCTGGGACAGACTTCACTCTCACCATCAGCAGCCTAGAGCCTGAAGATTTTGCAGTTTATTACTGTCAGCAGCGTAGCAACTGGCTTTGGACGTTCGGCCAAGGGACCAAGGTGGAGATCAAAC	NA	820#0020	1	Sustainer	431	IGHV4-61*02	IGHD6-13*01	IGHJ5*02	3	gcgagatcagcagctggtatttcgacgggttacaactggttcgacccc	ARSAAGISTGYNWFDP	IGKV3-11*01	IGKJ1*01	0	cagcagcgtagcaactggctttggacg	QQRSNWLWT	NA	NA	NA	NA	NA	0.03215	0.224	0.08	0.088	0.116	0.081	0.066	0.14	1.3	0.062	0.084	0.193	0.113	0.128	0.14	0.156
494_P1_A4	CCGGTGTACATTCTCAGGTGCAGCTGGTGGAGTCTGGGGGAGGCGTGGTCCAGCCTGGGAGGTCCCTGAGACTCTCCTGTGCAGCCTCTGGATTCACCTTCAGTAGCTATACTATGCACTGGGTCCGCCAGGCTCCAGGCAAGGGGCTGGAGTGGGTGGCAGTTATATCATATGATGGAAGCAATAAATACTACGCAGACTCCGTGAAGGGCCGATTCACCATCTCCAGAGACAATTCCAAGAACACGCTGTCTCTGCAAATGAACAGCCTGAGAGCTGAGGACACGGCTGTCTATTACTGTGCGAGGTCGAGTGGGAGCTACTTGTCCTACTTTGACTACTGGGGCCAGGGAACCCTGGTCACCGTCTCCTCAGCG	CCGGTGTACATTCTGACATCCAGATGACCCAGTCTCCTTCCACCCTGTCTGCATCTGTAGGAGACAGAGTCACCATCACTTGCCGGGCCAGTCAGAGTATTAGTAGCTGGTTGGCCTGGTATCAGCAGAAACCAGGGAAAGCCCCTAAGCTCCTCCTCTATAAGGCGTCTAGTTTAGAAAGTGGGGTCCCATCAAGGTTCAGCGGCAGTGGATCTGGGACAGAATTCACTCTCACCATCAGCAGCCTGCAGCCTGATGATTTTGCAACTTATTACTGCCAACAGTATAATAGTTATCTCCTCTTCGGCCCTGGGACCAAAGTGGATATCAAAC	NA	820#0020	1	Sustainer	377	IGHV3-30-3*01	IGHD1-26*01	IGHJ4*02	3	gcgaggtcgagtgggagctacttgtcctactttgactac	ARSSGSYLSYFDY	IGKV1-5*03	IGKJ3*01	2	caacagtataatagttatctcctc	QQYNSYLL	NA	NA	NA	NA	NA	0.05933	0.067	0.072	0.093	0.101	0.067	0.066	0.15	0.52	0.078	0.298	0.163	0.146	0.104	0.143	0.105
494_P1_B8	CCGGTGTACATTCCCAGGTGCAGCTGGTGCAGTCTGGGGCTGAGGTGAAGAAGCCTGGGGCCTCAGTGAAGGTTTCCTGCAAGGCATCTGGATACACCTTCACCAGCTACTATGTACACTGGGTGCGACAGGCCCCTGGACAAGGCCTTGAGTGGATGGGAATAATCAACCCTAGTGGTGGTAGCACAAGCTACGCACAGAAGTTCCAGGGCAGAGTCACCATGACCAGGGACACGTCCACGAGCACAGTCTACATGGAGCTGAGCAGCCTGAGATCTGAGGACACGGCCGTGTATTACTGTGCTAGAGGCGCTATTACTATGGTTCGGGGAGCCGTGGAAAGCGCTGAATACTTCCAGCACTGGGGCCAGGGCACCCTGGTCACCGTCTCCTCAGCG	CCGGTGTACATTCGGACATCGTGATGACCCAGTCTCCAGACTCCCTGGCTGTGTCTCTGGGCGAGAGGGCCACCATCAACTGCAAGTCCAGCCAGAGTGTTTTATACAGCTCCAACAATAAGAACTACTTAGCTTGGTACCAGCAGAAACCAGGACAGCCTCCTAAGCTGCTCATTTACTGGGCATCTACCCGGGAATCCGGGGTCCCTGACCGATTCAGTGGCAGCGGGTCTGGGACAGATTTCACTCTCACCATCAGCAGCCTGCAGGCTGAAGATGTGGCAGTTTATTACTGTCAACAATATTATAATACTCCTCTCACTTTCGGCGGAGGGACCAAGGTGGAGATCAAAC	NA	820#0020	1	Sustainer	398	IGHV1-46*03	IGHD3-10*01	IGHJ1*01	3	gctagaggcgctattactatggttcggggagccgtggaaagcgctgaatacttccagcac	ARGAITMVRGAVESAEYFQH	IGKV4-1*01	IGKJ4*01	2	caacaatattataatactcctctcact	QQYYNTPLT	NA	NA	NA	NA	NA	0.06445	3.5	0.227	0.522	0.795	0.062	0.352	1.69	0.7	0.208	0.211	0.174	0.143	0.136	0.397	0.203
495_P1_B11	CCGGTGTACATTCCCAGCTGCAGCTGCAGGAGTCGGGCCCAGGACTGGTGAAGCCTTCGGAGACCCTGTCCCTCACCTGCACTGTCTCTGGTGGCTCCATCAGCAGTAGTAGTTACTACTGGGGCTGGATCCGCCAGCCCCCAGGGAAGGGGCTGGAGTGGATTGGGAGTATCTATTATAGTGGGATCACCTACTACAACCCGTCCCTCAAGAGTCGAGTCACCATATTCGTAGACACGTCCAAGAACCAGTTCTCCCTGAAGCTGAGCTCTGTGACCGCCGCAGACACGGCTGTGTATTACTGTGCGAGACTATACAGTAGTGGTTATTTCGACGCCCCCGCTTTTGATATCTGGGGCCAAGGGACAATGGTCACCGTCTCTTCAGCG	CCGGTGTACATTCTGACATCCAGATGACCCAGTCTCCATCCTCACTGTCTGCATCTGTAGGAGACAGAGTCACCATCACTTGTCGGGCGAGTCAGGGCATTAGCAATTATTTAGCCTGGTTTCAGCAGAAACCAGGGAAAGCCCCTAAGTCCCTGATCTATGCTGCATCCAGTTTGCAAAGTGGGGTCCCATCAAAGTTCAGCGGCAGTGGATCTGGGACAGATTTCACTCTCACCATCAGCAGCCTGCAGCCTGAAGATTTTGCAACTTATTACTGCCAACAGTATAATAGTTACCCGCTCACTTTCGGCGGAGGGACCAAGGTGGAGATCAAAC	NA	820#0010	1	Sustainer	389	IGHV4-39*01	IGHD3-22*01	IGHJ3*02	2	gcgagactatacagtagtggttatttcgacgcccccgcttttgatatc	ARLYSSGYFDAPAFDI	IGKV1-16*02	IGKJ4*01	0	caacagtataatagttacccgctcact	QQYNSYPLT	NA	NA	NA	NA	NA	0.2998	0.106	0.335	0.24	0.119	0.063	0.073	1.04	0.08	1.842	0.087	0.123	0.164	0.126	0.119	0.116
496_P1_D8	CCGGTGTACATTCTCAGGTGCAGCTGGTGGAGTCTGGGGGAGGCGTGGTCCAGCCTGGGAGGTCCCTGAGACTCTCCTGTGCAGCCTCTGGATTCACCTTCAGTAGCTATGGCATGCACTGGGTCCGCCAGGCTCCAGGCAAGGGGCTGGAGTGGGTGGCAGTTATATCATATGATGGAAGTAATAAATACTATGGAGACTCCGTGAAGGGCCGATTCACCATCTCCAGAGACAATTCCAAGAACACGCTGTATTTGCAAATGAACAGCCTGAGAGCTGAGGACACGGCTGTGTATTACTGTGCGAATGCTAAAGCAGGATCCTACTACTACGGTATGGACGTCTGGGGCCAAGGGACCACGGTCACCGTCTCCTCAGCG	CCGGTGTACATTCTGACATCCAGATGACCCAGTCTCCATCCTCCCTGTCTGCATCTGTAGGAGACAGAGTCACCATCACTTGCCGGGCAAGTCAGAGCGTTAGCAGGTATTTAAATTGGTATCAGCAGAAACCAGGGAAAGCCCCTAAGCTCCTGATCTATGCTGCATCCAGTTTGCAAAGTGGGGTCCCATCAAGGTTCAGTGGCAGTGGATCTGGGACAGATTTCACTCTCACCATCAGTAGTCTGCAACCTGAAGATTTTGCAACTTACTACTGTCAACAGAGTTACACCCCTCGGGTCACTTTTGGCCAGGGGACCAAGCTGGAGATCAAAC	NA	820#0310	1	Sustainer	380	IGHV3-30*18,IGHV3-30-5*01	IGHD4/OR15-4a*01,IGHD4/OR15-4b*01	IGHJ6*02	2	gcgaatgctaaagcaggatcctactactacggtatggacgtc	ANAKAGSYYYGMDV	IGKV1-39*01,IGKV1D-39*01	IGKJ2*01,IGKJ2*02	3	caacagagttacacccctcgggtcact	QQSYTPRVT	NA	NA	NA	NA	NA	0.02406	0.169	0.088	0.098	0.114	0.127	0.084	0.15	2.36	0.072	0.143	0.129	0.141	0.142	0.203	0.132
493_P1_A4	CCGGTGTACATTCCCAGGTGCAGCTGGTGCAGTCTGGGGCTGAGGTGAAGAAGCCTGGGTCCTCGGTGAAGGTCTCCTGCAAGGCTTCTGGAGGCACTTTCAGCAGCTATGCTATCAGCTGGGTGCGACAGGCCCCTGGACAAGGGCTTGAGTGGATGGGAGGGATCATCCCTATCTTTGGTACAGCAAACTACGCACAGAAGTTCCAGGGCAGAGTCACGATTACCGCGGACGAATCCACGAGCACAGCCTACATGGAGCTGAGCAGCCTGAGATCTGAGGACACGGCCGTGTATTACTGTGCGACCCAACCCTCTTACGGTGACTTAGACCTTTTTGACTACTGGGGCCAGGGAACCCTGGTCACCGTCTCCTCAGCG	CCGGTGTACATGGGGATGTTGTGATGACTCAGTCTCCACTCTCCCTGCCCGTCACCCTTGGACAGCCGGCCTCCATCTCCTGCAGGTCTAGTCAAAGCCTCGTATACAGTGATGGAAACACCTACTTGAATTGGTTTCAGCAGAGGCCAGGCCAATCTCCAAGGCGCCTAATTTATAAGGTTTCTAACCGGGACTCTGGGGTCCCAGACAGATTCAGCGGCAGTGGGTCAGGCACTGATTTCACACTGAAAATCAGCAGGGTGGAGGCTGAGGATGTTGGGGTTTATTACTGCATGCAAGGTACACACTGGCCGTGGACGTTCGGCCAAGGGACCAAGGTGGAGATCAAAC	NA	820#0102	1	Sustainer	380	IGHV1-69*01,IGHV1-69D*01	IGHD4-17*01	IGHJ4*02	1	gcgacccaaccctcttacggtgacttagacctttttgactac	ATQPSYGDLDLFDY	IGKV2-30*01	IGKJ1*01	0	atgcaaggtacacactggccgtggacg	MQGTHWPWT	NA	NA	NA	NA	NA	0.03825	0.084	0.072	0.078	0.075	0.069	0.073	0.97	0.09	0.067	3.385	0.174	0.166	0.197	0.218	0.135
493_P1_A5	CCGGTGTACATTCTCAGGTGCAGCTGGTGGAGTCTGGGGGAGGCGTGGTCCAGCCTGGGAGGTCCCTGAGACTCTCCTGTGCAGCCTCTGGATTCACCTTCAGTACCTATGCTATGCACTGGGTCCGCCAGGCTCCAGGCAAGGGGCTGGAGTGGGTGGCAGTTATATCATATGATGGAAGTAATAAATACTACGCAGACTCCGTGAAGGGCCGATTCACCATCTCCAGAGACAATTCCAAGAACACGCTGTATCTGCAAATGAACAGCCTGAGAGCTGAGGACACGGCTGTGTATTACTGTGCGAGAGATCTTGGGACGTACAGGTGGTTCGACCCCTGGGGCCAGGGAACCCTGGTCACCGTCTCCTCAGCG	CCGGTGTACATTCTGACATCCAGATGACCCAGTCTCCATCTTCCGTGTCTGCATCTGTAGGAGACAGAGTCACCATCACTTGTCGGGCGAGTCAGGGTATTAGCAGCTGGTTAGCCTGGTATCAGCAGAAACCAGGGAAAGCCCCTAAGCTCCTGATCTATGCTGCATCCAGTTTGCAAAGTGGGGTCCCATCAAGGTTCAGCGGCAGTGGATCTGGGACAGATTTCACTCTCACCATCAGCAGCCTGCAGTCTGAAGATTTTGCAACTTACTATTGTCAACAGGCTAACAGTTTCCCTTCCTTCACTTTCGGCCCTGGGACCAAGGTGGAGATCAAAC	NA	820#0102	1	Sustainer	374	IGHV3-30*04,IGHV3-30-3*03	IGHD1-1*01,IGHD1-26*01,IGHD3-16*01	IGHJ5*02	1	gcgagagatcttgggacgtacaggtggttcgacccc	ARDLGTYRWFDP	IGKV1-12*02,IGKV1D-12*02	IGKJ3*01	1	caacaggctaacagtttcccttccttcact	QQANSFPSFT	NA	NA	NA	NA	NA	0.06078	0.083	0.092	0.159	0.084	0.07	0.122	0.17	0.8	0.063	0.366	0.168	0.123	0.113	0.14	0.177
0007A8	CCGGTGTACATTCTGAGGTGCAGCTGTTGGAGTCTGGGGGAGGCGTGGTCCAGCCTGGGAGGTCCCTGAGACTCTCCTGTGCAGCCTCTGGATTCACCTTCAGTAGCTATGGCATGCACTGGGTCCGCCAGGCTCCAGGCAAGGGGCTGGAGTGGGTGGCAGTTATATCATATGATGGAAGTAATAAATACTATGCAGACTCCGTGAAGGGCCGATTCACCATCTCCAGAGACAATTCCAAGAACACGCTGTATCTGCAAATGAACAGCCTGAGAGCTGAGGACACGGCTGTGTATTACTGTGCGAAAGGCTCCCGATTTTTGGAGTGGTTATCTGAGTACTGGGGCCAGGGAACCCTGGTCACCGTCTCCTCAGCG	CCGGTGTACATTCTGACATCCAGATGACCCAGTCTCCATCTGCCATGTCTGCATCTGTAGGAGACAGAGTCACCATCACTTGTCGGGCGAGTCAGGGCATTAGCAATTATTTAGCCTGGTTTCAGCAGAAACCAGGGAAAGTCCCTAAGCGCCTGATCTATGCTGCATCCAGTTTGCAAAGTGGGGTCCCATCAAGGTTCAGCGGCAGTGGATCTGGGACAGAATTCACTCTCACAATCAGCAGCCTGCGGCCTGAAGATTTTGCAACTTATTACTGTCTACAGCATAATAGTTACCCTTGGACGTTCGGCCAAGGGACCAAGGTGGAAATCAAAC	NA	820#0007	1	Sustainer	377	IGHV3-30*18,IGHV3-30-5*01	IGHD3-3*01	IGHJ4*02	1	gcgaaaggctcccgatttttggagtggttatctgagtac	AKGSRFLEWLSEY	IGKV1-17*03	IGKJ1*01	1	ctacagcataatagttacccttggacg	LQHNSYPWT	NA	NA	NA	NA	NA	0.5564	3.473	0.654	2.438	0.758	0.455	1.036	1.17	3.5	3.5	0.572	2.373	0.414	0.203	2.004	0.211
492_P1_D6	CCGGTGTACATTCTGAGGTGCAGCTGGTGGAGTCTGGGGGAGGCCTGGTCAAGCCTGGGGGGTCCCTGAGACTCTCCTGTGCAGCCTCTGGATTCACCTTCAGTAGCTATAGCATGAACTGGGTCCGCCAGGCTCCAGGGAAGGGGCTGGAGTGGGTCTCATCCATTAGTAGTAGTAGTAGTTACATATACTACGCAGACTCAGTGAAGGGCCGATTCACCATCTCCAGAGACAACGCCAAGAACTCACTGTATCTGCAAATGAACAGCCTGAGAGCCGAGGACACGGCTGTGTATTACTGTGCGAGCGACCTTATGGAAGATTACGATTTTTTGAGTGGTTCCGCCACAAGCCCCTTTGACTACTGGGGCCAGGGAACCCTGGTCACCGTCTCCTCAG…	CCGGTGTACATTCAGAAATAGTGATGACGCAGTCTCCAGCCACCCTGTCTGTGTCTCCAGGGGAAAGAGCCACCCTCTCCTGCAGGGCCAGTCAGAGTGTTAGCAGCAACTTAGCCTGGTACCAGCAGAAACCTGGCCAGGCTCCCAGGCTCCTCATCTATGGTGCATCCACCAGGGCCACTGGTATCCCAGCCAGGTTCAGTGGCAGTGGGTCTGGGACAGAGTTCACTCTCACCATCAGCAGCCTGCAGTCTGAAGATTTTGCAGTTTATTACTGCCAGCAGTATAATAACTGGCCTCCGGTGTTCGGCCAAGGGACCAAGGTGGAAATCAAAC	NA	820#0093	1	Sustainer	401	IGHV3-21*01	IGHD3-3*01	IGHJ4*02	1	gcgagcgaccttatggaagattacgattttttgagtggttccgccacaagcccctttgactac	ASDLMEDYDFLSGSATSPFDY	IGKV3-15*01	IGKJ1*01	1	cagcagtataataactggcctccggtg	QQYNNWPPV	NA	NA	NA	NA	NA	0.7447	0.088	0.086	0.077	0.087	0.069	0.079	0.14	0.1	0.077	0.187	0.173	0.132	0.122	0.183	0.189
492_P1_D1	CGGTGTACATTCTCAGGTGCAGCTGGTGGAGTCTGGGGGAGGCGTGGTCCAGCCTGGGAGGTCCCTGAGACTCTCCTGTGCAGCCTCTGGATTCACCTTCAGTAACTATGGCATGCACTGGGTCCGCCAGGCTCCAGGCAAGGGGCTGGAGTGGGTGGCAGTTATATCATATGATGGAAGTAATAAATACTATGCAGACTCCGTGAAGGGCCGATTCACCATCTCCAGAGACAATTCCAAGAACACGCTGTATCTGCAAATGAACAGCCTGAGAGCTGAGGACACGGCTGTGTATTACTGTGCGAAAGGATCGTACTTCCACAGTAACTACTGGGACTACTTTGACTACTGGGGCCAGGGAACCCTGGTCACCGTCTCCTCAGCG	CCGGTGTACATTCTGACATCCAGATGACCCAGTCTCCTTCCACCCTGTCTGCATCTGTAGGAGACAGAGTCACCATCACTTGCCGGGCCAGTCAGAGTATTAGTAGCTGGTTGGCCTGGTATCAGCAGAAACCAGGGAAAGCCCCTAAGCTCCTGATCTATAAGGCGTCTGGTTTAGAAAGTGGGGTCCCATCAAGGTTCAGCGGCAGTGGATCTGGGACAGAATTCACTCTCACCATCAGCAGCCTGCAGCCTGATGATTTTGCAACTTATTACTGCCACCAGTATAATAGTTATTCGTACACTTTTGGCCAGGGGACCAAGCTGGAGATCAAAC	NA	820#0093	1	Sustainer	385	IGHV3-30*18,IGHV3-30-5*01	IGHD4-11*01,IGHD4-4*01	IGHJ4*02	1	gcgaaaggatcgtacttccacagtaactactgggactactttgactac	AKGSYFHSNYWDYFDY	IGKV1-5*03	IGKJ2*01	2	caccagtataatagttattcgtacact	HQYNSYSYT	NA	NA	NA	NA	NA	1.065	0.093	0.1	0.084	0.086	0.073	0.08	0.76	0.11	3.5	0.475	0.143	0.139	0.149	0.177	0.138
494_P1_A11	CCGGTGTACATTCTGAAGTGCAGCTGGTGGAGTCTGGGGGAGGCTTGGTACAGCCTGGCAGGTCCCTGAGACTCTCCTGTGCAGCCTCTGGATTCACCTTTGATGATTATGCCATGCACTGGGTCCGGCAAGCTCCAGGGAAGGGCCTGGAGTGGGTCTCAGGTATTAGTTGGAATAGTGGTAGCATAGGCTATGCGGACTCTGTGAAGGGCCGATTCACCATCTCCAGAGACAACGCCAAGAACTCCCTGTATCTGCAAATGAACAGTCTGAGAGCTGAGGACACGGCCTTCTATTACTGTGCAAAAGATATAGCAGGGCGGGGGGATGATGATAATGCTTTTGATATCTGGGGCCAAGGGACAATGGTCACCGTCTCTTCAGCG	CCGGTGTACATTCTGACATCCAGATGACCCAGTCTCCATCCTCCCTGTCTGCATCTGTAGGAGACAGAGTCACCATCACTTGCCGGGCAAGTCAGAGCATTAGCAGTTATTTAAATTGGTATCAGCAGAAACCAGGGAAAGCCCCTAAGCTCCTGATCTATGCTGCATCCAGTTTGCAAAGTGGGGTCCCATCAAGGTTCAGTGGCAGTGGATCTGGGACAGATTTCACTCTCACCATCAGCAGTCTGCAAGCTGAAGATTTTGCAGCTTACTACTGTCAACAGAGTTACAGTACCCCTCTCACTTTCGGCGGAGGGACCAAGGTGGAGATCAAAC	NA	820#0020	1	Sustainer	386	IGHV3-9*01	IGHD3-16*01,IGHD3-16*02,IGHD3-22*01	IGHJ3*02	1	gcaaaagatatagcagggcggggggatgatgataatgcttttgatatc	AKDIAGRGDDDNAFDI	IGKV1-39*01,IGKV1D-39*01	IGKJ4*01	3	caacagagttacagtacccctctcact	QQSYSTPLT	NA	NA	NA	NA	NA	0.5931	0.072	0.078	0.108	0.095	0.078	0.076	0.09	0.1	0.205	0.073	0.148	0.144	0.146	0.156	0.153
492_P1_D10	CCGGTGTACATTCCCAGGTGCAGCTGGTGCAGTCTGGGGCTGAGGTGAAGAAGCCTGGGGCCTCAGTGAAGGTTTCCTGCAAGGCATCTGGATACACCTTCACCAGCTACTATATGCACTGGGTGCGACAGGCCCCTGGACAAGGGCTTGAGTGGATGGGAATAATCAACCCTAGTGGTGGTAGCACAAGCTACGCACAGAAGTTCCAGGGCAGAGTCACCATGACCAGGGACACGTCCACGAGCACAGTCTACATGGAGCTGAGCAGCCTGAGATCTGAGGACACGGCCGTGTATTACTGTGCGAGAGATCCTTCCTCCGATTACGATTTTTGGAGTGGTTGGGGGAACCAATACTACTACTACGGTATGGACGTCTGGGGCCAAGGGACCACGGTCA…	CCGGTGTACATTCAGACATCCAGTTGACCCAGTCTCCATCCTTCCTGTCTGCATCTGTAGGAGACAGAGTCACCATCACTTGCCGGGCCAGTCAGGGCATTAGCAGTTATTTAGCCTGGTATCAGCAAAAACCAGGGAAAGCCCCTAAGCTCCTGATCTATGCTGCATCCACTTTGCAAAGTGGGGTCCCATCAAGGTTCAGCGGCAGTGGATCTGGGACAGAATTCACTCTCACAATCAGCAGCCTGCAGCCTGAAGATTTTGCAACTTATTACTGTCAACAGCTTAATAGTTACCCATTCACTTTCGGCCCTGGGACCAAAGTGGATATCAAAC	NA	820#0093	1	Sustainer	413	IGHV1-46*01	IGHD3-3*01	IGHJ6*02	0	gcgagagatccttcctccgattacgatttttggagtggttgggggaaccaatactactactacggtatggacgtc	ARDPSSDYDFWSGWGNQYYYYGMDV	IGKV1-9*01	IGKJ3*01	0	caacagcttaatagttacccattcact	QQLNSYPFT	NA	NA	NA	NA	NA	0.0933	0.132	0.113	0.083	0.099	0.112	0.078	0.18	0.13	0.068	0.38	0.17	0.175	0.142	0.187	0.155
494_P1_A10	CCGGTGTACATTCTCAGGTGCAGCTGGTGGAGTCTGGGGGAGGCGTGGTCCAGCCTGGGAGGTCCCTGAGACTCTCCTGTGCAGCCTCTGGATTCACCTTCAGTAGCTATGGCATGCACTGGGTCCGCCAGGCTCCAGGCAAGGGGCTGGAGTGGGTGGCAGTTATATCATATGATGGAAGTAATAAATACTATGCAGACTCCGTGAAGGGCCGATTCACCATCTCCAGAGACAATTCCAAGAACACGCTGTATCTGCAAATGAACAGCCTGAGAGCTGAGGACACGGCTGTGTATTACTGTGCGAAAGATTTAGGGTGGTTCCGCCCGCAGTACTACTTTGACTACTGGGGCCAGGGAACCCTGGTCACCGTCTCCTCAGCG	CCGGTGTACATTCTGACATCCAGATGACCCAGTCTCCATCCTCCCTGTCTGCATCTGTAGGAGACAGAGTCACCATCACTTGCCAGGCGAGTCAGGACATTAGCAACTATTTAAATTGGTATCAGCAGAAACCAGGGAAAGCCCCTAAGCTCCTGATCTACGATGCATCCAATTTGGAAACAGGGGTCCCATCAAGGTTCAGTGGAAGTGGATCTGGGACAGATTTTACTTTCACCATCAGCAGCCTGCAGCCTGAAGATATTGCAACATATTACTGTCAACAGTATGATAATCTCCCTCCGATCACCTTCGGCCAAGGGACACGACTGGAGATTAAAC	NA	820#0020	1	Sustainer	383	IGHV3-30*18,IGHV3-30-5*01	IGHD2-15*01,IGHD2-21*01,IGHD2-21*02	IGHJ4*02	0	gcgaaagatttagggtggttccgcccgcagtactactttgactac	AKDLGWFRPQYYFDY	IGKV1-33*01,IGKV1D-33*01	IGKJ5*01	0	caacagtatgataatctccctccgatcacc	QQYDNLPPIT	NA	NA	NA	NA	NA	0.0273	0.088	0.087	0.114	0.103	0.095	0.078	1.05	0.08	0.168	0.441	0.177	0.159	0.191	0.157	0.151
496_P2_D12	CCGGTGTACATTCTCAGGTGCAGCTGGTGGAGTCTGGGGGCGGCGTGGTCCAGCCTGGGAGGTCCCTGAGACTCTCCTGTGAAGCCTCTACATTCACCTTCAGTGCCTTTGCTATGCACTGGGTCCGCCAGGCTCCAGGCAAGGGGCTGGAGTGGGTGGCATTTATGTCATTTGATGGAAGTATTGAAGACTACGGAGACTCCGTGAAGGGCCGATTCTCCATCTCCAGAGACAATTCCAGGAACACCCTATATCTGCAAATGAACAGCCTGAGAGATGCGGACACGGCTATTTATTACTGTGCGAGAGGTGCGGGCTACAACGCTAGGTATTATGGTCTGGACGTCTGGGGCCAAGGGACCACGGTCACCGTCTCCTCAGCG	CCGGTGTACATTCAGACATCCAGTTGACCCAGTCTCCATCCTTCCTGTCTGCATCTGTTGGAGACAGAGTCACCGTCACTTGCCGGGCCAGTCAGGGCATTGGCAGCTCTTTAGCCTGGTATCAGCAAAAACCAGGTAGAGCCCCCAACCTCCTGATCTATGCTGCATCCACTTTACAGAGTGGGGTCCCATCAAGGTTCAGCGGCAGTGGATCTGGGACAGAGTTCACTCTCACAATCAGCAGCCTGCAGCCTGAGGATTTTGCAACTTATTACTGTCAACAGCTTAATCGTTACCCTCCGTACACTTTTGGCCAGGGGACCAAGCTGGAGATCAAAC	NA	820#0098	1	Decayer	383	IGHV3-30*04,IGHV3-30*09,IGHV3-30-3*03	IGHD5-24*01	IGHJ6*02	22	gcgagaggtgcgggctacaacgctaggtattatggtctggacgtc	ARGAGYNARYYGLDV	IGKV1-9*01	IGKJ2*01	14	caacagcttaatcgttaccctccgtacact	QQLNRYPPYT	NA	NA	NA	NA	NA	0.008204	0.083	0.112	0.099	0.071	0.1	0.069	0.18	0.67	0.068	0.081	0.161	0.14	0.195	0.203	0.154
0018D5	CCGGTGTACATTCCCAGGTCCAGCTGGTACAGTCTGGGGCTGAGGTGAAGACGCCTGGGGCCTCAGTGAAGGTCTCCTGCAAGGCTTCTGGATTCACCTTCACCAATTATGATCTCAACTGGGTGCGACAGGCCCCTGGACAAGGGCTTGAGTGGATGGGCTGGATGAATCCTAAAAGTGGTGACACAAGATCTGCACAGAGGTTCCAGGGCAGAGTCACCATGACCAGGGACACCTCCATAAGCACAGCCTACATGGAGATGAACACCCTGCGATCTGAGGACACGGCCGTGTACTACTGTGCGAGAGGCCGGGGTGATTATAGTGACGACGATTTTCCCGCCCTGTACTTGTGGGGCCAGGGAACCCTGGTCACCGTCTCCTCAGCG	CCGGTGTACATTCGGACATCGTGATGACCCAGACTCCATTCACCCTGGCTGTGTCTCTGGGCGAGAGGGCCACCATCAACTGCAAGTCCAGCCAGAGTGTTTTATACAGCTCCAACAAGAAGAACTACTTAGCTTGGTATCAGCAGAAACCAGGACAGCCTCCTAAGTTGCTCATGTATTGGGCATCTACCCGGGAATCCGGGGTCCCTGACCGATTCAGTGGCAGCGGGTCTGGGACAGATTTCACTCTCACCATCAGCAGCCTGCAGGCTGAAGATGTGGCAGTTTATTACTGTCAGCAATATTATAGTACTCCTCGAACGTTCGGCCAAGGGACCAAGGTGGAAATCAAAC	NA	820#0018	1	Decayer	389	IGHV1-8*01	IGHD5-12*01,IGHD5/OR15-5a*01,IGHD5/OR15-5b*01	IGHJ4*02,IGHJ5*02	21	gcgagaggccggggtgattatagtgacgacgattttcccgccctgtacttg	ARGRGDYSDDDFPALYL	IGKV4-1*01	IGKJ1*01	9	cagcaatattatagtactcctcgaacg	QQYYSTPRT	NA	NA	NA	NA	NA	0.2407	0.144	0.077	0.103	0.074	0.071	0.078	0.14	0.1	0.081	0.189	0.174	0.188	0.161	0.166	0.189
492_P2_A8	CCGGTGTACATTCCCAGGTGCAGCTGGTGCAGTCTGGGGCTGAGGTGAAGAAGCCTGGGTCCTCGGTGAAGATCTCCTGCAAGGCTTCTGGAGGCACCTTCAGCAGTAATGCTATCAGCTGGGTGCGACAGGCCCCTGGACAAGGGCTTGAGTGGATGGGAGGGATCATCCCTATCTTGACTACAACAAACTACGCAGAGAGGCTCCAGGGCAGAGTCACGATTACCGCGGACGAATCCACGAGTACAGCCTACATGGAGCTGAGCAGCCTGAGATCTGAGGACACGGCCGTGTATTATTGTGCGAGTCAAGGTCGCAAAAGCTGTATTACGGTTTTTGGTGTGGTTGACTTATTGTGTTACAGTAATGGTATGGACGTCTGGGGCCAAGGGACCACGG…	NA	CCGGTTCCTGGGCCCAGTCTGCCCTGACTCAGCCTGCCTCCGTGTCTGGGTCTCCTGGACAGTCGATCACCATCTCCTGCACTGGAACCAGCAGTGACGTTGGTGGTTATAAGTATGTCTCGTGGTACCAACACCACCCAGGCAAAGCCCCCAAACTCATGATTTATGATGTCAGTAATCGGCCCTCAGGGGTTTCTAATCGCTTCTCTGGCTCCAAGTCTGGCAACACGGCCTCCCTGACCATCTCTGGGCTCCAGGCTGAGGACGAGGCTGAATATTACTGCAGCTCATTTACAACCAGCAGCACCCTTGTGGTATTCGGCGGAGGGACCAAGCTGACCGTCCTAGGTCAGCCCAAGGCTGCCCCCTCGGTCACTCTGTTCCCGCCC	820#0083	1	Decayer	416	IGHV1-69*01,IGHV1-69D*01	IGHD3-3*01	IGHJ6*02	12	gcgagtcaaggtcgcaaaagctgtattacggtttttggtgtggttgacttattgtgttacagtaatggtatggacgtc	ASQGRKSCITVFGVVDLLCYSNGMDV	NA	NA	NA	NA	NA	IGLV2-14*01	IGLJ2*01,IGLJ3*01	8	agctcatttacaaccagcagcacccttgtggta	SSFTTSSTLVV	0.09484	0.079	0.082	0.096	0.069	0.076	0.088	0.12	0.1	0.094	0.168	0.161	0.157	0.139	0.295	0.18
493_P1_E5	CCGGTGTACATTCCCAGGTGCAGCTGCAGGAGTCGGGCCCAGGACTGGTGAAGCCTTCGGAGACCCTGTCCCTCACCTGCACTGTCTCTGGTGCCTCCATCAGGAGTTTCCACTGGAGCTGGATCCGGCAGCCCGCCGGGAAGGGACTGGAGTGGATTGGGCGTCTCCTCACCACTGGGAGCACCAACTACAACCGTTCCCTCAAGAGTCGAGTCACCATGTCAGTAGACACGTCCAAGAACCAGTTCTCCCTGAAGCTGAGCTCTGTGACCGCCGCGGACACGGCCGTGTATTACTGTTCGAGGGGAACTGAAATGAATATGGAGGTGCCAGGGGTGGTGACGGGCTCCGAATTTTTTGACTACTGGGGCCAGGGAACCCTGGTCACCGTCTCCTCAG…	CCGGTGTACATTCAGAAATTGTGTTGACACAGTCTCCAGCCACCCTGTCTTTGTCTCCAGGGGAAAGAGCCACCCTCTCCTGCAGGGCCAGTCAGAGTGTTAGCAGCTACTTAGCCTGGTACCAACGGAAACCTGGCCAGGCTCCCAGGCTCCTCATCTATGATGCATCCAACAGGGCCACTGGCATCCCAGCCAGGTTCAGTGGCAGTGGGTCTGGGACAGACTTCACTCTCACCATCAGCAGCCTAGAGCCTGAAGATTTTGCAGTTTATTACTGTCAGCAGCGTAGGAACTGGCCTGAAACTTTTGGCCAGGGGACCAAGCTGGAGATCAAAC	NA	820#0163	1	Decayer	401	IGHV4-4*07	IGHD2-21*02	IGHJ4*02	12	tcgaggggaactgaaatgaatatggaggtgccaggggtggtgacgggctccgaattttttgactac	SRGTEMNMEVPGVVTGSEFFDY	IGKV3-11*01	IGKJ2*01,IGKJ2*02	2	cagcagcgtaggaactggcctgaaact	QQRRNWPET	NA	NA	NA	NA	NA	0.9014	0.086	0.074	0.096	0.072	0.079	0.1	3.39	0.1	3.5	0.163	0.177	0.155	0.12	0.196	0.167
0015D4	CCGGTGTACATTCCCAGGTGCAGCTACAGCAGTGGGGCGCAGGACTGTTGAAGCCTTCGGAGACCCTGTCCCGCACCTGCGCTGTCTATGGTGGGTCCTTCAGTGGTTACTACTGGACTTGGATCCGCCAGCCCCCAGGGATGGCACTGGAGTGGATTGGGGACATCAATCATGGTGGAGTCACCAACTACAACCCGTCCCTCAAGAGTCGAGTCACCATATCAGTAGACACGTCCAAGAACCAGTTCTCCCTGAGGCTGACCTCTGTGACCGCCGCGGACACGGCTGTGTATTACTGTGCGAGGCGTTTATTGGGTGATCCTCGCCCCGCCTCTTCGTCCCTTTCTCTAAGGCGGGTCAGCTACATGGACGTCTGGGACAAAGGGACCACGGTCACCG…	CCGGTGTACATTCTGACATCCAGATGACCCAGTCTCCATCCTCCATGTCTGCATCTGTAGGAGACAGAGTCACCATCACTTGCCGGGCAAGTCAGAGCATTAGCAACTATTTAAATTGGTATCAGCAGAAACCAGGGAGAGCCCCTAAACTCCTGATCTATGGTGCATCTAGTTTGCAAAGTGGGGTCCCATCAAGGTTCGGTGGCAGTGGATCTGGGACAGAGTTCACTCTCACCATCACCGCTCTGCAACCTGAAGATTCTGCGACTTACTACTGTCAACAGATTCACGGTGCCCCTCCGATCACCTTCGGCCAAGGGACACGACTGGAGATTAAAC	NA	820#0015	1	Decayer	411	IGHV4-34*01	IGHD2-21*01,IGHD2/OR15-2a*01,IGHD2/OR15-2b*01	IGHJ6*03	12	gcgaggcgtttattgggtgatcctcgccccgcctcttcgtccctttctctaaggcgggtcagctacatggacgtc	ARRLLGDPRPASSSLSLRRVSYMDV	IGKV1-39*01,IGKV1D-39*01	IGKJ5*01	17	caacagattcacggtgcccctccgatcacc	QQIHGAPPIT	NA	NA	NA	NA	NA	0.0513	0.118	0.15	0.182	0.165	0.11	0.091	0.62	0.12	0.106	3.5	0.173	0.163	0.133	0.222	0.122
493_P1_E11	CCGGTGTACATTCTCAGGTGCAGCTGGTGGAGTCTGGGGGAGGCGTGGTCCAGCCTGGGAGGTCCCTGCGACTCTCCTGTGCAGCCTCTGGATTCACCTTCAGTATCTATGCTATACACTGGGTCCGCCAGGCTCCGGGCAAGGGGCTGGAGTGGGTGGCTGTTGTCTCATATGATGGAAGTAATAAATATTACGCAGACTCCGTAAGGGGCCGATTCACCATCTCCAGAGACAATTCCAAGAACACGCTGTATCTGCAAATGAACAGCCTGAGAGCTGACGACACGGCTGTGTATTACTGTGCGAGAGATTCGGCCGGTGGATACAGCTACCTCTTTGACTACTGGGGCCAGGGAACCCTGGTCACCGTCTCCTCAGCG	CCGGTGTACATTCGGACATCGTGATGACCCAGTCTCCAGACTCCCTGGCTGTGTCTCTGGGCGAGAGGGCCACCATCAACTGCAAGTCCAGCCAGAGTGTTTTATACAGCTCCAACAATAAGAACTACTTAGCTTGGTACCAGCAGAGACCAGGACAGCCTCCTAAGCTGCTCATTTATTGGGCATCTACCCGGGAATCCGGGGTCCCTGACCGATTCAGTGGCAGCGGGTCTGGGACAGATTTCACTCTCACCATCAGCAGCCTGCAGGCTGAAGATGTGGCAGTTTATTACTGTCAGCAACATTATACTACTCCTTGCACGTTCGGCCAAGGGACCAAGGTGGAAATCAAAC	NA	820#0163	1	Decayer	380	IGHV3-30*04,IGHV3-30*17,IGHV3-30-3*03	IGHD5-18*01,IGHD5-5*01	IGHJ4*02	11	gcgagagattcggccggtggatacagctacctctttgactac	ARDSAGGYSYLFDY	IGKV4-1*01	IGKJ1*01	4	cagcaacattatactactccttgcacg	QQHYTTPCT	NA	NA	NA	NA	NA	0.04017	0.086	0.076	0.083	0.071	0.07	0.075	2.86	1.99	0.079	3.287	0.173	0.115	0.111	0.164	0.11
0015C3	CCGGTGTACATTCCCAGGTGCAGCTGCAGGAGTCGGGCCCAGGACTGGTGAAGCCCTCGGAGACCCTGTCCCTCACCTGCACTGTCTCTGGTGGCTCCATCAGTAGTTACTACTGGAGCTGGATCCGGCAGCCCCCAGGGAAGGGACTGGAGTGGATTGGCTATATCTATTACAGAGGGAGCACCAACTACAACCCCTCCCTCAAGAGTCGAATCACCATGTCAGTGGACCCGTCCAAGAACCAGTTCTCCCTTAACCTGAGCTCTGTGAGTGCTGCGGACACGGCCGTGTATTACTGTGCGAGAGAGACCCGGTACAACTGGTTCGACCCCTGGGGCCAGGGAACCCTGGTCACCGTCTCCTCAGCG	CCGGTGTACATTCGGACATCGTGATGACCCAGTCTCCACACTCCCTGGCTGTGTCTCTGGGCGAGAGGGCCACCATCAACTGCAAGTCCAGCCAGACTATTTTATACACCTCCAACAATAAGAACTACTTAGCCTGGTACCAGCAGAAACCAGGACAGCCTCCTAGGCTACTCATTTACTGGGCATCTACCCGGGAATCCGGGGTCCCTGACCGATTCAGTGGCAGCGGGTCTGGGACAGATTTCACTCTCACCATCAGCAGCCTGCAGGCTGAAGATGTGGCAATTTATTACTGTCAGCAATATTTTACTACTCCGTGGACGTTCGGCCAAGGGACCAAGGTGGAAATCAAAC	NA	820#0015	1	Decayer	368	IGHV4-59*01	N/A	IGHJ5*02	11	gcgagagagacccggtacaactggttcgacccc	ARETRYNWFDP	IGKV4-1*01	IGKJ1*01	10	cagcaatattttactactccgtggacg	QQYFTTPWT	NA	NA	NA	NA	NA	0.04102	0.616	3.5	0.952	2.135	0.117	0.089	0.17	0.86	0.11	0.152	0.149	0.154	0.12	0.154	0.139
0018B1	CCGGTGTACATTCTGAGGTGCAGCTGTTGGAGTCTGGGGCTGAGGTGAAGAAGCCTGGGTCCTCGGTGAAGGTCTCCTGCAAGGCTTCTGGAGGCACCTTCAGCAGCTATGGTATCAGCTGGGTGCGACAGGCCCCTGGACAAGGGCCTGAGTGGATGGGAAGGATCATCCCTGTCCTTGGTATAGCAAACTATCCACAGGAGTTCCAGGGCAGAGTCACGATTACCGCGGACAAATCCACGAGCACAGTCTACATGGAGCTGAACAGCCTGAGATCTGAAGACACGGCCGTGTATTACTGTGCGAGAGCCCTAGGGGGAGATGGCTATAACAAACCCCACTACTTTGACCACTGGGGCCAGGGAACCCTGGTCACCGTCTCCTCAGCG	CCGGTGTACATTCTGACATCCAGATGACCCAGTCTCCAGTCTCCCTGTCTGCATCTGTTGCAGACAGAGTCACCATCACTTGCCGGGCAAGTCACAGCATTAGCAGCTATTTAAATTGGTATCATCAGAAACCGGGGAAAGCCCCTAAACTCCTGATCTATGCTGCATCCAGCTTGCAAAGTGGGGTCCCATCAAGGTTCAGTGGCAGTGGATCTGGGACAGATTTCACTCTCACCATCAGCAGTCTGCAACCTGAAGATTTTGCAACTTACTACTGTCAACAGAGTTACAATGCCCCGTGGACGTTCGGCCAAGGGACCAAGGTGGAGATCAAAC	NA	820#0018	1	Decayer	389	IGHV1-69*09	IGHD5-24*01	IGHJ4*02	11	gcgagagccctagggggagatggctataacaaaccccactactttgaccac	ARALGGDGYNKPHYFDH	IGKV1-39*01,IGKV1D-39*01	IGKJ1*01	11	caacagagttacaatgccccgtggacg	QQSYNAPWT	NA	NA	NA	NA	NA	0.0472	0.786	0.763	2.587	0.893	3.5	1.53	1.7	1.36	0.075	2.852	0.327	0.285	0.291	0.967	0.255
492_P2_A5	CCGGTGTACATTCTCAGGTGCAGCTGGTGGAGTCTGGGGGAGGCGTGGTCCAGCCTGGGAGGTCCCTGAGACTCTCCTGTGCAGCGTCAAGATTCACCTTCAGTAGTTATGGCATGCACTGGGTCCGCCAGGCTCCAGGCAAGGGGCTGGAGTGGGTGGCCGTTATCTGGTTTGATGGAACTAATAAATACTATGCAGACTCCGTGAAGGGCCGATTCACCATCTCCAGAGACAATTCCAAGAACACGCTGTATCTGCAAATGAACAGCCTGAGAGTCGAGGACACGGCTGTCTATTACTGTGCGAGAGATGGGGCCTACTATGATAGGAGTGCTTATTACTACAGGTTGAAGTTTTACTTTGACTTCTGGGGCCAGGGAACCCTGGTCACCGTCTCCT…	NA	CCGGTTCTGTGACCTCCTATGAGCTGACTCAGCCACCCTCGGTGTCAGTGTCCCCAGGACAGACGGCCAGAATCACCTGCTCTGGAGATGCACTGCCAAACCAATATGTTTATTGGTACCACCAGAAGCCAGGCCAGGCCCCTGTGTTGGTGATATATAAAGACAGTGAGAGGCCCTCAGGGATCCCTGAGCGATTCTCTGGCTCCAGCTCAGGGACAACAGTCACGTTGACCATCAGTGGAGTCCAGGCTGAAGACGAGGCCGACTATTACTGTCAATCAGCAGACAGCAGTGGCAATATCGGGGTGTTCGGCGGAGGGACCAAGTTGACCGTCCTAGGTCAGCCCAAGGCTGCCCCCTCGGTCACTCTGTTCCCACCC	820#0083	1	Decayer	401	IGHV3-33*01	IGHD3-22*01	IGHJ4*02	9	gcgagagatggggcctactatgataggagtgcttattactacaggttgaagttttactttgacttc	ARDGAYYDRSAYYYRLKFYFDF	NA	NA	NA	NA	NA	IGLV3-25*03	IGLJ3*02	9	caatcagcagacagcagtggcaatatcggggtg	QSADSSGNIGV	0.1511	0.097	0.089	0.1	0.075	0.087	0.085	0.1	0.12	0.081	0.167	0.188	0.141	0.133	0.153	0.187
493_P1_E6	CCGGTGTACATTCTCAGGTGCAGCTGGTGGAGTCTGGGGGAGGCGTGGTCCAGCCTGGGAGGTCCCTGAGACTCTCCTGTGCAGCCTCCGGATTCACCTTCAATACCTATGCTGTGTACTGGGTCCGCCAGGCTCCAGGCAAGGGGCTGGAGTGGGTGGCAGTTATATCATATGATGGAATTAATAAATACTACGCAGACTCCGTGAAGGGCCGATTCACCATCTCCAGAGACAATTCCAAGAACACGCTGTATCTGCAAATGAACAGCCTGAGACCTGAAGACACGGCTGTGTATTACTGTGCGAGAGTGAAAAGTGGGAGCTATAAGGGGTGCTTTGACTACTGGGGCCAGGGAACCCTGGTCACCGTCTCCTCAGCG	CCGGTGTACATTCGGACATCGTGATGACCCAGTCTCCAGACTCCCTGGCTGTGTCTCTGGGCGAGAGGGCCACCATCAACTGCAAGTCCAGCCAGAGTGTTTTATACAGTTCCAACAATAAGAACTACTTAGCTTGGTACCAGCAGAAACCAGGACAGCCTCCTAAGCTGCTCATTTACTGGGCATCTACCCGGGAATCCGGGGTCCCTGACCGATTCACTGGCAGCGGGTCTGGGACAGATTTCACTCTCACCATCAGCAGCCTGCAGGCTGAAGATGTGGCAGTTTATTACTGTCAGCAATATTATACTACTCCCCCGGCGTTCGGCCAAGGGACCAAGCTGGAGATCAAAC		820#0163	1	Decayer	380	IGHV3-30*04,IGHV3-30-3*03	IGHD1-26*01	IGHJ4*02	8	gcgagagtgaaaagtgggagctataaggggtgctttgactac	ARVKSGSYKGCFDY	IGKV4-1*01	IGKJ1*01	4	cagcaatattatactactcccccggcg	QQYYTTPPA	NA	NA	NA	NA	NA	0.03084	0.487	0.082	0.097	0.07	0.077	0.092	0.11	2.57	0.102	0.132	0.14	0.116	0.113	0.212	0.133
0030A11	CCGGTGTACATTCCCAGGTGCAGCTGGTGCAGTCTGGGGCTGAGGTGAAGAAGCCTGGGGCCTCAGTGAAGGTCTCCTGCAAGGCTTCTGGATACACCTTCACCGGCTACTATATACACTGGGTGCGACAGGCCCCTGGACAAGGACTTGAGTGGATGGGATGGATCAACCCTAACAGTGGTGTCACAAACTATGCACAGAAGTTTCAGGGCTGGGTCACCATGACCAGGGACACGTCCATCAGCACAGCCTACATGGAGCTGAGCAGACTGAAATCTGACGACACGGCCGTGTATTACTGTGCGAGGGAAATGCAGCAGTTGGAGGGATACTACTACTACGCTATGGACGTCTGGGGCCAAGGGACCACGGTCACCGTCTCCTCAGCG	NA	CCGGTTCCTGGGCCCAGTCTGTGCTGACTCAGCCACCCTCAGCGTCTGGGACCCCCGGGCAGAGGGTCACCATCTCTTGTTCTGGAAGCAGCTCCAACATCGGAAGTAATACTGTAAACTGGTACCAGCAGCTCCCAGGAACGGCCCCCAAACTCCTCATCTACAGTAATAATCAGCGGCCCTCAGGGGTCCCTGACCGAGTCTCTGGCTCCAAGTCTGGCACCTCAGCCTCCCTGGCCATCAGTGGGCTCCAGTCTGAGGATGAGGCTGATTATTACTGTGCAGCATGGGATGACAGCCTGAATGGTGTGGTATTCGGCGGAGGGACCAAGCTGACCGTCCTAGGTCAGCCCAAGGCTGCCCCCTCGGTCACTCTGTTCCCACCC	820#0030	1	Decayer	389	IGHV1-2*04	IGHD6-13*01	IGHJ6*02	6	gcgagggaaatgcagcagttggagggatactactactacgctatggacgtc	AREMQQLEGYYYYAMDV	NA	NA	NA	NA	NA	IGLV1-44*01	IGLJ2*01,IGLJ3*01	2	gcagcatgggatgacagcctgaatggtgtggta	AAWDDSLNGVV	0.1381	0.586	0.141	0.333	1.088	0.123	0.159	0.52	1.16	0.113	0.212	0.14	0.167	0.121	0.253	0.124
496_P2_C7	CGCTGTGCCCCNGAGGTGCTCTTGGAGGAGGGTGCCAGGGGGAAGACCGATGGGCCCTTGGTGGAGGCTGAGGAGACGGTGACCGTGGTCCCTTGGCCCCAGACGTCCATACCGAAAACCACTAAATCTCTCGCACAGTAATACACAGCCGTATCCTCGGCTCTCAGGCTGCTCATTTGAAGATACAGCGTGTTCTTGGAATTGTCTCTGGAGATGGTGAATCTGCCCTTCACGGAGTCTGCGTAGAATGTGCTACCACCGCTATAAATAACTGAGACCCACTCCAGCCCCTTCCCTGGAGCCTGGCGGACCCAGCTCATGTAGTTGCTACTGACGGTGATTCCAGAGGCTGCACAGGAGAGTCTTAGGGACCCCCCAGGCTGGACCAAGCCTCCCCCA…	CCGGTGTACATTCAGAAATTGTGTTGACGCAGTCTCCAGGCACCCTGTCTTTGTCTCCAGGGGAAACAGCCACCCTCTCCTGCAGGGCCAGTCAGAGTGTTGGCAGCAGCTACTTAACCTGGTACCAGCAGAAACCTGGCCAGGCTCCCAGGCTCCTCATCTATGGTGCATCCAGCAGGGCCACTGGCATCCCAGACAGGTTCAGTGGCAGTGGGTCTGGGACAGACTTCACTCTCACCATCAGCAGACTGGAGCCTGAAGATTTTGCAGTGTATTACTGTCAGCACTATGGTAGCTCACCGACGTTCGGCCAAGGGACCAAGGTGGAGATCAAAC	NA	820#0098	1	Decayer	424	IGHV3-66*01	IGHD3-22*01	IGHJ6*02	5	gcgagagatttagtggttttcggtatggacgtc	ARDLVVFGMDV	IGKV3-20*01	IGKJ1*01	4	cagcactatggtagctcaccgacg	QHYGSSPT	NA	NA	NA	NA	NA	0.02761	0.086	0.092	0.1	0.081	0.088	0.072	2.33	0.07	0.08	3.5	0.128	0.135	0.157	0.193	0.169
496_P2_F3	GCTGTGCCCCAGAGGTGCTCTTGGAGGAGGGTGCCAGGGGGAAGACCGATGGGCCCTTGGTGGAGGCTGAGGAGACGGTGACCAGGGTTCCCTGGCCCCAGTAGTCGTAGTAATAACCACTACTATCATAGCCGGGATCTTTTGCACAATAATACAAGGCCGTGTCCTCAGCTCTCAGACTGTTCATTTGCAGATACAGGGAGTTCTTGGCGTTGTCTCTGGAGATGGTGAATCGGCCCTTCACAGAGTCCGCATAGCCTATACTACCACTTTGCCAACTAATACCTGAGACCCACTCCAGGCCCTTCCCTGGAGCTTGCCGGACCCAGTGCATGGCATAATCATCAAAGGTGAATCCAGAGGCTGCACAGGAGAGTCTCAGGGACCTGCCAGGCTGTA…	CCGGTGTACATTCTGACATCCAGATGACCCAGTCTCCATCCTCCCTGTCTGCATCTGTAGGAGACAGAGTCACCATCACTTGCCGGGCAAGTCAGAGCATTAGCAGCTATTTAAATTGGTATCAGCAGAAACCAGGGAAAGCCCCTAAGCTCCTGATCTATGCTGCATCCAGTTTGCAAAGTGGGGTCCCATCAAGGTTCAGTGGCAGTGGATCTGGGACAGATTTCACTCTCACCATCAGCAGTCTGCAACCTGAAGATTTTGCAACTTACTACTGTCAACAGAGTTACAGTACCCCTCTCACTTTCGGCGGAGGGACCAAGGTGGAGATCAAAC	NA	820#0041	1	Decayer	439	IGHV3-9*01	IGHD3-22*01	IGHJ4*02	5	gcaaaagatcccggctatgatagtagtggttattactacgactac	AKDPGYDSSGYYYDY	IGKV1-39*01,IGKV1D-39*01	IGKJ4*01	0	caacagagttacagtacccctctcact	QQSYSTPLT	NA	NA	NA	NA	NA	0.1442	0.145	0.086	0.23	0.075	0.095	0.075	0.23	0.09	0.947	0.625	0.135	0.124	0.129	0.17	0.155
0012D6	CCGGTGTACATTCCCAGCTGCAGCTGCAGGAGACGGGCCCAGGACTGGTGAAGCCTTCGGGGACCCTGTCCCTCACCTGCGCTGTCTCTGGTGACTCCATCAGCAGTAGTGACTGGTGGACTTGGGTCCGCCAGCCCCCAGGGAAGGGGCTGGAGTGGATTGGGGAAATCTATCATAGTGGGAGCACCAACTACAACCCGTCCCTCAAGAGTCGAGTCACCATATCAGTAGACAAGTCCAAGAACCAGTTCTCCCTGAAGCTGAGCTCTGTGACCGCCGCGGACACGGCCGTGTATTACTGTGCGAGAAGGGGAAGAGCAGCATCCGAGAGGGGAACGGGGAACTTTGACTACTGGGGCCAGGGAACCCTGGTCACCGTCTCCTCAGCG	NA	CCGGTTCCTGGGCCCAGTCTGCCCTGACTCAGCCTGCCTCCGTGTCTGGGTCTCCTGGACAGTCGATCACCATCTCCTGCACTGGAACCAGCAGTGATGTTGGGAGTTATAACCTTGTCTCCTGGTACCAACAGCACCCAGGCAAAGCCCCCAAACTCATGATTTATGAGGTCAGTAAGCGGCCCTCAGGGGTTTCTAATCGCTTCTCTGGCTCCAAGTCTGGCAACACGGCCTCCCTGACAATCTCTGGGCTCCAGGCTGAGGACGAGGCTGATTATTACTGCTGCTCATATGCAGGTAGTAGCACTTGGGTGTTCGGCGGAGGGACCAAGCTGACCGTCCTAGGTCAGCCCAAGGCTGCCCCCTCGGTCACTCTGTTCCCACCC	820#0012	1	Decayer	389	IGHV4-4*02	IGHD6-13*01	IGHJ4*02	5	gcgagaaggggaagagcagcatccgagaggggaacggggaactttgactac	ARRGRAASERGTGNFDY	NA	NA	NA	NA	NA	IGLV2-23*02	IGLJ3*02	0	tgctcatatgcaggtagtagcacttgggtg	CSYAGSSTWV	10	0.138	0.129	0.318	0.327	0.133	0.146	1.9	0.17	3.5	0.228	0.175	0.168	0.124	0.219	0.118
494_P2_A2	CCGGTGTACATTCTGAGGTGCAGCTGGTGGAGTCTGGGGGAGGCTTGGTCCAGCCTGGGGGGTCCCTGAGACTCTCCTGTGCAGCCTCTGAATTCACCGTCAATAACAACTACATGAGCTGGGTCCGCCAGGCTCCAGGGAAGGGGCTGGAGTGGGTCTCAATTATTTATAGCGGTGGTAGCACATACTACGCAGACTCCGTGAAGGGCCGATTCACCATCTCCAGAGACAATTCCAAGAACACGCTGTATCTTCAAATGAACAGCCTGAGAGCTGAGGACACGGCTGTGTATTACTGTGCGAGAAACCATATTACTATGGTTCGGGGAGTTATTAAGTATCAAGACTACTGGGGCCAGGGAACCCTGGTCACCGTCTCCTCAGCG	CCGGTGTACATTCTGACATCCAGATGACCCAGTCTCCATCCTCCCTGTCTGCATCTGTAGGAGACAGAGTCACCATCACTTGCCGGGCAAGTCAGAGCATTAGCAGCTATTTAAATTGGTATCAGCAGAAACCAGGGAAAGCCCCTAAGCTCCTGATCTATGCTGCATCCAGTTTGCAAAGTGGGGTCCCATCAAGGTTCAGTGGCAGTGGATCTGGGACAAATTTCACTCTCACCATCAGCAGTCTGCAACCTGAAGATTTTGCAACTTACTACTGTCAACAGAGTTACAGTACCCTCGCTTTCGGCGGAGGGACCAAGGTGGAAATCAAAC	NA	820#0107	1	Decayer	386	IGHV3-66*02	IGHD3-10*01	IGHJ4*02	4	gcgagaaaccatattactatggttcggggagttattaagtatcaagactac	ARNHITMVRGVIKYQDY	IGKV1-39*01,IGKV1D-39*01	IGKJ4*01	1	caacagagttacagtaccctcgct	QQSYSTLA	NA	NA	NA	NA	NA	0.01339	1.807	0.109	0.137	0.092	0.111	0.085	0.1	2.94	0.085	0.116	0.164	0.125	0.151	0.172	0.213
494_P1_F10	CTGTGCCCCAGAGGTGCTCTTGGAGGAGGGTGCCAGGGGGAAGACCGATGGGCCCTTGGTGGAGGCTGAGGAGACGGTGACCAGGGTTCCCTGGCCCCAGTAGCCCGGGGGGCAGTCACCACCACAATACAGTCTCGCACAGTAATACATGGCGGTGTCCGAGGCCTTCAGGCTGCTCCACTGCAGGTAGGCAGTGCTGATGGACTTGTCAGCTGAGATGGTGACGTGGCCTTCGAAGGACGGGCTGTAGTTGGTATAAGAGTCACTAGGATCAATCCTCCCCATCCACTCCAGGCCTTTCCCGGGCATCTGGCGCACCCAGGTGATCCAGTAGCTGGTAAAGCTGTATCCTGCACCCTTACAGGAGATCCTCAGAGACTCCCCGGGCTTTTTCACCTC…	CCGGTGTACATTCTGACATCCAGATGACCCAGTCTCCTTCCACCCTGTCTGCATCTGTAGGAGACAGAGTCACCATCACTTGCCGGGCCAGTCAGAGTATTAGTAGCTGGTTGGCCTGGTATCAGCAGAAACCAGGGAAAGCCCCTAAGCTCCTGATCTATGATGCCTCCAGTTTGGAAAGTGGGGTCCCATCAAGGTTCAGCGGCAGTGGATCTGGGACAGAATTCACTCTCACCATCAGCAGCCTGCAGCCTGATGATTTTGCAACTTATTACTGCCAACAGTATAATAGTTATTGGACGTTCGGCCAAGGGACCAAGGTGGAGATCAAAC	NA	820#0053	1	Decayer	431	IGHV5-10-1*03	IGHD2-21*02	IGHJ4*02	4	gcgagactgtattgtggtggtgactgccccccgggctac	ARLYCGGDCPPGY	IGKV1-5*01	IGKJ1*01	0	caacagtataatagttattggacg	QQYNSYWT	NA	NA	NA	NA	NA	0.0626	2.38	0.077	0.22	0.08	0.097	0.076	1.12	0.09	0.073	3.5	0.149	0.149	0.134	0.21	0.166
494_P1_E4	CCGGTGTACATTCCCAGGTTCAGCTGGTGCAGTCTGGAGCTGAGGTGAAGAAGCCTGGGGCCTCAGTGAAGGTCTCCTGCAAGGCATCCGGTTACACCTATACCAGCTACGGTATCAGCTGGGTGCGACAGGCCCCTGGACGAGGGCTTGAGTGGATGGGATGGATCAGCGCTTACAATGGTAACACAAACTATGCACAGAAGCTCCAGGGCAGAGTCACCATGACCACAGACACATCCACGAGCACAGCCTACATGGAGCTGAGGAGCCTGAGATCTGACGACACGGCCGTGTATTACTGTGCGAGAGATCAAGGCTTGTGGTATTACTATGATAGTAGTGGTTTCGCCCTTGACTACTGGGGCCAGGGAACCCTGGTCACCGTCTCCTCAGCG	CCGGTGTACATTCAGAAATTGTGTTGACACAGTCTCCAGCCACCCTGTCTTTGTCTCCAGGGGAAAGAGCCACCCTCTCCTGCAGGGCCAGTCAGAGTGTTAGCAGCTACTTAGCCTGGTACCAACAGAAACCTGGCCAGGCTCCCAGGCTCCTCATCTATGATGCATCCAACAGGGCCACTGGCATCCCAGCCAGGTTCAGTGGCAGTGGGTCTGGGACAGACTTCACTCTCACCATCAGCAGCCTAGAGCCTGAAGATTTTGCAGTTTATTACTGTCAGCAGCGTAGCAACTGGCCTCGGTACACTTTTGGCCAGGGGACCAAGCTGGAGATCAAAC	NA	820#0053	1	Decayer	395	IGHV1-18*04	IGHD3-22*01	IGHJ4*02	4	gcgagagatcaaggcttgtggtattactatgatagtagtggtttcgcccttgactac	ARDQGLWYYYDSSGFALDY	IGKV3-11*01	IGKJ2*01	0	cagcagcgtagcaactggcctcggtacact	QQRSNWPRYT	NA	NA	NA	NA	NA	0.1554	0.102	0.077	0.109	0.093	0.099	0.103	0.48	0.1	3.5	0.11	0.19	0.113	0.187	0.144	0.17
0018C10	CGGTGTACATTCTCAGGTGCAGCTGGTGGAGTCTGGGGGAGGCTTGGTACAGCCTGGGGGGTCCCTGAGACTCTCCTGTGCAGCCTCTGGATTCACCTTTAGCAACTATGCCATCAGCTGGGTCCGCCAGGCTCCAGGGAAGGGGCTGGAGTGGGTCTCACTTATTAGTGGTAGTGGTGGTAGCACATACTACGCAGACTCCGTGAAGGGCCGGTTCACCATCTCCAGAGACAATTCCAAGAACACGCTGTATCTGCAAATGAACAGCCTGAGAGCCGAGGACACGGCCGTATATTACTGTGCCACCACCAATATTCCACCCTTTAGTGGTTATTACCTTGATGCTTTTGATATCTGGGGCCAAGGGACAATGGTCACCGTCTCTTCAGCG	CCGGTGTACATGGGGATGTTGTGATGACTCAGTCTCCACTCTCCCTGCCCGTCACCCTTGGACAGCCGGCCTCCATCTCCTGCAGGTCTAGTCAAAGCCTCGTATACAGTGATGGAAACACCTACTTGAATTGGTTTCAGCAGAGGCCAGGCCAATCTCCAAGGCGCCTAATTTATAAGGTTTCTAACCGGGACTCTGGGGTCCCAGACAGATTCAGCGGCAGTGGGTCAGGCACTGATTTCACACTGAAAATCAGCAGGGTGGAGGCTGAGGATGTTGGGGTTTATTACTGCATGCAAGGTACACACTGGCCGTGGGGAACGTTCGGCCAAGGGACCAAGGTGGAAATCAAAC	NA	820#0018	1	Decayer	391	IGHV3-23*04	IGHD3-22*01	IGHJ3*02	4	gccaccaccaatattccaccctttagtggttattaccttgatgcttttgatatc	ATTNIPPFSGYYLDAFDI	IGKV2-30*01	IGKJ1*01	0	atgcaaggtacacactggccgtggggaacg	MQGTHWPWGT	NA	NA	NA	NA	NA	0.2402	3.485	0.088	0.188	0.083	0.077	0.097	1.39	0.11	0.079	3.495	0.251	0.135	0.214	0.217	0.212
492_P2_B10	CCGGTGTACATTCTCAGGTGCAGCTGGTGGAGTCTGGGGGAGGCGTGGTCCAGCCTGGGAGGTCCCTGAGACTCTCCTGTGCAGCCTCTGGATTCACCTTCAGTATCTATGCTATCCACTGGGTCCGCCAGGCTCCAGGCAAGGGGCTGGAGTGGGTGGCACTTATATCATATGATGGAAGCAATAAATACTACGCAGACTCCGTGAAGGGCCGATTCACCATCTCCAGAGACAATTCCAAGAACACGCTGTATCTGCAAATGAACAGCCTGAGAGCTGAGGACACGGCTGTGTATTACTGTGCGAGAGCGCGGGGTGGGAGCTACTCGGATGCTTTTGATATCTGGGGCCAAGGGACAATGGTCACCGTCTCTTCAGCG	CCGGTGTACATTCAGAAATAGTGATGACGCAGTCTCCAGCCACCCTGTCTGTGTCTCCAGGGGAAAGAGCCACCCTCTCCTGCAGGGCCAGTCAGAGTGTTAGCAGCAACTTAGCCTGGTACCAGCAGAAACCTGGCCAGGCTCCCAGGCTCCTCATCTATGGTGCATCCACCAGGGCCACTGGTATCCCAGCCAGGTTCAGTGGCAGTGGGTCTGGGACAGAGTTCACTCTCACCATCAGCAGCCTGCAGTCTGAAGATTTTGCAGTTTATTACTGTCAGCAGTATAATAACTGGCCGTACACTTTTGGCCAGGGGACCAAGCTGGAGATCAAAC	NA	820#0083	1	Decayer	380	IGHV3-30-3*01	IGHD1-26*01	IGHJ3*02	3	gcgagagcgcggggtgggagctactcggatgcttttgatatc	ARARGGSYSDAFDI	IGKV3-15*01	IGKJ2*01	0	cagcagtataataactggccgtacact	QQYNNWPYT	NA	NA	NA	NA	NA	0.06757	0.088	0.071	0.104	0.064	0.076	0.086	0.1	1.13	0.081	0.182	0.194	0.133	0.112	0.213	0.126
493_P1_D5	CCGGTGTACATTCTGAGGTGCAGCTGGTGGAGTCCGGGGGAGGCTTAGTTCAGCCTGGGGGGTCCCTGAGACTCTCCTGTGCAGCCTCTGGATTCACCTTCAGTAGTTACTGGATGCACTGGGTCCGCCAAGCTCCAGGGAAGGGGCTGGTGTGGGTCTCACGTACTAATAGTGATGGGAGTAGCACAAACTACGCGGACTCCGTGAAGGGCCGATTCACCATCTCCAGAGACAACGCCAAGAACACGCTGTATCTGCAAATGAACAGTCTGAGAGCCGAGGACACGGCTGTGTATTACTGTGCAAGGCCCCAGTTTTATGTTTGGGGGAGTGATCGTGCAGACTACGGTATGGACGTCTGGGGCCAAGGGACCACGGTCACCGTCTCCTCAGCG	NA	CCGGTTCCTGGGCCCAGTCTGCCCTGACTCAGCCTGCCTCCGTGTCTGGGTCTCCTGGACAGTCGATCACCATCTCCTGCACTGGAACCAGCAGTGACGTTGGTGGTTATAACTCTGTCTCCTGGTACCAACAGCACCCAGGCAAAGCCCCCAAACTCATGATTTATGAGGTCAGTAATCGGCCCTCAGGGGTTTCTAATCGCTTCTCTGGCTCCAAGTCTGGCAACACGGCCTCCCTGACCATCTCTGGGCTCCAGGCTGAGGACGAGGCTGATTATTACTGCAGCTCATATAGAAGCAGCAGCACTCTGGTATTCGGCGGAGGGACCAAGCTGACCGTCCTACGTCAGCCCAAGGCTGCCCCCTCGGTCACTCTGTTCCCGCCC	820#0163	1	Decayer	395	IGHV3-74*01	IGHD3-16*02	IGHJ6*02	3	gcaaggccccagttttatgtttgggggagtgatcgtgcagactacggtatggacgtc	ARPQFYVWGSDRADYGMDV	NA	NA	NA	NA	NA	IGLV2-14*01	IGLJ2*01,IGLJ3*01	2	agctcatatagaagcagcagcactctggta	SSYRSSSTLV	0.1147	0.094	0.07	0.081	0.067	0.07	0.072	0.1	0.37	0.109	0.161	0.163	0.149	0.133	0.163	0.143
494_P1_F11	CTGTGCCCCAGAGGTGCTCTTGGAGGAGGGTGCCAGGGGGAAGACCGATGGGCCCTTGGTGGAGGCTGAGGAGACGGTGACCAGGGTTCCCTGGCCCCAGTAGTCCACCGCGCCGATGTGGTCTTCCCAAATCGAGTCCCAAAGTGACCTCCCACAGTAATACACGGCCGTGTCTGCGGCGGTCACAGAGCTCAGCTTCAGGGAGAACTGGTTCTTGGACGTGTCTACTGATATGGTAACTCGACTCTTGAGGGACGGGTTGTAGTAGGTGCTCTCACTATGATAGATACTCCCAATCCACTCCAGCCCCTTCCCTGGGGGCTGCCGGATCCAGCCCCAGTAGTAACCACTGCTGATGGAGTAACCAGAGACAGTGCAGGTGAGGGACAGGGTCTCCGA…	NA	CCGGTTCCTGGGCCCAGTCTGCCCTGACTCAGCCTGCCTCCGTGTCTGGGTCTCCTGGACAGTCGATCACCATCTCCTGCACTGGAACCAGCAGTGATGTTGGGAATTATAACCTTGTCTCCTGGTACCAACAGCACCCAGGCAAAGCCCCCAAACTCATGATTTATGAGGGCAGTAAGCGGCCCTCAGGGGTTTCTAATCGCTTCTCTGGCTCCAAGTCTGGCAACACGGCCTCCCTGACAATCTCTGGGCTCCAGGCTGAGGACGAGGCTGATTATTACTGCTGCTCATATGCAGGTAGTAGCATTCTTTGGGTGTTCGGCGGAGGGACCAAGCTGACCGTCCTAGGTCAGCCCAAGGCTGCCCCCTCGGTCACTCTGTTCCCGCCC	820#0053	1	Decayer	444	IGHV4-38-2*02	IGHD3/OR15-3a*01,IGHD3/OR15-3b*01	IGHJ4*02	3	gggaggtcactttgggactcgatttgggaagaccacatcggcgcggtggactac	GRSLWDSIWEDHIGAVDY	NA	NA	NA	NA	NA	IGLV2-23*01,IGLV2-23*03	IGLJ3*02	1	tgctcatatgcaggtagtagcattctttgggtg	CSYAGSSILWV	0.02307	0.086	0.082	0.107	0.081	0.13	0.075	1.46	0.11	0.074	3.5	0.159	0.165	0.152	0.258	0.153
0012C9	CCGGTGTACATTCTCAGGTGCAGCTGGTGGAGTCTGGGGGAGGCGTGGTCCAGCCTGGGAGGTCCCTGAGACTCTCCTGTGCAGCCTCTGGATTCACCTTCAGTAGCTTTGGCATGCACTGGGTCCGCCAGGCTCCAGGCAAGGGGCTGGAGTGGGTGGCAGTTATATCATTTGATGGAAGTAATAAATACTATGCAGACTCCGTGAAGGGCCGATTCACCATCTCCAGAGACAATTCCAAGAACACGCTGTATCTGCACATGAACAGCCTGAGAGCTGAGGACACGGCTGTGTATTACTGTGCGAAAGATCAGGACGACGGGTACTACTACTACTACTACATGGACGTCTGGGGCAAAGGGACCACGGTCACCGTCTCCTCAGCG	CCGGTGTACATTCAGAAATTGTGTTGACGCAGTCTCCAGGCACCCTGTCTTTGTCTCCAGGGGAAAGAGCCACCCTCTCCTGCAGGGCCAGTCAGAGTGTTAGCAGCAGCTACTTAGCCTGGTACCAGCAGAAACCTGGCCAGGCTCCCAGGTTCCTCATCTATGGTGCATCCAGCAGGGCCACTGGCATCCCAGACAGGTTCAGTGGCAGTGGGTCTGGGACAGACTTCACTCTCACCATCAGCAGACTGGAGCCTGAAGATTTTGCAGTGTATTACTGTCAGCAGTATGGTAGCTCACCTCTTTTCGGCGGAGGGACCAAGGTGGAAATCAAAC	NA	820#0012	1	Decayer	386	IGHV3-30*18,IGHV3-30-5*01	IGHD1-1*01,IGHD1-20*01	IGHJ6*03	3	gcgaaagatcaggacgacgggtactactactactactacatggacgtc	AKDQDDGYYYYYYMDV	IGKV3-20*01	IGKJ4*01	1	cagcagtatggtagctcacctctt	QQYGSSPL	NA	NA	NA	NA	NA	0.05652	0.209	0.199	0.505	0.519	0.161	0.295	2.61	0.26	3.497	0.36	0.247	0.153	0.139	0.363	0.169
0012D1	CCGGTGTACATTCCGAGGTGCAGCTGGTGCAGTCTGGAGCAGAAGTGATAAAGCCCGGGGAGTCTCTGAAGATCTCCTGTAAGGGTTCTGGATACAGCTTTACCAGCTACTGGATCGGCTGGGTGCGCCAGATGCCCGGGAAAGGCCTGGAGTGGATGGGGATCATCTATCCTGGTGACTCTGATACCAGATACAGCCCGTCCTTCCAAGGCCAGGTCACCATCTCAGCCGACAAGTCCATCAGCACCGCCTACCTGCAGTGGAGCAGCCTGAAGGCCTCGGACACCGCCATATATTACTGTGCGAGATTGGGGGGGTCGGTGACTAATATTGAGTTTATTGACTACTGGGGCCAGGGAACTCTGGTCACCGTCTCCTCAGCG	CCGGTGTACATTCTGACATCCAGATGACCCAGTCTCCATCCTCCCTGTCTGCATCTGTAGGAGACAGAGTCACCATCACTTGCCAGGCGAGTCAGGACATTAGCAACTATTTAAATTGGTATCAGCAGAAACCAGGGAAAGCCCCTAAGCTCCTGATCTACGATGCATCCAATTTGGAAACAGGGGTCCCATCAAGGTTCAGTGGAAGTGGATCTGGGACAGATTTTACTTTCACCATCAGCAGCCTGCAGCTTGAAGATATTGCAACATATTACTGTCAACAGTATGATAATCTCCCGCTCACTTTCGGCGGAGGGACCAAGGTGGAAATCAAAC	NA	820#0012	1	Decayer	383	IGHV5-51*01	IGHD4-17*01	IGHJ4*02	3	gcgagattgggggggtcggtgactaatattgagtttattgactac	ARLGGSVTNIEFIDY	IGKV1-33*01,IGKV1D-33*01	IGKJ4*01	1	caacagtatgataatctcccgctcact	QQYDNLPLT	NA	NA	NA	NA	NA	0.9771	0.385	0.109	0.217	0.163	0.09	0.1	0.23	0.1	0.086	1.701	0.218	0.177	0.122	0.202	0.17
0030A5	CCGGTGTACATTCTCAGGTGCAGCTGGTGGAGTCTGGGGGAGGCGTGGTCCAGCCTGGGAGGTCCCTGAGACTCTCCTGTGCAGCCTCTGGATTCACCTTCAGTACCTATGCCATGCACTGGGTCCGCCAGGCTCCAGGCAAGGGGCTGGAGTGGGTGGCAGTTATATCATATGATGGAAGTAATAAATACTATGCAGACTCCGTGAAGGGCCGATTCACCATCTCCAGAGACAATTCCAAGAACACGCTGTATCTGCAATTGAACAGCCTGAGAGCTGAGGACACGGCTGTGTATTACTGTGCGAAATCGGGTAGTGGTCATTACTTCGCCCCATTTGACTACTGGGGCCAGGGAACCCTGGTCACCGTCTCCTCAGCGT	CCGGTGTACATTCAGAAATTGTGTTGACGCAGTCTCCAGGCACCCTGTCTTTGTCTCCAGGGGAAAAAGCCACCCTCTCCTGCAGGGCCAGTCAGAGTGTTAGCAGCGGCTACTTAGCCTGGTACCAGCAGAAACCTGGCCAGGCTCCCAGGCTCCTCATCTATGGTGCATCCAGCAGGGCCACTGGCATCCCAGACAGGTTCAGTGGCAGTGGGTCTGGGACAGACTTCACTCTCACCATCAGCAGACTGGAGCCTGAAGATTTTGCAGTGTATTACTGTCAGCAGTATGGTAGCTCACTGACTTTCGGCGGAGGGACCAAGGTGGAAATCAAAC	NA	820#0030	1	Decayer	381	IGHV3-30*18,IGHV3-30-5*01	IGHD3-22*01	IGHJ4*02	3	gcgaaatcgggtagtggtcattacttcgccccatttgactac	AKSGSGHYFAPFDY	IGKV3-20*01	IGKJ4*01	2	cagcagtatggtagctcactgact	QQYGSSLT	NA	NA	NA	NA	NA	0.121	0.463	0.091	0.176	0.129	0.075	0.074	0.14	1.12	0.077	0.184	0.131	0.129	0.101	0.148	0.126
0018C8	CCGGTGTACATTCTGAAGTGCAGCTGGTGGAGTCTGGGGGAGGCTTGGTACAGCCAGGGCGGTCCCTGAGACTCTCCTGTACAACTTCTGGATTCACCTTTGGTGATTATGCTATGAGCTGGGTCCGCCAGGCTCCAGGGAAGGGGCTGGAGTGGGTAGGTTTCATTAGAAGCAAAGCTTATGGTGGGACAACAGAATACGCCGCGTCTGTGAAAGGCAGATTCACCATCTCAAGAGATGATTCCAAAAGCATCGCCTATCTGCAAATGAACAGCCTGAAAACCGAGGACACAGCCGTGTATTGCTGTACTAGGGGACTCAAAGTGGAACCATACTACTTTGACTACTGGGGCCAGGGAACCCTGGTCACCGTCTCCTCAGCG	CCGGTGTACATTCTGACATCCAGATGACCCAGTCTCCTTCCACCCTGTCTGCATCTGTAGGAGACAGAGTCACCATCACTTGCCGGGCCAGTCAGAGTATTAGTAGCTGGTTGGCCTGGTATCAGCAGAAACCAGGGAAAGTCCCTAAGCTCCTGATCTATAAGGCGTCTAGTTTAGAAAGTGGGGTCCCATCAAGGTTCAGCGGCAGTGGATCTGGGACAGAATTCACTCTCACCATCAGCAGCCTGCAGCCTGATGATTTTGCAACTTATTATTGTCAACAGTATAATAGTTATCTGTATACTTTTGGCCAGGGGACCAAGCTGGAGATCAAAC	NA	820#0018	1	Decayer	383	IGHV3-49*04	IGHD1-14*01	IGHJ4*02	3	actaggggactcaaagtggaaccatactactttgactac	TRGLKVEPYYFDY	IGKV1-5*03	IGKJ2*01	3	caacagtataatagttatctgtatact	QQYNSYLYT	NA	NA	NA	NA	NA	0.01454	0.416	0.34	1.708	0.409	0.254	0.579	0.79	1.58	0.076	0.353	0.201	0.255	0.191	0.302	0.227
492_P2_B6	CCGGTGTACATTCTGAGGTGCAGCTGGTGGAGTCTGGGGGAGGCTTGGTAAAGCCTGGGGGGTCCCTGAGACTCTCCTGTGCAGCCTCTGGATTCACCTTCAGTAGCTATAGCATGAACTGGGTCCGCCAGGCTCCAGGGAAGGGGCTGGAGTGGGTTTCATACATTAGTAGTAGTAGTAGTACCATATACTACGCAGACTCTGTGAAGGGCCGATTCACCATCTCCAGAGACAATGCCAAGAACTCACTGTATCTGCAAATGAACAGCCTGAGAGACGAGGACACGGCTGTCTATTACTGTGCGAGAGATCGGGGTGGCTATGGGCCCTACTACTACGGTATGGACGTCTGGGGCCAAGGGACCACGGTCACCGTCTCCTCAGCG	CCGGTGTACATTCTGACATCCAGATGACCCAGTCTCCATCCTCCCTGTCTGCATCTGTAGGAGACAGAGTCACCATCACTTGCCGGGCAAGTCAGAGCATTAGCAGCTATTTAAATTGGTATCAGCAGAAACCAGGGAAAGCCCCTAAACTCCTGATCTATGCTGCATCCAGTTTGCAAAGTGGGGTCCCATCAAGGTTCAGTGGCAGTGGATCTGGGACAGATTTCACTCTCACCATCAGCAGTCTGCAACCTGAAGATTTTGCAACTTACTACTGTCAACAGAGTTACAGTACCCCGTACACTTTTGGCCAGGGGACCAAGCTGGAGATCAAAC	NA	820#0083	1	Decayer	386	IGHV3-48*02	IGHD5-12*01,IGHD5-18*01,IGHD5-5*01	IGHJ6*02	2	gcgagagatcggggtggctatgggccctactactacggtatggacgtc	ARDRGGYGPYYYGMDV	IGKV1-39*01,IGKV1D-39*01	IGKJ2*01	1	caacagagttacagtaccccgtacact	QQSYSTPYT	NA	NA	NA	NA	NA	0.03792	0.083	0.073	0.088	0.061	0.07	0.074	2.93	0.09	3.5	0.221	0.184	0.161	0.133	0.186	0.127
492_P2_A10	CCGGTGTACATTCCCAGGTGCAGCTGGTGCAGTCTGGGGCTGAGGTGAAGAAGCCTGGGTCCTCGGTGAAGGTCTCCTGCAAGGCTTCTGGAGGCACCTTCAGCAGCTATGCTATCAGCTGGGTGCGACAGGCCCCTGGACAAGGGCTTGAGTGGATGGGAGGGATCATCCCTATCTTTGGTACAGCAAAATACGCACAGAAGTTCCAGGGCAGAGTCACGATTACCGCGGACGAATCCACGAGCACAGCCTACTTGGAGCTGAGCAGCCTGAGATCTGAGGACACGGCCGTGTATTACTGTGCGAGAGTAGGCCCCTATGATAGTAGTGGTTATTACTACGACTACTGGGGCCAGGGAACCCTGGTCACCGTCTCCTCAGCG	CCGGTGTACATTCAGAAATTGTGTTGACACAGTCTCCAGCCACCCTGTCTTTGTCTCCAGGGGAAAGAGCCACCCTCTCCTGCAGGGCCAGTCAGAGTGTTAGCAGCTACTTAGCCTGGTACCAACAGAAACCTGGCCAGGCTCCCAGGCTCCTCATCTATGATGCATCCAACAGGGCCACTGGCATCCCAGCCAGGTTCAGTGGCAGTGGGTCTGGGACAGACTTCACTCTCACCATCAGCAGCCTAGAGCCTGAAGATTTTGCAGTTTATTACTGTCAGCAGCGTAGCAACTGGCCCCCTATGTACACTTTTGGCCAGGGGACCAAGCTGGAGATCAAAC	NA	820#0083	1	Decayer	383	IGHV1-69*01,IGHV1-69D*01	IGHD3-22*01	IGHJ4*02	2	gcgagagtaggcccctatgatagtagtggttattactacgactac	ARVGPYDSSGYYYDY	IGKV3-11*01	IGKJ2*01	1	cagcagcgtagcaactggccccctatgtacact	QQRSNWPPMYT	NA	NA	NA	NA	NA	0.06393	0.885	0.074	0.109	0.067	0.087	0.089	0.11	1.73	0.079	0.162	0.178	0.18	0.142	0.19	0.147
496_P2_H1	CCGGTGTACATTCTCAGGTGCAGCTGGTGGAGTCTGGGGGAGGCGTGGTCCAGCCTGGGAGGTCCCTGAGACTCTCCTGTGCAGCCTCTGGATTCACCTTCAGTAGCTATGCTATGCACTGGGTCCGCCAGGCTCCAGGCAAGGGGCTGGAGTGGGTGGCAGTTATATCATATGATGGAAGGAATAAATACTACGCAGACTCCGTGAAGGGCCGATTCACCATCTCCAGAGAGAATTCCAAGAACACGCTGTATCTGCAAATGAACAGCCTGAGAGCTGAGGACACGGCTGTGTATTACTGTGCGAGAGATCTCGGCGTAGTAGTACCAGCTGCTATCGGTTGGGTGAACCCACGAGATGATTACTACTACTACTACGGTATGGACGTCTGGGGCCAAG…	NA	CCGGTTCTGTGACCTCCTATGAGCTGACACAGCCACCCTCGGTGTCAGTGTCCCCAGGACAGACGGCCAGGATCACCTGCTCTGGAGATGCATTGCCAAAGCAATATGCTTATTGGTACCAGCAGAAGCCAGGCCAGGCCCCTGTGCTGGTGATATATAAAGACAGTGAGAGGCCCTCAGGGATCCCTGAGCGATTCTCTGGCTCCAGCTCAGGGACAACAGTCACGTTGACCATCAGTGGAGTCCAGGCAGAAGACGAGGCTGACTATTACTGTCAATCAGCAGACAGCAGTGGTACTTATCGAGTCTTCGGAACTGGAACCAAGGTCACCGTCCTAGGTCAGCCCAAGGCCAACCCCACTGTCACTCTGTTCCCGCCC	820#0041	1	Decayer	425	IGHV3-30*04,IGHV3-30-3*01,IGHV3-30-3*03	IGHD2-2*01,IGHD2-2*02,IGHD2-2*03	IGHJ6*02	2	gcgagagatctcggcgtagtagtaccagctgctatcggttgggtgaacccacgagatgattactactactactacggtatggacgtc	ARDLGVVVPAAIGWVNPRDDYYYYYGMDV	NA	NA	NA	NA	NA	IGLV3-25*03	IGLJ1*01	0	caatcagcagacagcagtggtacttatcgagtc	QSADSSGTYRV	0.02978	3.396	0.183	0.366	0.194	0.633	0.325	1.72	0.47	0.147	3.5	0.181	0.15	0.132	0.308	0.201
494_P2_A1	CCGGTGTACATTCTCAGGTGCAGCTGGTGGAGTCTGGGGGAGGCGTGGTCCAGCCTGGGAGGTCCCTGAGACTCTCCTGTGCAGCCTCTGGATTCACCTTCAGTAGCTATGGCATGCACTGGGTCCGCCAGGCTCCAGGCAAGGGGCTGGAGTGGGTGGCAGTTATATCATATGATGGAAGTAATAAATACTATGCAGACTCCGTGAAGGGCCGATTCACCATCTCCAGAGACAATTCCAAGAACACGCTGTATCTGCAAATGAACAGCCTGCGAGCTGAGGACACGGCTATGTATTACTGTGCGAAAGATGGCAGTGGGAGCTACAGTTGGTTCGACCCCTGGGGCCAGGGAACCCTGGTCACCGTCTCCTCAGCG	CCGGTGTACATTCAGAAATAGTGATGACGCAGTCTCCAGCCACCCTGTCTGTGTCTCCAGGGGAAAGAGCCACCCTCTCCTGCAGGGCCAGTCAGAGTGTTAGCAGCAACTTAGCCTGGTACCAGCAGAAACCTGGCCAGGCTCCCAGGCTCCTCATATATGGTGCATCCACCAGGGCCACTGGTATCCCAGCCAGGTTCGGTGGCAGTGGGTCTGGGACAGAGTTCACTCTCACCATCAGCAGCCTGCAGTCTGAAGATTTTGCAGTTTATTACTGTCAGCAGTATAATAACGGCTTCACTTTCGGCCCTGGGACCAAAGTGGATATCAAAC	NA	820#0107	1	Decayer	377	IGHV3-30*18,IGHV3-30-5*01	IGHD1-26*01	IGHJ5*02	2	gcgaaagatggcagtgggagctacagttggttcgacccc	AKDGSGSYSWFDP	IGKV3-15*01	IGKJ3*01	2	cagcagtataataacggcttcact	QQYNNGFT	NA	NA	NA	NA	NA	0.03681	0.082	0.109	0.12	0.071	0.131	0.084	0.13	1.22	0.074	0.219	0.166	0.133	0.128	0.162	0.137
494_P1_E8	CGCTGNGCCCCAGAGGTGCTCTTGGAGGAGGGTGCCAGGGGGAAGACCGATGGGCCCTTGGTGGAGGCTGAGGAGACGGTGACCGTGGTCCCTTTGCCCCAGACGTCCATGTAGTAGTAGTAGTCAAGCTTAAAGTAGTAGCTCCCACTATCCTCTTTCGCACAGTAATAAACAGCCGTGTCCTCAGCTCTCAGGCTGTTCATTTGCAGATACAGCGTGTTCTTGGAATTGTCTCTGGAGATGGTGAATCGGCCCTTCACGGAGTCTGCATAGTATTTATAACTTCCATCATATGATATAACTGCCACCCACTCCAGCCCCTTGCCTGGAGCCTGGCGGACCCAGTGCATGCCATAGCTACTGAAGGTGAATCCAGAGGCTGCACAGGAGAGTCTCAGG…	CCGGTGTACATTCAGAAATTGTGTTGACGCAGTCTCCAAGCACCCTGTCTTTGTCTCCAGGGGAAAGAGCCACCCTCTCCTGCAGGGCCAGTCAGAGTGTTAGCAGCAGCTACTTAGCCTGGTACCAGCAGAAACCTGGCCAGGCTCCCAGGCTCCTCATCTATGGTGCATCCAGCAGGGCCACTGGCATCCCAGACAGGTTCAGTGGCAGTGGGTCTGGGACAGACTTCACTCTCACCATCAGCAGACTGGAGCCTGAAGATTTTGCAGTGTATTACTGTCAGCAGTATGGTAGCTCACCTCAGGTCACCTTCGGCCAAGGGACACGACTGGAGATTAAAC	NA	820#0053	1	Decayer	449	IGHV3-30*18,IGHV3-30-5*01	IGHD1-26*01	IGHJ6*03	2	gcggaagaggatagtgggagctactactttaagcttgactactactactacatggacgtc	AEEDSGSYYFKLDYYYYMDV	IGKV3-20*01	IGKJ5*01	1	cagcagtatggtagctcacctcaggtcacc	QQYGSSPQVT	NA	NA	NA	NA	NA	0.04407	3.5	0.091	0.122	0.08	0.108	0.075	1.19	0.19	0.093	0.142	0.171	0.137	0.145	0.155	0.216
496_P2_F6	CCGGTGTACATTCTCAGGTGCAGCTGGTGGAGTCTGGGGGAGGCGTGGTCCAGCCTGGGGGGTCCCTGAGACTCTCCTGTGCAGCGTCTGGATTCACCTTCAGTAGCTATGGCATGCACTGGGTCCGCCAGGCTCCAGGCAAGGGGCTGGAGTGGGTGGCATTTATACGGTATGATGGAAGTAATAATTACTATGCAGACTCCGTGAAGGGCCGATTCACCATCTCCAGACACAATTCCAAGAACACGCTGTATCTGCAAATGAACAGCCTGAGAGCTGAGGACACGGCTGTGTATTACTGTGCGAAAGTCACCATTACGATTTTTGGAGTGGTTATTTACGGTATGGACGTCTGGGGCCAAGGGACCACGGTCACCGTCTCCTCAGCG	TACCCGATTGGAGGGCGTTATCCACCTTCCACTGTACTTTGGCCTCTCTGGGATAGAAGTTATTCAGCAGGCACACAACAGAGGCAGTTCCAGATTTCAACTGCTCATCAGATGGCGGGAAGATGAAGACAGATGGTGCAGCCACAGTTCGTTTGATCTCCACCTTGGTCCCTCCGCCGAAAGTGAGAGGCCAGTTATTATACTGCTGACAGTAATAAACTGCAAAATCTTCAGACTGCAGGCTGCTGATGGTGAGAGTGAACTCTGTCCCAGACCCACTGCCACTGAACCTGGCTGGGATACCAGTGGCCCTGGTGGATGCACCATAGATGAGGAGCCTGGGAGCCTGGCCAGGTTTCTGCTGGTACCAGGCTAAGTTGCTGCTAACACTCTGACTGG…	NA	820#0041	1	Decayer	389	IGHV3-30*02,IGHV3-30-5*02	IGHD3-3*01	IGHJ6*02	2	gcgaaagtcaccattacgatttttggagtggttatttacggtatggacgtc	AKVTITIFGVVIYGMDV	IGKV3-15*01	IGKJ4*01	0	cagcagtataataactggcctctcact	QQYNNWPLT	NA	NA	NA	NA	NA	0.0649	0.078	0.072	0.103	0.069	0.103	0.08	0.09	1.71	0.07	0.101	0.151	0.159	0.123	0.219	0.19
496_P2_H6	GAGGTGCTCTTGGAGGAGGGTGCCAGGGGGAAGACCGATGGGCCCTTGGTGGAGGCTGAGGAGACGGTGACCAGGGTTCCCTGGCCCCAGGGGTCGAACCAGTTGGCCACTCCAAAAATCGTAGCTGTTGCACAGTAATACACGGCCGTGTCCTCAGATCTCAGGCTGCTCAGCTCCATGTAGGCTGTGTCTGTAGATGTGTCCTCGGTCATGGTGACTCTGCCCTGGAACTTCTGTGCGTAGATTGTTTCACCATCTTCAGGATCAAAACCTCCCATCCACTCAAGCCCTTTTCCAGGAGCCTGTCGCACCCAGTGCATGGATAATTCAGTGAGGGTGTATCCGGAAACCTTGCAGGAGACCTTCACTGAGGCCCCAGGCTTCTTCACCTCAGCCCCA…	NA	CCGGTTCCTGGGCCCAGTCTGTGCTGACTCAGCCGCCCTCAGTGTCTGCGGCCCCAGGACAGAAGGTCACCATCTCCTGCTCTGGAAGCAGCTCCAACATTGGGAATAATTATGTATCCTGGTACCAGCAGCTCCCAGGAACAGCCCCCAAACTCCTCATTTATGACAATAATAAGCGACCCTCAGGGATTCCTGACCGATTCTCTGGCTCCAAGTCTGGCACGTCAGCCACCCTGGGCATCACCGGACTCCAGACTGGGGACGAGGCCGATTATTACTGCGGAACATGGGATAGCAGCCTGAGTGCTGTGGTATTCGGCGGAGGGACCAAGCTGACCGTCCTAGGTCAGCCCAAGGCTGCCCCCTCGGTCACTCTGTTCCCACCC	820#0041	1	Decayer	423	IGHV1-24*01	IGHD3-3*01	IGHJ5*02	2	gcaacagctacgatttttggagtggccaactggttcgacccc	ATATIFGVANWFDP	NA	NA	NA	NA	NA	IGLV1-51*01	IGLJ2*01,IGLJ3*01	2	ggaacatgggatagcagcctgagtgctgtggta	GTWDSSLSAVV	0.1236	0.067	0.065	0.085	0.061	0.084	0.061	0.13	0.08	0.072	0.096	0.152	0.168	0.113	0.132	0.132
0012B10	CCGGTGTACATTCTGAGGTGCAGCTGGTGGAGTCTGGGGGAGGCTTGGTCCAGCCTGGGGGGTCCCTGAGACTCTCCTGTGCAGCCTCTGGATTCACCTTCAGTAGCTATGCTATGCACTGGGTCCGCCAGGCTCCAGGGAAGGGACTGGAATATGTTTCAGCTATTAATAGTTATGGGGGTAGCACATATTATGCAAACTCTGTGAAGGGCAGATTCACCATCTCCAGAGACAATTCCAAGAACACGCTGTATCTTCAAATGGGCAGCCTGAGAGCTGAGGACATGGCTGTGTATTACTGTGCGAGAGAGGTCCAGGGAGTGGCTACGATGGACGGTGCTTTTGATATCTGGGGCCAAGGGACAATGGTCACCGTCTCTTCAGCG	NA	CCGGTTCTGTGACCTCCTATGAGCTGACACAGCCACCCTCAGTGTCAGTGGCCCCAGGAAAGACGGCCAGGATTACCTGTGGGGGAAACAACATTGGAAGTAAAAGTGTGCACTGGTACCAGCAGAAGCCAGGCCAGGCCCCTGTGCTGGTCATCTATTATGATAGCGACCGGCCCTCAGGGATCCCTGAGCGATTCTCTGGCTCCAACTCTGGGAACACGGCCACCCTGACCATCAGCAGGGTCGAAGCCGGGGATGAGGCCGACTATTACTGTCAGGTGTGGGATAGTAGTAGTGATCCCCATTGGGTGTTCGGCGGAGGGACCAAGCTGACCGTCCTAGGTCAGCCCAAGGCTGCCCCCTCGGTCACTCTGTTCCCACCC	820#0012	1	Decayer	386	IGHV3-64*01	IGHD5-12*01	IGHJ3*02	2	gcgagagaggtccagggagtggctacgatggacggtgcttttgatatc	AREVQGVATMDGAFDI	NA	NA	NA	NA	NA	IGLV3-21*04	IGLJ3*02	2	caggtgtgggatagtagtagtgatccccattgggtg	QVWDSSSDPHWV	1.865	0.147	0.094	0.128	0.122	0.081	0.076	0.31	0.21	0.15	1.462	0.156	0.19	0.116	0.166	0.111
0012C12	CCGGTGTACATTCCCAGGTGCAGCTGGTGCAGTCTGGAGCTGAGGTGAAGAAGCCTGGGGCCTCAGTGAAGGTCTCCTGCAAGGCTTCTGGTTACACCTTTACCAGCTATGTTATCAGCTGGGTGCGACAGGCCCCTGGACAAGGGCTTGAGTGGATGGGATGGATCAGCGCTTACAATGGTAACACAAACTATGCACAGAAGCTCCAGGGCAGAGTCACCATGACCACAGACACATCCACGAGCACAGCCTACATGGAGCTGAGGAGCCTGAGATCTGACGACACGGCCGTGTATTACTGTGCGAGAGATCACGGTTGTAGTGGTGGTAGCTGCTACTCCGATTACTACTACTACGGTATGGACGTCTGGGGCCAAGGGACCACGGTCACCGTCTCCT…	NA	CCGGTTCTGTGACCTCCTATGAGCTGACTCAGCCATCCTCAGTGTCAGTGTCTCCGGGACAGACAGCCAGGATCACCTGCTCAGGAGATGTACTGGCAAAAAAATATGCTCGGTGGTTCCAGCAGAAGCCAGGCCAGGCCCCTGTGCTGGTGATTTATAAAGACAGTGAGCGGCCCTCAGGGATCCCTGAGCGATTCTCCGGCTCCAGCTCAGGGACCACAGTCACCTTGACCATCAGCGGGGCCCAGGTTGAGGATGAGGCTGACTATTACTGTTACTCTGCGGCTGACAACAATCCATTATTCGGCGGAGGGACCAAGCTGACCGTCCTAGGTCAGCCCAAGGCTGCCCCCTCGGTCACTCTGTTCCCGCCC	820#0012	1	Decayer	404	IGHV1-18*01	IGHD2-15*01	IGHJ6*02	2	gcgagagatcacggttgtagtggtggtagctgctactccgattactactactacggtatggacgtc	ARDHGCSGGSCYSDYYYYGMDV	NA	NA	NA	NA	NA	IGLV3-27*01	IGLJ2*01,IGLJ3*01	1	tactctgcggctgacaacaatccatta	YSAADNNPL	0.4158	0.102	0.111	0.224	0.143	0.113	0.1	1.54	0.13	0.093	3.5	0.187	0.189	0.13	0.192	0.153
492_P2_B7	GAGGTGCTCTTGGAGGAGGGTGCCAGGGGGAAGACCGATGGGGCCCTTGGTGGAGGCTGAGGAGACGGTGACCGTGGTCCCTTGGCCCCAGACGTCCATACTCGAACCCTTTCCATTTACACCAAAATAATAACCACTCCAAAAATCGTAATCCCGGGGGGCGGAATCTCTCGCACAGTAATACACGGCCGTGTCCTCAGATCTCAGGCTGCTCAGCTCCATGTAGACTGTGCTCGTGGACGTGTCCCTGGTCATGGTGACTCTGCCCTGGAACTTCTGTGCGTAGCTTGTGCTACCACCACTAGGGTTGATTATTCCCATCCACTCAAGCCCTTGTCCAGGGGCCTGTCGCACCCAGTGCAAATAGTAGCTGGTGAAGGTGTATCCAGATGCCTTGCA…	NA	CCGGTTCCTGGGCCCAGTCTGCCCTGACTCAGCCTCCCTCCGCGTCCGGGTCTCCTGGACAGTCAGTCACCATCTCCTGCACTGGAACCAGCAGTGACGTTGGTGGTTATAACTATGTCTCCTGGTACCAACAGCACCCAGGCAAAGCCCCCAAACTCATGATTTATGAGGTCAGTAAGCGGCCCTCAGGGGTCCCTGATCGCTTCTCTGGCTCCAAGTCTGGCAACACGGCCTCCCTGACCGTCTCTGGGCTCCAGGCTGAGGATGAGGCTGATTATTACTGCAGCTCATATGCAGGCAGCAACAATTATGTCTTCGGAACTGGGACCAAGGTCACCGTCCTAGGTCAGCCCAAGGCCAACCCCACTGTCACTCTGTTCCCGCCC	820#0083	1	Decayer	462	IGHV1-46*01	IGHD3-3*01	IGHJ6*02	1	gcgagagattccgccccccgggattacgatttttggagtggttattattttggtgtaaatggaaagggttcgagtatggacgtc	ARDSAPRDYDFWSGYYFGVNGKGSSMDV	NA	NA	NA	NA	NA	IGLV2-8*01	IGLJ1*01	0	agctcatatgcaggcagcaacaattatgtc	SSYAGSNNYV	0.02622	0.155	0.098	0.103	0.094	0.103	0.106	0.16	0.12	0.229	0.263	0.236	0.337	0.155	0.245	0.197
492_P2_B8	CCGGTGTACATTCCCAGGTGCAGCTGGTGCAGTCTGGGGCTGAGGTGAAGAAGCCTGGGTCCTCGGTGAAGGTCTCCTGCAAGGCTTCTGGAGGCACCTTCAGCAGCTATGCTATCAGCTGGGTGCGACAGGCCCCTGGACAAGGGCTTGAGTGGATGGGAGGGATCATCCCTATCTTTGGTACAGCAAACTACGCACAGAAGTTCCAGGGCAGAGTCACGATTACCGCGGACGAATCCACGAGCACAGCCTACATGGAGCTGAGCAGCCTGAAATCTGAGGACACGGCCGTGTATTACTGTGCGAGTACCTCGTACTATGATAGTAGTGGTTATTACCTGGACTACTGGGGCCAGGGAACCCTGGTCACCGTCTCCTCAGCG	CCGGTGTACATTCAGAAATTGTGTTGACACAGTCTCCAGCCACCCTGTCTTTGTCTCCAGGGGAAAGAGCCACCCTCTCCTGCAGGGCCAGTCAGAGTGTTAGCAGCTTCTTAGCCTGGTACCAACAGAAACCTGGCCAGGCTCCCAGGCTCCTCATCTATGATGCATCCAACAGGGCCACTGGCATCCCAGCCAGGTTCAGTGGCAGTGGGTCTGGGACAGACTTCACTCTCACCATCAGCAGCCTAGAGCCTGAAGATTTTGCAGTTTATTACTGTCAGCAGCGTAGCAACTGGCCTCCGAAGATCACCTTCGGCCAAGGGACACGACTGGAGATTAAAC	NA	820#0083	1	Decayer	383	IGHV1-69*01,IGHV1-69D*01	IGHD3-22*01	IGHJ4*02	1	gcgagtacctcgtactatgatagtagtggttattacctggactac	ASTSYYDSSGYYLDY	IGKV3-11*01	IGKJ5*01	1	cagcagcgtagcaactggcctccgaagatcacc	QQRSNWPPKIT	NA	NA	NA	NA	NA	0.0563	1.65	0.069	0.077	0.064	0.081	0.069	0.1	2.09	0.079	0.164	0.234	0.228	0.131	0.197	0.134
492_P2_A7	CCGGTGTACATTCCCAGGTGCAGCTGCAGGAGTCGGGCCCAGGACTGGTGAAGCCTTCGGAGACCCTGTCCCTCACCTGCACTGTCTCTGGTGGCTCCGTCAGCAGTGGTAGTTACTACTGGAGCTGGATCCGGCAGCCCCCAGGGAAGGGACTGGAGTGGATTGGGTATATCTATTACAGTGGGAGGACCAACTACAACCCCTCCCTCAAGAGTCGAGTCACCATATCAGTAGACACGTCCAAGAACCAGTTCTCCCTGAAGCTGAGCTCTGTGACCGCTGCGGACACGGCCGTGTATTACTGTGCGAGAACGGTTATTACTATGATAGTGGGGAACTGGTACTTCGATCTCTGGGGCCGTGGCACCCTGGTCACCGTCTCCTCAGCG	NA	CCGGTTCCTGGGCCCAGTCTGTGCTGACTCAGCCACCCTCAGCGTCTGGGACCCCCGGGCAGAGGGTCACCATCTCTTGTTCTGGAAGCAGCTCCAACATCGGAAGTAATACTGTAAACTGGTACCAGCAGCTCCCAGGAACGGCCCCCAAACTCCTCATCTATAGTAATAATCAGCGGCCCTCAGGGGTCCCTGACCGATTCTCTGGCTCCAAGTCTGGCACCTCAGCCTCCCTGGCCATCAGTGGGCTCCAGTCTGAGGATGAGGCTGATTATTACTGTGCAGCATGGGATGACAGCCTGAATGGTTTTTATGTCTTCGGAACTGGGACCAAGGTCACCGTCCTAGGTCAGCCCAAGGCCAACCCCACTGTCACTCTGTTCCCGCCC	820#0083	1	Decayer	389	IGHV4-61*01	IGHD3-22*01	IGHJ2*01	1	gcgagaacggttattactatgatagtggggaactggtacttcgatctc	ARTVITMIVGNWYFDL	NA	NA	NA	NA	NA	IGLV1-44*01	IGLJ1*01	0	gcagcatgggatgacagcctgaatggtttttatgtc	AAWDDSLNGFYV	0.3071	0.132	0.108	0.078	0.074	0.088	0.085	0.17	0.11	0.35	0.244	0.195	0.177	0.187	0.183	0.147
496_P2_E10	AGGTGCTCTTGGAGGAGGGTGCCAGGGGGAAGACCGATGGGGCCCTTGGTGGAGGCTGAGGAGACGGTGACCAGGGTTCCCTGGCCCCAGGGGTCGAACCAGCCGTCGTAGTCCTCTTCGGCCGCTCTCGCACAGTAATACACGGCCGTGTCCGCGGCGGTCACAGAGCTCAGCTTCAGGGAGAACTGGTTCTTGGACGTGTCTACTGATATGGTGACTCGACTCTTGAGGGACGGGTTGTAGTAGGTGCTCCCACTATAATAGATACTCCCAATCCACTCCAGCCCCTTCCCTGGGGGCTGGCGGATCCAGCCCCAGTAGTAACTACTACTGCTGATGGAGCCACCAGAGACAGTGCAGGTGAGGGACAGGGTCTCCGAAGGCTTCACCAGTCCTGGG…	CCGGTGTACATTCTGACATCCAGATGACCCAGTCTCCATCCTCACTGTCTGCATCTGTAGGAGACAGAGTCACCATCACTTGTCGGGCGAGTCAGGGCATTAGCAATTATTTAGCCTGGTTTCAGCAGAAACCAGGGAAGGCCCCTAAGTCCCTGATCTATGCTGCATCCAGTTTGCAAAGTGGGGTCCCATCAAAGTTCAGCGGCAGTGGATCTGGGACAGATTTCACTCTCACCATCAGCAGCCTGCAGCCTGAAGATTTTGCAACTTATTACTGCCAACAGTATAATAGTTACCCTCTCACTTTCGGCGGAGGGACCAAGGTGGAAATCAAAC	NA	820#0041	1	Decayer	444	IGHV4-39*07	IGHD4-17*01,IGHD4-23*01	IGHJ5*02	1	gcgagagcggccgaagagggctacgacggctggttcgacccc	ARAAEEGYDGWFDP	IGKV1-16*02	IGKJ4*01	1	caacagtataatagttaccctctcact	QQYNSYPLT	NA	NA	NA	NA	NA	0.03073	0.067	0.069	0.093	0.062	0.085	0.063	0.07	0.07	0.098	0.21	0.167	0.131	0.095	0.131	0.136
494_P1_E12	CCGGTGTACATTCTCAGGTGCAGCTGGTGGAGTCTGGGGGAGGCGTGGTCCAGCCTGGGAGGTCCCTGAGACTCTCCTGTGCAGCCTCTGGATTCACCTTCAGTAGCTATGGCATGCACTGGGTCCGCCAGGCTCCAGGCAAGGGGCTGGAGTGGGTGGCAGTTATATCATATGATGGAAGTAATAAATACTATGTAGACTCCGTGAAGGGCCGATTCACCATCTCCAGAGACAATTCCAAGAACACGCTGTATCTGCAAATGAACAGCCTGAGAGCTGAGGACACGGCTGTGTATTACTGTGCGAAAGGGACCGAAATTGTAGTAGTACCAGCCGACTACTTTGACTACTGGGGCCAGGGAACCCTGGTCACCGTCTCCTCAGCG	CCGGTGTACATTCAGAAATTGTGTTGACACAGTCTCCAGCCACCCTGTCTTTGTCTCCAGGGGAAAGAGCCACCCTCTCCTGCAGGGCCAGTCAGAGTGTTAGCAGCTACTTAGCCTGGTACCAACAGAAACCTGGCCAGGCTCCCAGGCTCGTCATCTATGATGCATCCAACAGGGCCACTGGCATCCCAGCCAGGTTCAGTGGCAGTGGGTCTGGGACAGACTTCACTCTCACCATCAGCAGCCTAGAGCCTGAAGATTTTGCAGTTTATTACTGTCAGCAGCGTAGCAACTGGCCGGGGTTCACTTTCGGCCCTGGGACCAAAGTGGATATCAAAC	NA	820#0053	1	Decayer	386	IGHV3-30*18,IGHV3-30-5*01	IGHD2-2*01,IGHD2-2*02,IGHD2-2*03	IGHJ4*02	1	gcgaaagggaccgaaattgtagtagtaccagccgactactttgactac	AKGTEIVVVPADYFDY	IGKV3-11*01	IGKJ3*01	1	cagcagcgtagcaactggccggggttcact	QQRSNWPGFT	NA	NA	NA	NA	NA	0.05235	0.207	0.07	0.088	0.06	0.085	0.063	0.08	1.22	0.062	0.216	0.133	0.166	0.209	0.119	0.168
494_P1_E1	CCGGTGTACATTCCGAGGTGCAGCTGGTGCAGTCTGGAGCAGAGGTGAAAAAGCCCGGGGAGTCTCTGAAGATCTCCTGTAAGGGTTCTGGATACAGCTTTACCAGCTACTGGATCGGCTGGGTGCGCCAGATGCCCGGGAAAGGCCTGGAGTGGATGGGGATCATCTATCCTGGTGACTCTGATACCACATACAGCCCGTCCTTCCAAGGCCAGGTCACCATCTCAGCCGACAAGTCCATCAGCACCGCCTACCTGCAGTGGAGCAGCCTGAAGGCCTCGGACACCGCCATGTATTACTGTGCGAGACGATCCAACTCGCCCTTCCCGTTGATTGACTACTGGGGCCAGGGAACCCTGGTCACCGTCTCCTCAGCG	CCGGTGTACATTCTGACATCCAGATGACCCAGTCTCCATCCTCCCTGTCTGCATCTGTAGGAGACAGAGTCACCATCACTTGCCGGGCAAGTCAGAGCATTAGCAGCTATTTAAATTGGTATCAGCAGAAACCAGGGAAAGCCCCTAAGCTCCTGATCTATGCTGCATCCAGTTTGCAAAGTGGGGTCCCATCAAGGTTCAGTGGCAGTGGATCTGGGACAGATTTCACTCTCACCATCAGCAGTCTGCAACCTGAAGATTTTGCAACTTACTACTGTCAACAGAGTTACAGTACCCTTGCGCTCACTTTCGGCGGAGGGACCAAGGTGGAAATCAAAC	NA	820#0053	1	Decayer	377	IGHV5-51*01	IGHD1-1*01,IGHD4-23*01	IGHJ4*02	1	gcgagacgatccaactcgcccttcccgttgattgactac	ARRSNSPFPLIDY	IGKV1-39*01,IGKV1D-39*01	IGKJ4*01	0	caacagagttacagtacccttgcgctcact	QQSYSTLALT	NA	NA	NA	NA	NA	0.07251	3.5	0.066	0.085	0.07	0.137	0.068	1.58	0.07	0.067	3.5	0.154	0.132	0.125	0.149	0.112
494_P1_F9	CGCTGTGCCCCAGAGGTGCTCTTGGAGGAGGGTGCCAGGGGGAAGACCGATGGGCCCTTGGTGGAGGCTGAGGAGACGGTGACCAGGGTTCCCTGGCCCCAGTAGTCAAAATAATAAGCACTACTATCATAGTAATACGTTCCGACTCTCGCACAGTAATACACGGCCGTGTCGTCAGATCTCAGGCTCCTCAGCTCCATGTAGGCTGTGCTCGTGGATGTGTCTGTGGTCATGGTGACTCTGCCCTGGAGCTTCTGTGCATAGTTTGTGTTACCATTGTAAGCGCTGATCCATCCCATCCACTCAAGCCCTTGTCCAGGGGCCTGTCGCACCCAGCTGATACCGTAGCTGGTAAAGGTGTAACCAGAAGCCTTGCAGGAGACCTTCACTGAGGCCCCA…	CCGGTGTACATTCAGAAATAGTGATGACGCAGTCTCCAGCCACCCTGTCTGTGTCTCCAGGGGAAAGAGCCACCCTCTCCTGCAGGGCCAGTCAGAGTGTTAGCAGCAACTTGGCCTGGTACCAGCAGAAACCTGGCCAGGCTCCCAGGCTCCTCATCTATGGTGCATCCACCAGGGCCACTGGTATCCCAGCCAGGTTCAGTGGCAGTGGGTCTGGGACAGAGTTCACTCTCACCATCAGCAGCCTGCAGTCTGAAGATTTTGCAGTTTATTACTGTCAGCAGTATAATAACTGGCCTCCCGAGTTCACTTTCGGCCCTGGGACCAAAGTGGATATCAAAC	NA	820#0053	1	Decayer	442	IGHV1-18*04	IGHD3-22*01	IGHJ4*02	1	gcgagagtcggaacgtattactatgatagtagtgcttattattttgactac	ARVGTYYYDSSAYYFDY	IGKV3-15*01	IGKJ3*01	1	cagcagtataataactggcctcccgagttcact	QQYNNWPPEFT	NA	NA	NA	NA	NA	0.09582	0.069	0.066	0.088	0.072	0.084	0.069	1.38	0.07	0.065	3.5	0.137	0.126	0.173	0.167	0.159
495_P1_C2	CCGGTGTACATTCCGAGGTGCAGCTGGTGCAGTCTGGAGCAGAGGTGAAAAAGCCCGGGGAGTCTCTGAAGATCTCCTGTAAGGGTTCTGGATACAGCTTTACCAGCTACTGGATCGGCTGGGTGCGCCAGATGCCCGGGAAAGGCCTGGAGTGGATGGGAATCATCTATCCTGGTGACTCTGATACCAGATACAGCCCGTCCTTCCAAGGCCAGGTCACCATCTCAGCCGACAAGTCCATCAGCACCGCCTACCTGCAGTGGAGCAGCCTGAAGGCCTCGGACACCGCCATGTATTACTGTGCGAGACTCCCTGTTTCTACCCACCCCCTTTACTACTACTTCGGTATGGACGTCTGGGGCCAAGGGACCACGGTCACCGTCTCCTCAGCG	CCGGTGTACATTCTGACATCCAGATGACCCAGTCTCCATCCTCCCTGTCTGCATCTGTAGGAGACAGAGTCACCATCACTTGCCGGGCAAGTCAGAGCATTAGCAGCTATTTAAATTGGTATCAGCAGAAACCAGGGAAAGCCCCTAAGCTCCTGATCTATGCTGCATCCAGTTTGCAAAGTGGGGTCCCATCAAGGTTCAGTGGCAGTGGATCTGGGACAGATTTCACTCTCACCATCAGCAGTCTGCAACCTGAAGATTTTGCAACTTACTACTGTCAACAGAGTTACAGTACCCCGTGGACGTTCGGCCAAGGGACCAAGGTGGAGATCAAAC	NA	820#0029	1	Decayer	392	IGHV5-51*01	IGHD2/OR15-2a*01,IGHD2/OR15-2b*01	IGHJ6*02	1	gcgagactccctgtttctacccaccccctttactactacttcggtatggacgtc	ARLPVSTHPLYYYFGMDV	IGKV1-39*01,IGKV1D-39*01	IGKJ1*01	0	caacagagttacagtaccccgtggacg	QQSYSTPWT	NA	NA	NA	NA	NA	0.1115	0.067	0.068	0.093	0.062	0.117	0.061	0.32	0.07	0.062	0.1	0.178	0.156	0.123	0.191	0.105
0012A2	CCGGTGTACATTCCCAGGTGCAGCTGGTGCAGTCTGGGGCTGAAGTGAAGAAGCCTGGGGCCTCAGTGAAGGTCTCCTGCAAGGCTTCTGGATACACCTTCACCGGCTACTATATGCACTGGGTGCGACAGGCCCCTGGACAAGGGCTTGAGTGGATGGGACGGATCAACCCTAACAGTGGTGGCACAAACTATGCACAGAAGTTTCAGGGCAGGGTCACCATGACCAGGGACACGTCCATCAGCACAGCCTACATGGAGCTGAGCAGGCTGAGATCTGACGACACGGCCGTGTATTACTGTGCGAGAGAAATGATTACTCTAGTTCAGGGAGTAAACTACTACTACATGGACGTCTGGGGCAAAGGGACCACGGTCACCGTCTCCTCAGCG	NA	CCGGTTCCTGGGCCCAGTCTGCCCTGACTCAGCCTGCCTCCGTGTCTGGGTCTCCTGGACAGTCGATCACCATCTCCTGCACTGGAACCAGCAGTGACGTTGGTGGTTATAACTATGTCTCCTGGTACCAACAGCACCCAGGCAAAGCCCCCAAACTCATGATTTATGATGTCAGTAATCGGCCCTCAGGGGTTTCTAATCGCTTCTCTGGCTCCAAGTCTGGCAACACGGCCTCCCTGACCATCTCTGGGCTCCAGGCTGAGGACGAGGCTGATTATTACTGCAGCTCATATACAAGCAGCAGCACTCTCGTGGTATTCGGCGGAGGGACCAAGCTGACCGTCCTAGGTCAGCCCAAGGCTGCCCCCTCGGTCACTCTGTTCCCACCC	820#0012	1	Decayer	392	IGHV1-2*06	IGHD3-10*01	IGHJ6*03	1	gcgagagaaatgattactctagttcagggagtaaactactactacatggacgtc	AREMITLVQGVNYYYMDV	NA	NA	NA	NA	NA	IGLV2-14*01	IGLJ2*01,IGLJ3*01	1	agctcatatacaagcagcagcactctcgtggta	SSYTSSSTLVV	0.006329	0.111	0.097	0.156	0.126	0.088	0.082	2.48	0.11	0.081	3.5	0.134	0.197	0.118	0.153	0.15
0012C6	CCGGTGTACATTCTCAGGTGCAGCTGGTGGAGTCTGGGGGAGGCGTGGTCCAGCCTGGGAGGTCCCTGAGACTCTCCTGTGCAGCCTCTGGATTCACCTTCAGTAGCTATGCTATGCACTGGGTCCGCCAGGCTCCAGGCAAGGGGCTGGAGTGGGTGGCAGTTATATCATATGATGGAAGCAATAAACACTACGCAGACTCCGTGAAGGGCCGATTCACCATCTCCAGAGACAATTCCAAGAACACGCTGTATCTGCAAATGAACAGCCTGAGAGCTGAGGACACGGCTGTGTATTACTGTGCGAGAGATCCCCAATATTGTAGTAGTACCAGCTGCTCCATGGGGGTGGGCTGGTTCGACCCCTGGGGCCAGGGAACCCTGGTCACCGTCTCCTCAG…	NA	CCGGTTCTGTGACCTCCTATGAGCTGACTCAGCCACCCTCAGTGTCAGTGGCCCCAGGAAAGACGGCCAGGATTACCTGTGGGGGAAACAACATTGGAAGTAAAAGTGTGCACTGGTACCAGCAGAAGCCAGGCCAGGCCCCTGTGCTGGTCATCTATTATGATAGCGACCGGCCCTCAGGGATCCCTGAGCGATTCTCTGGCTCCAACTCTGGGAACACGGCCACCCTGACCATCAGCAGGGTCGAAGCCGGGGATGAGGCCGACTATTACTGTCAGGTGTGGGATAGTAGTAGTGATCATGCCTATTGGGTGTTCGGCGGAGGGACCAAGCTGACCGTCCTAGGTCAGCCCAAGGCCGCCCCCTCGGTCACTCTGTTCCCACCC	820#0012	1	Decayer	401	IGHV3-30-3*01	IGHD2-2*01,IGHD2-2*02,IGHD2-2*03	IGHJ5*02	1	gcgagagatccccaatattgtagtagtaccagctgctccatgggggtgggctggttcgacccc	ARDPQYCSSTSCSMGVGWFDP	NA	NA	NA	NA	NA	IGLV3-21*04	IGLJ3*02	1	CAGGTGTGGGATAGTAGTAGTGATCATGCCTATTGGGTG	QVWDSSSDHAYWV	0.1177	3.5	0.093	0.15	0.121	0.093	0.089	1.46	0.12	0.092	3.5	0.138	0.216	0.139	0.178	0.147
0012C7	CCGGTGTACATTCTCAGGTGCAGCTGGTGGAGTCTGGGGGAGGCGTGGTCCAGCCTGGGAGGTCCCTGAGACTCTCCTGTGCAGCGTCTGGATTCACCTTCAGTAGCTATGGCATGCACTGGGTCCGCCAGGCTCCAGGCAAGGGGCTGGAGTGGGTGGCACTTATATGGTATGATGGAAGTAATAAATACTATGCAGACTCCGTGAAGGGCCGATTCACCATCTCCAGAGACAATTCCAAGAACACGCTGTATCTGCAAATGAACAGCCTGAGAGCCGAGGACACGGCTGTGTATTACTGTGCGAGAGAGGGAATAGCAGCTGTCTACTACATGGACGTCTGGGGCAAAGGGACCACGGTCACCGTCTCCTCAGCG	NA	CCGGTTCTGTGACCTCCTATGAGCTGACTCAGCCACCCTCAGTGTCCGTGTCCCCAGGACAGACAGCCAGCATCACCTGCTCTGGAGATAAATTGGGGGATAAATATGCTTGCTGGTATCAGCAGAAGCCAGGCCAGTCCCCTGTGCTGGTCATCTATCAAGATAGCAAGCGGCCCTCAGGGATCCCTGAGCGATTCTCTGGCTCCAACTCTGGGAACACAGCCACTCTGACCATCAGCGGGACCCAGGCTATGGATGAGGCTGACTATTACTGTCAGGCGTGGGACAGCAGCACTGCGGTATTCGGCGGAGGGACCAAGCTGATCGTCCTAGGTCAGCCCAAGGCTGCCCCCTCGGTCACTCTGTTCCCACCC	820#0012	1	Decayer	377	IGHV3-33*01	IGHD6-13*01,IGHD6-25*01	IGHJ6*03	1	gcgagagagggaatagcagctgtctactacatggacgtc	AREGIAAVYYMDV	NA	NA	NA	NA	NA	IGLV3-1*01	IGLJ2*01,IGLJ3*01	0	caggcgtgggacagcagcactgcggta	QAWDSSTAV	0.04285	0.156	0.094	0.138	0.115	0.084	0.073	0.17	0.79	0.104	0.195	0.186	0.164	0.128	0.231	0.2
0012D2	CCGGTGTACATTCTGAGGTGCAGCTGGTGGAGTCTGGGGGAGGCTTGGTCCAGCCTGGGGGGTCCCTGAGACTCTCCTGTGCAGCCTCTGGATTCACCTTTAGTAGCTATTGGATGAGCTGGGTCCGCCAGGCTCCAGGGAAAGGGCTGGAGTGGGTGGCCAACATAAAGCAAGATGGAAGTGAGAAATACTATGTGGACTCTGTGAAGGGCCGATTCATCATCTCCAGAGACAACGCCAAGAACTCACTGTATCTGCAAATGAACAGCCTGAGAGCCGAGGACACGGCTGTGTATTACTGTGCGAGGGATCAGCGACGATTTTTGGAGTGGTTATCCTACTACTACTACATGGACGTCTGGGGCAAAGGGACCACGGTCACCGTCTCCTCAGCG	CCGGTGTACATGGGGATATTGTGATGACTCAGTCTCCACTCTCCCTGCCCGTCACCCCTGGAGAGCCGGCCTCCATCTCCTGCAGGTCTAGTCAGAGCCTCCTGCATAGTAATGGATACAACTATTTGGATTGGTACCTGCAGAAGCCAGGGCAGTCTCCACAGCTCCTGATCTATTTGGGTTCTAATCGGGCCTCCGGGGTCCCTGACAGGTTCAGTGGCAGTGGATCAGGCACAGATTTTACACTGAAAATCAGCAGAGTGGAGGCTGAGGATGTTGGGGTTTATTACTGCATGCAAGCTCTACAAACTCCGTGGACGTTCGGCCAAGGGACCAAGGTGGAGATCAAAC	NA	820#0012	1	Decayer	395	IGHV3-7*04	IGHD3-3*01	IGHJ6*03	1	gcgagggatcagcgacgatttttggagtggttatcctactactactacatggacgtc	ARDQRRFLEWLSYYYYMDV	IGKV2-28*01,IGKV2D-28*01	IGKJ1*01	0	atgcaagctctacaaactccgtggacg	MQALQTPWT	NA	NA	NA	NA	NA	0.4285	0.172	0.197	0.475	0.537	0.169	0.248	0.67	0.26	0.162	0.299	0.202	0.159	0.167	0.26	0.154
0012D5	CCGGTGTACATTCTCAGGTGCAGCTGGTGGAGTCTGGGGGAGGCGTGGTCCAGCCTGGGAGGTCCCTGAGACTCTCCTGTGCAGCCTCTGGATTCACCTTCAGTAGCTATGTTATGCACTGGGTCCGCCAGGCTCCAGGCAAGGGGCTGGAGTGGGTGGCAGTTATATCATATGATGGAAGCAATAAATACTACGCAGACTCCGTGAAGGGCCGATTCACCATCTCCAGAGACAATTCCAAGAACACGCTGTATCTGCAAATGAACAGCCTGAGAGCTGAGGACACGGCTGTGTATTACTGTGCGAGAGACCCCGGGGCCCGTAGAGATGGCTACGTCAGTCTAGGGGGGTCTTATGACTGGTTCGACCCCTGGGGCCAGGGAACCCTGGTCACCGTCT…	NA	CCGGTTCCTGGGCCCAGTCTGTGCTGACGCAGCCGCCCTCAGTGTCCGGGGCCCCAGGGCAGAGGGTCACCATCTCCTGCACTGGGACCAGCTCCAACATCGGGGCAGGTTATGATGTACACTGGTACCAGCAGCTTCCAGGAACAGCCCCCAAACTCCTCATCTATGGTAACAGCAATCGGCCCTCAGGGGTCCCTGACCGATTCTCTGGCTCCAAGTCTGGCACCTCAGCCTCCCTGGCCATCACTGGGCTCCAGGCTGAGGATGAGGCTGATTATTACTGCCAGTCCTATGACAGCAGCCTGAGTGGTTGGGTGTTCGGCGGAGGGACCAAGCTGACCGTCCTAGGTCAGCCCAAGGCTGCCCCCTCGGTCACTCTGTTCCCGCCC	820#0012	1	Decayer	407	IGHV3-30-3*01	IGHD5-24*01	IGHJ5*02	1	gcgagagaccccggggcccgtagagatggctacgtcagtctaggggggtcttatgactggttcgacccc	ARDPGARRDGYVSLGGSYDWFDP	NA	NA	NA	NA	NA	IGLV1-40*01	IGLJ3*02	2	cagtcctatgacagcagcctgagtggttgggtg	QSYDSSLSGWV	0.183	1.756	0.099	0.186	0.144	0.085	0.102	2.43	0.24	0.096	3.5	0.147	0.191	0.168	0.197	0.154
0012D8	CCGGTGTACATTCTGAGGTGCAGCTGGTGGAGTCTGGGGGAGGCTTGGTCCAGCCTGGGGGGTCCCTGAGACTCTCCTGTGCAGCCTCTGGATTCACCTTCAGTAGCTATTGGATGAGCTGGGTCCGCCAGGCTCCAGGGAAGGGGCTGGAGTGGGTGGCCAACATAAAGCAAGATGGAAGTGAGAAATACTATGTGGACTCTGTGAAGGGCCGATTCACCATCTCCAGAGACAACGCCAAGAACTCACTGTATCTGCAAATGAACAGCCTGAGAGCCGAGGACACGGCTGTGTATTACTGTGCGAGAGATGACGGACTACGGGAACCTTTTGACTACTGGGGCCAGGGAACCCTGGTCACCGTCTCCTCAGCG	NA	CCGGTTCTGTGACCTCCTATGAGCTGACACAGCCACCCTCAGTGTCCGTGTCCCCAGGACAGACAGCCAGCATCACCTGCTCTGGAGATAAATTGGGGGATAAATATGCTTGCTGGTATCAGCAGAAGCCAGGCCAGTCCCCTGTGCTGGTCATCTATCATGATAGCAAGCGGCCCTCAGGGATCCCTGAGCGATTCTCTGGCTCCAACTCTGGGAACACAGCCACTCTGACCATCAGCGGGACCCAGGCTATGGATGAGGCTGACTATTACTGTCAGGCGTGGGACAGCAGCACTGTGGTATTCGGCGGAGGGACCAAGCTGACCGTCCTAGGTCAGCCCAAGGCTGCCCCCTCGGTCACTCTGTTCCCGCCC	820#0012	1	Decayer	374	IGHV3-7*01	IGHD4-17*01,IGHD4-23*01	IGHJ4*02	1	gcgagagatgacggactacgggaaccttttgactac	ARDDGLREPFDY	NA	NA	NA	NA	NA	IGLV3-1*01	IGLJ2*01,IGLJ3*01	2	caggcgtgggacagcagcactgtggta	QAWDSSTVV	0.1463	0.145	0.111	0.198	0.176	0.09	0.1	0.6	0.23	1.199	0.197	0.2	0.193	0.149	0.2	0.215
0012HE6	CCGGTGTACATTCCCAGGTGCAGCTGCAGGAGTCCGGCTCAGGACTGGTGAAGCCTTCACAGACCCTGTCCCTCACCTGCGCTGTCTCTGGTGGCTCCATCAGCAGTGGTGGTTACTCCTGGAGCTGGATCCGGCAGCCACCAGGGAAGGGCCTGGAGTGGATTGGGTACATCTATCATAGTGGGAGCACCTACTACAACCCGTCCCTCAAGAGTCGAGTCACCATATCAGTAGACAGGTCCAAGAACCAGTTCTCCCTGAAGCTGAGCTCTGTGACCGCCGCGGACACGGCCGTGTATTACTGTGCCAGATCGGGATTTTTGGAGTGGTTAAGGCGGGTTGATGCTTTTGATATCTGGGGCCAAGGGACAATGGTCACCGTCTCTTCAGCG	NA	CCGGTTCCTGGGCCCAGTCTGCCCTGACTCAGCCTGCCTCCGTGTCTGGGTCTCCTGGACAGTCGATCACCATCTCCTGCACTGGAACCAGCAGTGACGTTGGTGGTTATAACTATGTCTCCTGGTACCAACAGCACCCAGGCAAAGCCCCCAAACTCATGATTTATGATGTCAGTAATCGGCCCTCAGGGGTTTCTAATCGCTTCTCTGCTTCCAAGTCTGGCAACACGGCCTCCCTGACCATCTCTGGGCTCCAGGCTGAGGACGAGGCTGATTATTACTGCAGCTCATATACAAGCAGCAGCACTCGGGTGTTCGGCGGAGGGACCAAGCTGACCGTCCTAGGTCAGCCCAAGGCTGCCCCCTCGGTCACTCTGTTCCCACCC	820#0012	1	Decayer	392	IGHV4-30-2*01	IGHD3-3*01	IGHJ3*02	1	GCCAGATCGGGATTTTTGGAGTGGTTAAGGCGGGTTGATGCTTTTGATATC	ARSGFLEWLRRVDAFDI	NA	NA	NA	NA	NA	IGLV2-14*01	IGLJ3*02	3	AGCTCATATACAAGCAGCAGCACTCGGGTG	SSYTSSSTRV	0.7217	0.3	0.312	0.578	0.539	0.238	0.323	1.03	1.23	0.277	0.402	0.232	0.19	0.209	0.976	0.138
0012HE9	CCGGTGTACATTCCCAGGTGCAGCTGGTGCAGTCTGGGGCTGAGGTGAAGAAGCCTGGGTCCTCGGTGAAGGTCTCCTGCAAGGCTTCTGGAGGCACCTTCAGCAGCTATGCTATCAGCTGGGTGCGACAGGCCCCTGGACAAGGGCTTGAGTGGATGGGAGGGATCATCCCTATCTTTGGTACAGCAAGCTACGCACAGAAGTTCCAGGGCAGAGTCACGATTACCGCGGACGAATCCACGAGCACAGCCTACATGGAGCTGAGCAGCCTGAGATCTGAGGACACGGCCGTGTATTACTGTGCGAGAGGATCGGTAGGGTTAGGTGGTGACTGCTATCAGTGCGGGTACTACTTTGACTACTGGGGCCAGGGAACCCTGGTCACCGTCTCCTCAGCG	CCGGTGTACATTCTGACATCCAGATGACCCAGTCTCCTTCCACCCTGTCTGCATCTGTAGGAGACAGAGTCACCATCACTTGCCGGGCCAGTCAGAGTATTAGTAGCTGGTTGGCCTGGTATCAGCAGAAACCAGGGAAAGCCCCTAAGCTCCTGATCTATAAGGCGTCTAGTTTAGAAAGTGGGGTCCCATCAAGGTTCAGCGGCAGTGGATCTGGGACAGAATTCACTCTCACCATCAGCAGCCTGCAGCCTGATGATTTTGCAACTTATTACTGCCAACAGTATAATAGTTATTCCCGGGGGTTCGGCCAAGGGACCAAGGTGGAAATCAAAC	NA	820#0012	1	Decayer	398	IGHV1-69*01,IGHV1-69D*01	IGHD2-21*02	IGHJ4*02	1	GCGAGAGGATCGGTAGGGTTAGGTGGTGACTGCTATCAGTGCGGGTACTACTTTGACTAC	ARGSVGLGGDCYQCGYYFDY	IGKV1-5*03	IGKJ1*01	0	CAACAGTATAATAGTTATTCCCGGGGG	QQYNSYSRG	NA	NA	NA	NA	NA	10	3.5	0.494	1.228	1.454	0.337	0.755	2.43	0.62	0.259	1.387	0.255	0.24	0.149	1.184	0.223
0030A8	CCGGTGTACATTCTCAGGTGCAGCTGGTGGAGTCTGGGGGAGGCTTGGTCAAGCCTGGAGGGTCCCTGAGACTCTCCTGTGCAGCCTCTGGATTCACCTTCAGTGACTCCTACATGAGCTGGATCCGCCAGGCTCCAGGGAAGGGGCTGGAGTGGGTTTCATACATTAGTAGTAGTAGTAGTTACACAAACTACGCAGACTCTGTGAAGGGCCGATTCACCATCTCCAGAGACAACGCCAAGAACTCACTGTATCTGCAAATGAACAGCCTGAGAGCCGAGGACACGGCTGTGTATTACTGTGCGAGAGATCGGGTACCCCCGTATAGCAGTGGCTGGTACTACTTTGACTACTGGGGCCAGGGAACCCTGGTCACCGTCTCCTCAGCG	NA	CCGGTTCCTGGGCCCAGTCTGCCCTGACTCAGCCTGCCTCCGTGTCTGGGTCTCCTGGACAGTCGATCACCATCTCCTGCACTGGAACCAGCAGTGACGTTGGTGGTTATAACTATGTCTCCTGGTACCAACAGCACCCAGGCAAAGCCCCCAAACTCATGATTTATGAGGTCAGTAATCGGCCCTCAGGGGTTTCTAATCGCTTCTCTGGCTCCAAGTCTGACAACACGGCCTCCCTGACCATCTCTGGGCTCCAGGCTGAGGACGAGGCTGATTATTACTGCAGCTCATATACAAGCAGCAGCACTTATGTCTTCGGAACTGGGACCAAGGTCACCGTCCTAGGTCAGCCCAAGGCCAACCCCACTGTCACTCTGTTCCCACCC	820#0030	1	Decayer	389	IGHV3-11*06	IGHD6-19*01	IGHJ4*02	1	gcgagagatcgggtacccccgtatagcagtggctggtactactttgactac	ARDRVPPYSSGWYYFDY	NA	NA	NA	NA	NA	IGLV2-14*01	IGLJ1*01	1	agctcatatacaagcagcagcacttatgtc	SSYTSSSTYV	0.1634	0.092	0.081	0.167	0.114	0.074	0.07	0.13	0.79	0.08	0.146	0.137	0.136	0.17	0.164	0.136
0030C2	CCGGTGTACATTCTGAGGTGCAGCTGGTGGAGTCTGGGGGAGGCTTGGTCCAGCCTGGGGGGTCCCTGAGACTCTCCTGTGCAGCCTCTGGATTCACCGTCAGTAGCAACTACATGAGCTGGGTCCGCCAGGCTCCAGGGAAGGGGCTGGAGTGGGTCTCAGTTATTTATAGCGGTGGTAGCACATACTACGCAGACTCCGTGAAGGGCAGATTCACCATCTCCAGAGACAATTCCAAGAACACGCTGTATCTTCAAGTGAACAGCCTGAGAGCCGAGGACACGGCTGTGTATTACTGTGCGAGAGATGGCAGGGACAATGCTTTTGATATCTGGGGCCAAGGGACAATGGTCACCGTCTCTTCAGCG	CCGGTGTACATTCTGACATCCAGATGACCCAGTCTCCTTCCACCCTGTCTGCATCCGTAGGAGACAGAGTCACCATCACTTGCCGGGCCAGTCAGAGTATTAGTAGCTGGTTGGCCTGGTATCAGCAGAAGCCAGGGAAAGCCCCTAAGGTCCTGATCTATAAGGCGTCTAGTTTAGAAAGTGGGGTCCCATCAAGGTTCAGCGGCAGTGGATCTGGGACAGAATTCACTCTCACCATCAGCAGCCTGCAGCCTGATGATTTTGCAACTTATTACTGCCAACAGTATAATACTTATTCGAGGACTTTTGGCCAGGGGACCAAGCTGGAGATCAAAC	NA	820#0030	1	Decayer	368	IGHV3-66*01	N/A	IGHJ3*02	1	gcgagagatggcagggacaatgcttttgatatc	ARDGRDNAFDI	IGKV1-5*03	IGKJ2*01,IGKJ2*02	4	caacagtataatacttattcgaggact	QQYNTYSRT	NA	NA	NA	NA	NA	0.812	0.648	0.084	0.151	0.109	0.08	0.081	0.16	1.36	0.095	0.177	0.137	0.161	0.17	0.193	0.146
0018D2	CCGGTGTACATTCCCAGGTGCAGCTGGTGCAGTCTGGGGGAGGCTTGGTACAGCCTGGCAGGTCCCTGAGACTCTCCTGTGCAGCCTCTGGATTCACCTTTGATGATTATGCCATGCACTGGGTCCGGCAAGCTCCAGGGAAGGGCCTGGAGTGGGTCTCAGGTATTAGTTGGAATAGTGGTAGCATAGGCTATGCGGACTCTGTGAAGGGCCGATTCACCATCTCCAGAGACAACGCCAAGAACTCCCTGTATCTGCAAATGAACAGTCTGAGAGCTGAGGACACGGCCTTGTATTACTGTGCAAAAGATGCCGATTACTATGATAGTAGTGGTTATTTTAGGGGAAAGGGGTACTTTGACTACTGGGGCCAGGGAACCCTGGTCACCGTCTCCTCAG…	CCGGTGTACATTCAGAAATAGTGATGACGCAGTCTCCAGCCACCCTGTCTGTGTCTCCAGGGGAAAGAGCCACCCTCTCCTGCAGGGCCAGTCAGAGTGTTAGCAGCAACTTAGCCTGGTACCAGCAGAAACCTGGCCAGGCTCCCAGGCTCCTCATCTATGGTGCATCCACCAGGGCCACTGGTATCCCAGCCAGGTTCAGTGGCAGTGGGTCTGGGACAGAGTTCACTCTCACCATCAGCAGCCTGCAGTCTGAAGATTTTGCAGTTTATTACTGTCAGCAGTATAATAACTGGCCTCCCTCGCTCACTTTCGGCGGAGGGACCAAGGTGGAAATCAAAC	NA	820#0018	1	Decayer	401	IGHV3-9*01	IGHD3-22*01	IGHJ4*02	1	gcaaaagatgccgattactatgatagtagtggttattttaggggaaaggggtactttgactac	AKDADYYDSSGYFRGKGYFDY	IGKV3-15*01	IGKJ4*01	0	cagcagtataataactggcctccctcgctcact	QQYNNWPPSLT	NA	NA	NA	NA	NA	0.03432	0.496	0.091	0.162	0.086	0.074	0.091	0.12	2.18	0.076	0.144	0.212	0.186	0.17	0.168	0.161
493_P1_D1	CCGGTGTACATTCCCAGGTGCAGCTGGTGCAGTCTGGGGCTGAGGTGAAGAAGCCTGGGTCCTCGGTGAAGGTCTCCTGCAAGGCTTCTGGAGGCACCTTCAGCAGCTATGCTATCAGCTGGGTGCGACAGGCCCCTGGACAAGGGCTTGAGTGGATGGGAGGGATCATCCCTATCTTTGGTACAGCAAACTACGCACAGAAGTTCCAGGGCAGAGTCACGATTACCGCGGACGAATCCACGAGCACAGCCTACATGGAGCTGAGCAGCCTGAGATCTGAGGACACGGCCGTGTATTACTGTGCGAGAGTGAGCGGCTATGATAGTAGTGGTTACAGCCCTGACTACTGGGGCCAGGGAACCCTGGTCACCGTCTCCTCAGCG	CCGGTGTACATTCAGAAATTGTGTTGACACAGTCTCCAGCCACCCTGTCTTTGTCTCCAGGGGAAAGAGCCACCCTCTCCTGCAGGGCCAGTCAGAGTGTTAGCAGCTACTTAGCCTGGTACCAACAGAAACCTGGCCAGGCTCCCAGGCTCCTCATCTATGATGCATCCAACAGGGCCACCGGCATCCCAGCCAGGTTCAGTGGCAGTGGGTCTGGGACAGACTTCACTCTCACCATCAGCAGCCTAGAGCCTGAAGATTTTGCAGTTTATTACTGTCAGCAGCGTAGCAACTGGCCTCCGAGGCTCACTTTCGGCGGAGGGACCAAGGTGGAAATCAAAC	NA	820#0163	1	Decayer	383	IGHV1-69*01,IGHV1-69D*01	IGHD3-22*01	IGHJ4*02	0	gcgagagtgagcggctatgatagtagtggttacagccctgactac	ARVSGYDSSGYSPDY	IGKV3-11*01	IGKJ4*01	1	cagcagcgtagcaactggcctccgaggctcact	QQRSNWPPRLT	NA	NA	NA	NA	NA	0.02149	0.583	0.075	0.1	0.065	0.075	0.088	0.1	1.81	0.08	0.166	0.234	0.163	0.114	0.259	0.118
492_P2_B5	GAGGTGCTCTTGGAGGAGGGTGCCAGGGGGAAGACCGATGGGCCCTTGGTGGAGGCTGAAGAGACACTGACCATTGTCCCTTGGCCCCAGATATCAAAAGCATCAGGGTGACCACTACTATCATAGTAATTCTGTCTCGCACAGTAATACATGGCGGTGTCCGAGGCCTTCAGGCTGCTCCACTGCAGGTAGGCAGTGCTGATGGACTTGTCAGCTGAGATGGTGACGTGGCCTTGGAAGGACGGGCTGTAGTTGGTATAAGAGTCACTAGGATCAATCCTCCCCATCCACTCCAGGCCTTTCCCGGGCATCTGGCGCACCCAGCTGATCCAGTAGCTGGTAAAGCTGTATCCAGAACCCTTACAGGAGATCCTCAGAGACTCCCCGGGCTTTTTCACC…	CCGGTGTACATTCTGACATCCAGATGACCCAGTCTCCATCCTCCCTGTCTGCATCTGTAAGAGACAGAGTCACCATCACTTGCCAGGCGAGTCAGGACATTAGCAACTATTTAAATTGGTATCAGCAGAAACCAGGGAAAGCCCCTAAGCTCCTGATCTACGATGCATCCAATTTGGAAACAGGGGTCCCATCAAGGTTCAGTGGAAGTGGATCTGGGACAGATTTTACTTTCACCATCAGCAGCCTGCAGCCTGAAGATATTGCAACATATTACTGTCAACAGTATGATAATCTCCCTCTCACTTTCGGCGGAGGGACCAAGGTGGAAATCAAAC	NA	820#0083	1	Decayer	431	IGHV5-10-1*03	IGHD3-22*01	IGHJ3*02	0	gcgagacagaattactatgatagtagtggtcaccctgatgcttttgatatc	ARQNYYDSSGHPDAFDI	IGKV1-33*01,IGKV1D-33*01	IGKJ4*01	1	caacagtatgataatctccctctcact	QQYDNLPLT	NA	NA	NA	NA	NA	0.6166	0.079	0.071	0.094	0.062	0.076	0.079	0.11	0.09	0.188	0.15	0.171	0.181	0.113	0.223	0.124
494_P1_F12	CCGGTGTACATTCCCAGGTGCAGCTGGTGCAGTCTGGGGCTGAGGTGAAGAAGCCTGGGTCCTCGGTGAAGGTCTCCTGCAAGGCTTCTGGAGGCACCTTCAGCAGCTATGCTATCAGCTGGGTGCGACAGGCCCCTGGACAAGGGCTTGAGTGGATGGGAGGGATCATCCCTATCTTTGGTACAGCAAACTACGCACAGAAGTTCCAGGGCAGAGTCACGATTACCGCGGACGAATCCACGAGCACAGCCTACATGGAGCTGAGCAGCCTGAGATCTGAGGACACGGCCGTGTATTACTGTGCGAGAATGTATTACTATGTTTCGGGGAGTTATCATTACTTTGACTATTGGGGCCAGGGAACCCTGGTCACCGTCTCCTCAGCG	CCGGTGTACATTCAGAAATTGTGTTGACACAGTCTCCAGCCACCCTGTCTTTGTCTCCAGGGGAAAGAGCCACCCTCTCCTGCAGGGCCAGTCAGAGTGTTAGCAGCTACTTAGCCTGGTACCAACAGAAACCTGGCCAGGCTCCCAGGCTCCTCATCTATGATGCATCCAACAGGGCCACTGGCATCCCAGCCAGGTTCAGTGGCAGTGGGTCTGGGACAGACTTCACTCTCACCATCAGCAGCCTAGAGCCTGAAGATTTTGCAGTTTATTACTGTCAGCAGCGTAGCAACTGGCCTCCAGCACTCACTTTCGGCGGAGGGACCAAGGTGGAAATCAAAC	NA	820#0053	1	Decayer	386	IGHV1-69*01,IGHV1-69D*01	IGHD3-10*01	IGHJ4*02	0	gcgagaatgtattactatgtttcggggagttatcattactttgactat	ARMYYYVSGSYHYFDY	IGKV3-11*01	IGKJ4*01	0	cagcagcgtagcaactggcctccagcactcact	QQRSNWPPALT	NA	NA	NA	NA	NA	0.02919	0.368	0.08	0.129	0.073	0.104	0.069	0.08	1.33	0.076	0.111	0.149	0.132	0.111	0.146	0.111
496_P2_G8	CCGGTGTACATTCCCAGGTGCAGCTGCAGGAGTCGGGCCCAGGACTGGTGAAGCCTTCGGAGACCCTGTCCCTCACCTGCACTGTCTCTGGTGGCTCCATCAGTAGTTACTACTGGAGCTGGATCCGGCAGCCCCCAGGGAAGGGACTGGAGTGGATTGGGTATATCTATTACAGTGGGAGCACCAACTACAACCCCTCCCTCAAGAGTCGAGTCACCATATCAGTAGACACGTCCAAGAACCAGTTCTCCCTGAAGCTGAGCTCTGTGACCGCTGCGGACACGGCCGTGTATTACTGTGCGAGAGAGGAACGTGGATATAGTGGCTACAACCCTGCCCCGTTTGACTACTGGGGCCAGGGAACCCTGGTCACCGTCTCCTCAGCG	NA	CCGGTTCTGTGACCTCCTATGAGCTGACTCAGCCACCCTCAGTGTCAGTGGCCCCAGGAAAGACGGCCAGGATTACCTGTGGGGGAAACAACATTGGAAGTAAAAGTGTGCACTGGTACCAGCAGAAGCCAGGCCAGGCCCCTGTGCTGGTCATCTATTATGATAGCGACCGGCCCTCAGGGATCCCTGAGCGATTCTCTGGCTCCAACTCTGGGAACACGGCCACCCTGACCATCAGCAGGGTCGAAGCCGGGGATGAGGCCGACTATTACTGTCAGGTGTGGGATAGTAGTAGTGATCATCGGGTGTTCGGCGGAGGGACCAAGCTGACCGTCCTAGGTCAGCCCAAGGCTGCCCCCTCGGTCACTCTGTTCCCGCCC	820#0041	1	Decayer	386	IGHV4-59*01	IGHD5-12*01	IGHJ4*02	0	gcgagagaggaacgtggatatagtggctacaaccctgccccgtttgactac	AREERGYSGYNPAPFDY	NA	NA	NA	NA	NA	IGLV3-21*04	IGLJ3*02	1	CAGGTGTGGGATAGTAGTAGTGATCATCGGGTG	QVWDSSSDHRV	0.2601	0.093	0.072	0.138	0.076	0.115	0.069	0.07	0.16	0.066	0.076	0.156	0.177	0.142	0.156	0.14
496_P2_G4	CCGGTGTACATTCTCAGGTGCAGCTGGTGGAGTCTGGGGGAGGCGTGGTCCAGCCTGGGAGGTCCCTGAGACTCTCCTGTGCAGCCTCTGGATTCACCTTCAGTAGCTATGCTATGCACTGGGTCCGCCAGGCTCCAGGCAAGGGGCTGGAGTGGGTGGCAGTTATATCATATGATGGAAGCAATAAATACTACGCAGACTCCGTGAAGGGCCGATTCACCATCTCCAGAGACAATTCCAAGAACACGCTGTATCTGCAAATGAACAGCCTGAGAGCTGAGGACACGGCTGTGTATTACTGTGCGAGAGGTTATAGTGGGAGCTACTACTATATTGACTACTGGGGCCAGGGAACCCTGGTCACCGTCTCCTCAGCG	CCGGTGTACATTCAGAAATTGTGTTGACACAGTCTCCAGCCACCCTGTCTTTGTCTCCAGGGGAAAGAGCCACCCTCTCCTGCAGGGCCAGTCAGAGTGTTAGCAGCTACTTAGCCTGGTACCAACAGAAACCTGGCCAGGCTCCCAGGCTCCTCATCTATGATGCATCCAACAGGGCCACTGGCATCCCAGCCAGGTTCAGTGGCAGTGGGTCTGGGACAGACTTCACTCTCACCATCAGCAGCCTAGAGCCTGAAGATTTTGCAGTTTATTACTGTCAGCAGCGTAGCACCTTCGGCCAAGGGACACGACTGGAGATTAAAC	NA	820#0041	1	Decayer	377	IGHV3-30-3*01	IGHD1-26*01	IGHJ4*02	0	gcgagaggttatagtgggagctactactatattgactac	ARGYSGSYYYIDY	IGKV3-11*01	IGKJ5*01	1	cagcagcgtagcacc	QQRST	NA	NA	NA	NA	NA	0.4129	0.084	0.075	0.102	0.1	0.184	0.098	0.08	0.26	0.068	0.077	0.193	0.132	0.159	0.157	0.118
496_P2_F1	CCGGTGTACATTCTGAGGTGCAGCTGTTGGAGTCTGGGGGAGGCTTGGTACAGCCTGGGGGGTCCCTGAGACTCTCCTGTGCAGCCTCTGGATTCACCTTTAGCAGCTATGCCATGAGCTGGGTCCGCCAGGCTCCAGGGAAGGGGCTGGAGTGGGTCTCAGCTATTAGTGGTAGTGGTGGTAGCACATACTACGCAGACTCCGTGAAGGGCCGGTTCACCATCTCCAGAGACAATTCCAAGAACACGCTGTATCTGCAAATGAACAGCCTGAGAGCCGAGGACACGGCCGTATATTACTGTGCGAAAGATCACTATTCTATAGTGGGAGCTACTCTTCCTGACTACTGGGGCCAGGGAACCCTGGTCACCGTCTCCTCAGCG	CCGGTGTACATTCTGACATCCAGATGACCCAGTCTCCATCCTCCCTGTCTGCATCTGTAGGAGACAGAGTCACCATCACTTGCCGGGCAAGTCAGAGCATTAGCAGCTATTTAAATTGGTATCAGCAGAAACCAGGGAAAGCCCCTAAGCTCCTGATCTATGCTGCATCCAGTTTGCAAAGTGGGGTCCCATCAAGGTTCAGTGGCAGTGGATCTGGGACAGATTTCACTCTCACCATCAGCAGTCTGCAACCTGAAGATTTTGCAACTTACTACTGTCAACAGAGTTACAGTACCCCTCCGACTTTCGGCGGAGGGACCAAGGTGGAAATCAAAC	NA	820#0041	1	Decayer	383	IGHV3-23*01,IGHV3-23D*01	IGHD1-26*01	IGHJ4*02	0	gcgaaagatcactattctatagtgggagctactcttcctgactac	AKDHYSIVGATLPDY	IGKV1-39*01,IGKV1D-39*01	IGKJ4*01	0	caacagagttacagtacccctccgact	QQSYSTPPT	NA	NA	NA	NA	NA	0.4669	0.085	0.075	0.102	0.08	0.196	0.073	0.07	0.3	0.064	0.074	0.149	0.133	0.109	0.162	0.112
494_P1_E6	AGGTGCTCTTGGAGGAGGGTGCCAGGGGGAAGACCGATGGGCCCTTGGTGGAGGCTGAGGAGACGGTGACCAGGGTTCCCTGGCCCCAGGGGTCGAACCAGTGATCCTGGCCACTCCAAAAATCGTAACTAGCTCTCGCACAGTAATACACAGCCGTGTCCTCGGCTCTCAGGCTGTTCATTTGCAGATACAGTGAGTTCTTGGCGTTGTCTCTGGAGATGGTGAATCGGCCCTTCACTGAGTCTGCGTAGTATATGTAACTACTACTACTACTAATGGATGAGACCCACTCCAGCCCCTTCCCTGGAGCCTGGCGGACCCAGTTCATGCTATAGCTACTGAAGGTGAATCCAGAGGCTGCACAGGAGAGTCTCAGGGACCCCCCAGGCTTGACCAGGC…	CCGGTGTACATTCAGAAATTGTGTTGACACAGTCTCCAGCCACCCTGTCTTTGTCTCCAGGGGAAAGAGCCACCCTCTCCTGCAGGGCCAGTCAGAGTGTTAGCAGCTACTTAGCCTGGTACCAACAGAAACCTGGCCAGGCTCCCAGGCTCCTCATCTATGATGCATCCAACAGGGCCACTGGCATCCCAGCCAAGTTCAGTGGCAGTGGGTCTGGGACAGACTTCACTCTCACCATCAGCAGCCTAGAGCCTGAAGATTTTGCAGTTTATTACTGTCAGCAGCGTAGCAACTGGCCTCCGATCACCTTCGGCCAAGGGACACGACTGGAGATTAAAC	NA	820#0053	1	Decayer	430	IGHV3-21*01	IGHD3-3*01	IGHJ5*02	0	gcgagagctagttacgatttttggagtggccaggatcactggttcgacccc	ARASYDFWSGQDHWFDP	IGKV3-11*01	IGKJ5*01	1	cagcagcgtagcaactggcctccgatcacc	QQRSNWPPIT	NA	NA	NA	NA	NA	0.5972	0.357	0.074	0.09	0.063	0.109	0.06	0.1	0.09	0.187	0.103	0.207	0.12	0.142	0.132	0.129
0012A8	CCGGTGTACATTCCCAGGTCCAGCTGGTACAGTCTGGGGCTGAGGTGAAGAAGCCTGGGGCCTCAGTGAAGGTCTCCTGCAAGGTTTCCGGATACACCCTCACTGAATTATCCATGCACTGGGTGCGACAGGCTCCTGGAAAAGGGCTTGAGTGGATGGGAGGTTTTGATCCTGAAGATGGTGAAACAATCTACGCACAGAAGTTCCAGGGCAGAGTCACCATGACCGAGGACACATCTACAGACACAGCCTACATGGAGCTGAGCAGCCTGAGATCTGAGGACACGGCCGTGTATTACTGTGCAACAGTATCTTGGCCAAATTACTATGATGGTACCCTGTACTACTTTGACTACTGGGGCCAGGGAACCCTGGTCACCGTCTCCTCAGCG	CCGGTGTACATTCTGACATCCAGATGACCCAGTCTCCATCCTCCCTGTCTGCATCTGTAGGAGACAGAGTCACCATCACTTGCCGGGCAAGTCAGGGCATTAGAAATGATTTAGGCTGGTATCAGCAGAAACCAGGGAAAGCCCCTAAGCGCCTGATCTATGCTGCATCCAGTTTGCAAAGTGGGGTCCCATCAAGGTTCCGCGGCAGTGGATCTGGGACAGAATTCACTCTCACAATCAGCAGCCTGCAGCCTGAAGATTTTGCAACTTATTACTGTCTACAGCATTATAGTTACCCTTTCACTTTCGGCCCTGGGACCAAAGTGGATATCAAAC	NA	820#0012	1	Decayer	392	IGHV1-24*01	IGHD3-22*01	IGHJ4*02	0	gcaacagtatcttggccaaattactatgatggtaccctgtactactttgactac	ATVSWPNYYDGTLYYFDY	IGKV1-17*01	IGKJ3*01	2	ctacagcattatagttaccctttcact	LQHYSYPFT	NA	NA	NA	NA	NA	0.05731	0.164	0.091	0.13	0.113	0.089	0.079	0.4	0.12	0.889	0.429	0.137	0.148	0.11	0.166	0.116
0012B2	CCGGTGTACATTCCCAGGTGCAGCTGGTGCAGTCTGGGGCTGAGGTGAAGAAGCCTGGGTCCTCGGTGAAGGTCTCCTGCAAGGCTTCTGGAGGCACCTTCAGCAGCTATGCTATCAGCTGGGTGCGACAGGCCCCTGGACAAGGGCTTGAGTGGATGGGAGGGATCATCCCTATCTTTGGTACAGCAAACTACGCACAGAAGTTCCAGGGCAGAGTCACGATTACCGCGGACGAATCCACGAGCACAGCCTACATGGAGCTGAGCAGCCTGAGATCTGAGGACACGGCCGTGTATTACTGTGCGAGAATGGATTACTATGATAGTAGTGGTTATTACCTCGACTACTGGGGCCAGGGAACCCTGGTCACCGTCTCCTCAGCG	CCGGTGTACATTCAGAAATTGTGTTGACACAGTCTCCAGCCACCCTGTCTTTGTCTCCAGGGGAAAGAGCCACCCTCTCCTGCAGGGCCAGTCAGAGTGTTAGCAACTTCTTAGCCTGGTACCAACAGAAACCTGGCCAGGCTCCCAGGCTCCTCATCTATGATGCATCCAACAGGGCCACTGGCATCCCCGCCAGGTTCAGTGGCAGTGGGTCTGGGACAGACTTCACTCTCACCATCAGCAGCCTAGAGCCTGAAGATTTTGCAGTTTATTACTGTCTACAGCGTAGCAACTGGCCTCCGAGGCTCACTTTCGGCGGAGGGACCAAGGTGGAAATCAAAC	NA	820#0012	1	Decayer	383	IGHV1-69*01,IGHV1-69D*01	IGHD3-22*01	IGHJ4*02	0	gcgagaatggattactatgatagtagtggttattacctcgactac	ARMDYYDSSGYYLDY	IGKV3-11*01	IGKJ4*01	5	ctacagcgtagcaactggcctccgaggctcact	LQRSNWPPRLT	NA	NA	NA	NA	NA	0.01851	2.083	0.147	0.281	0.327	0.124	0.186	0.41	1.49	0.132	0.249	0.172	0.152	0.159	0.213	0.159
0012B3	CCGGTGTACATTCTGAGGTGCAGCTGGTGGAGTCTGGGGGAGGTGTGGTACGGCCTGGGGGGTCCCTGAGACTCTCCTGTGCAGCCTCTGGATTCACCTTTGATGATTATGGCATGAGCTGGGTCCGCCAAGCTCCAGGGAAGGGGCTGGAGTGGGTCTCTGGTATTAATTGGAATGGTGGTAGCACAGGTTATGCAGACTCTGTGAAGGGCCGATTCACCATCTCCAGAGACAACGCCAAGAACTCCCTGTATCTGCAAATGAACAGTCTGAGAGCCGAGGACACGGCCTTGTATTACTGTGCGAGAGTACTAGTACCAGCTGCTTATCCATACTACTACTACTACATGGACGTCTGGGGCAAAGGGACCACGGTCACCGTCTCCTCAGCG	NA	CCGGTTCTGTGACCTCCTATGAGCTGACACAGACACTCTCAGTGTCAGTGGCCCTGGGACAGACGGCCAGCATTAGCTGTGGGGGAAACAACATTGGAAGTAAAAATGTGCAGTGGTACCAGCAGATGCCAGGCCAGGCCCCTGTGCTGGTCATCTATAGGGATAGCAAGCGGCCCTCTGGGATCCCTGAGCGATTCTCTGGCTCCAACTCGGGGAACACGGCCACCCTGACCATCAGCAGAGCCCAAGCCGGGGATGAGGCTGACTATTACTGTCAGGTGTGGGACAGCAGCACTGCCCATGTGGTATTCGGCGGAGGGACCAAGCTGACCGTCCTAGGTCAGCCCAAGGCTGCCCCCTCGGTCACTCTGTTCCCGCCC	820#0012	1	Decayer	392	IGHV3-20*04	IGHD2-2*01,IGHD2-2*02,IGHD2-2*03	IGHJ6*03	0	gcgagagtactagtaccagctgcttatccatactactactactacatggacgtc	ARVLVPAAYPYYYYYMDV	NA	NA	NA	NA	NA	IGLV3-9*01	IGLJ2*01,IGLJ3*01	7	caggtgtgggacagcagcactgcccatgtggta	QVWDSSTAHVV	0.1562	3.5	2.493	2.023	0.127	0.093	0.08	0.28	3.5	0.085	0.18	0.129	0.168	0.106	0.149	0.121
0012C10	CCGGTGTACATTCTGAGGTGCAGCTGTTGGAGTCTGGGGGAGGCTTGGTACAGCCTGGGGGGTCCCTGAGACTCTCCTGTGCAGCCTCTGGATTCACCTTTAGCAGCTATGCCATGAGCTGGGTCCGCCAGGCTCCAGGGAAGGGGCTGGAGTGGGTCTCAGCTATTAGTGGTAGTGGTGGTAGCACATACTACGCAGACTCCGTGAAGGGCCGGTTCACCATCTCCAGAGACAATTCCAAGAACACGCTGTATCTGCAAATGAACAGCCTGAGAGCCGAGGACACGGCCGTATATTACTGTGCGAAAGATCCGTACAGTAACCCTAACTACTTTGACTACTGGGGCCAGGGAACCCTGGTCACCGTCTCCTCAGCG	NA	CCGGTTCCTGGGCCCAGTCTGCCCTGACTCAGCCTGCCTCCGTGTCTGGGTCTCCTGGACAGTCGATCACCATCTCCTGCACTGGGACCAGCAGTGACGTTGGTGGTTATAACTATGTCTCCTGGTACCAACAGCACCCAGGCAAAGCCCCCAAACTCATGATTTATGATGTCAGTTATCGGCCCTCAGGGGTTTCTAATCGCTTCTCTGGCTCCAAGTCTGGCAACACGGCCTCCCTGACCATCTCTGGGCTCCAGGCTGAGGACGAGGCTGATTATTACTGCAGCTCATATACAAGCAGCAGCATTCTTGGGGTGTTCGGCGGAGGGACCAAGCTGACCGTCCTAGGTCAGCCCAAGGCTGCCCCCTCGGTCACTCTGTTCCCACCC	820#0012	1	Decayer	377	IGHV3-23*01,IGHV3-23D*01	IGHD4-11*01,IGHD4-4*01	IGHJ4*02	0	gcgaaagatccgtacagtaaccctaactactttgactac	AKDPYSNPNYFDY	NA	NA	NA	NA	NA	IGLV2-14*01	IGLJ3*02	4	agctcatatacaagcagcagcattcttggggtg	SSYTSSSILGV	0.09565	1.073	0.14	0.315	0.336	0.122	0.181	2.53	0.18	0.106	3.5	0.22	0.156	0.156	0.274	0.175
0012C11	CCGGTGTACATTCTCAGGTGCAGCTGGTGGAGTCTGGGGGAGGCGTGGTCCAGCCTGGGAGGTCCCTGAGACTCTCCTGTGCAGCGTCTGGATTCACCTTCAGTAGCTATGGCATGCACTGGGTCCGCCAGGCTCCAGGCAAGGGGCTGGAGTGGGTGGCAGTTATATGGTATGATGGAAGTAATAAATACTATGCAGACTCCGTGAAGGGCCGATTCACCATCTCCAGAGACAATTCCAAGAACACGCTGTATCTGCAAATGAACAGCCTGAGAGCCGAGGACACGGCTGTGTATTACTGTGCGAGAGAATACAGCAGCAGCTGGCAGGACAACTACATGGACGTCTGGGGCAAAGGGACCACGGTCACCGTCTCCTCAGCG	NA	CCGGTTCTGTGACCTCCTATGAGCTGACACAGCCACCCTCAGTGTCCGTGTCCCCAGGACAGACAGCCAGCATCACCTGCTCTGGAGATAAATTGGGGGATAAATATGCTTACTGGTATCAGCAGAAGCCAGGCCAGTCCCCTGTGCTGGTCATCTATCAAGATAGCAAGCGGCCCTCAGGGATCCCTGAGCGATTCTCTGGCTCCAACTCTGGGAACACAGCCACTCTGACCATCAGCGGGACCCAGGCTATGGATGAGGCTGACTATTACTGTCAGACGTGGGACAGCAGCACTGCCCATGTGGTATTCGGCGGAGGGACCAAGCTGACCGTCCTAGGTCAGCCCAAGGCTGCCCCCTCGGTCACTCTGTTCCCGCCC	820#0012	1	Decayer	383	IGHV3-33*01	IGHD6-13*01	IGHJ6*03	0	gcgagagaatacagcagcagctggcaggacaactacatggacgtc	AREYSSSWQDNYMDV	NA	NA	NA	NA	NA	IGLV3-1*01	IGLJ2*01,IGLJ3*01	3	cagacgtgggacagcagcactgcccatgtggta	QTWDSSTAHVV	0.1067	0.119	0.115	0.181	0.164	0.106	0.084	2.48	0.11	2.821	0.246	0.186	0.167	0.143	0.217	0.2
0012HE7	CCGGTGTACATTCTCAGGTGCAGCTGGTGGAGTCTGGGGGAGGCGTGGTCCAGCCTGGGAGGTCCCTGAGACTCTCCTGTGCAGCCTCTGGATTCACCTTCAGTAGCTATGGCATGCACTGGGTCCGCCAGGCTCCAGGCAAGGGGCTGGAGTGGGTGGCAGTTATATCATATGATGGAAGTAATAAATACTATGCAGACTCCGTGAAGGGCCGATTCACCATCTCCAGAGACAATTCCAAGAACACGCTGTATCTGCAAATGAACAGCCTGAGAGCTGAGGACACGGCTGTGTATTACTGTGCGAAAAGCGGATACAGCTATGCTTACCCAATGGTCTACTTTGACTACTGGGGCCAGGGAACCCTGGTCACCGTCTCCTCAGCG	NA	CCGGTTCTGTGACCTCCTATGAGCTGACTCAGCCACCCTCGGTGTCAGTGGCCCCAGGAAAGACGGCCAGGATTACCTGTGGGGGAAACAACATTGGAAGTAAAAGTGTGCACTGGTACCAGCAGAAGCCAGGCCAGGCCCCTGTGCTGGTCGTCTATGATGATAGCGACCGGCCCTCAGGGATCCCTGAGCGATTCTCTGGCTCCAACTCTGGGAACACGGCCACCCTGACCATCAGCAGGGTCGAAGCCGGGGATGAGGCCGACTATTACTGTCAGGTGTGGGATAGTAGTAGTGATCATCCAGGGGTATTCGGCGGAGGGACCAAGCTGACCGTCCTAGGTCAGCCCAAGGCTGCCCCCTCGGTCACTCTGTTCCCGCCC	820#0012	1	Decayer	386	IGHV3-30*18,IGHV3-30-5*01	IGHD5-18*01,IGHD5-5*01	IGHJ4*02	0	gcgaaaagcggatacagctatgcttacccaatggtctactttgactac	AKSGYSYAYPMVYFDY	NA	NA	NA	NA	NA	IGLV3-21*03	IGLJ2*01,IGLJ3*01	1	CAGGTGTGGGATAGTAGTAGTGATCATCCAGGGGTA	QVWDSSSDHPGV	0.1932	3.5	0.11	0.2	0.167	0.102	0.098	3.25	0.13	0.105	3.5	0.226	0.176	0.113	0.234	0.203
0015D10	CCGGTGTACATTCCCAGGTACAGCTGCAGCAGTCAGGTCCAGGACTGGTGAAGCCCTCGCAGACCCTCTCACTCACCTGTGCCATCTCCGGGGACAGTGTCTCTAGCAACAGTGCTGCTTGGAACTGGATCAGGCAGTCCCCATCGAGAGGCCTTGAGTGGCTGGGAAGGACATACTACAGGTCCAAGTGGTATAATGATTATGCAGTATCTGTGAAAAGTCGAATAACCATCAACCCAGACACATCCAAGAACCAGTTCTCCCTGCAGCTGAACTCTGTGACTCCCGAGGACACGGCTGTGTATTACTGTGCAAGAGAACAGCAGCTCGTCTCCCATGATTACTACTACTACTACGGTATGGACGTCTGGGGCCAAGGGACCACGGTCACCGTCTCCT…	NA	CCGGTTCCTGGGCCCAGTCTGCCCTGACTCAGCCTGCCTCCGTGTCTGGGTCTCCTGGACAGTCGATCACCATCTCCTGCACTGGAACCAGCAGTGACGTTGGTGGTTATAACTATGTCTCCTGGTACCAACAGCACCCAGGCAAAGCCCCCAAACTCATGATTTATGATGTCAGTAATCGGCCCTCAGGGGTTTCTAATCGCTTCTCTGGCTCCAAGTCTGGCAACACGGCCTCCCTGACCATCTCTGGGCTCCAGGCTGAGGACGAGGCTGATTATTACTGCAGCTCATATACAAGCAGCAGCTCCCTCTTCGGAACTGGGACCAAGGTCACCGTCCTAGGTCAGCCCAAGGCCAACCCCACTGTCACTCTGTTCCCGCCC	820#0015	1	Decayer	404	IGHV6-1*01	IGHD6-6*01	IGHJ6*02	0	gcaagagaacagcagctcgtctcccatgattactactactactacggtatggacgtc	AREQQLVSHDYYYYYGMDV	NA	NA	NA	NA	NA	IGLV2-14*01	IGLJ1*01	3	agctcatatacaagcagcagctccctc	SSYTSSSSL	0.6845	0.092	0.1	0.148	0.13	0.109	0.083	0.42	0.09	0.085	3.5	0.18	0.157	0.117	0.19	0.148
0030B10	CCGGTGTACATTCTCAGGTGCAGCTGGTGGAGTCTGGGGGAGGCGTGGTCCAGCCTGGGAGGTCCCTGAGACTCTCCTGTGCAGCGTCTGGATTCACCTTCAGTAGCTATGGCATGCACTGGGTCCGCCAGGCTCCAGGCAAGGGGCTGGAGTGGGTGGCAGTTATATGGTATGATGGAAGTAATAAATACTATGCAGACTCCGTGAAGGGCCGATTCACCATCTCCAGAGACAATTCCAAGAACACGCTGTATCTGCAAATGAACAGCCTGAGAGCCGAGGACACGGCTGTGTATTACTGTGCGAGAGATTATCCCTTTAGTGGGAGCTACTATGGGGATGCTTTTGATATCTGGGGCCAAGGGACAATGGTCACCGTCTCTTCAGCG	NA	CCGGTTCTGTGACCTCCTATGAGCTGACACAGCCACCCTCGGTGTCAGTGTCCCCAGGACAAACGGCCAGGATCACCTGCTCTGGAGATGCATTGCCAAAAAAATATGCTTATTGGTACCAGCAGAAGTCAGGCCAGGCCCCTGTGCTGGTCATCTATGAGGACAGCAAACGACCCTCCGGGATCCCTGAGAGATTCTCTGGCTCCAGCTCAGGGACAATGGCCACCTTGACTATCAGTGGGGCCCAGGTGGAGGATGAAGCTGACTACTACTGTTACTCAACAGACAGCAGTGGTAATCGCTGGGTGTTCGGCGGAGGGACCAAGCTGACCGTCCTAAGTCAGCCCAAGGCTGCCCCCTCGGTCACTCTGTTCCCACCC	820#0030	1	Decayer	389	IGHV3-33*01	IGHD1-26*01	IGHJ3*02	0	gcgagagattatccctttagtgggagctactatggggatgcttttgatatc	ARDYPFSGSYYGDAFDI	NA	NA	NA	NA	NA	IGLV3-10*01	IGLJ3*02	0	tactcaacagacagcagtggtaatcgctgggtg	YSTDSSGNRWV	0.2947	0.09	0.084	0.152	0.118	0.078	0.077	0.14	0.93	0.315	0.159	0.127	0.148	0.108	0.15	0.122
0018C11	CCGGTTGCAGCTCCTGCAGCTGCAGCTGGGAATGTACACCGGTGTACATTCTGAGGTGCAGCTGGTGGAGTCTGGGGGAGGCGTGGTCCAGCCTGGGAGGTCCCTGAGACTCTCCTGTGCAGCCTCTGGATTCACCTTCAGTAGCTATGCTATGCACTGGGTCCGCCAGGCTCCAGGCAAGGGGCTGGAGTGGGTGGCAGTTATATCATATGATGGAAGCAATAAATACTACGCAGACTCCGTGAAGGGCCGATTCACCATCTCCAGAGACAATTCCAAGAACACGCTGTATCTGCAAATGAACAGCCTGAGAGCTGAGGACACGGCTGTGTATTACTGTGCGAGCCTCATTACTATGGTTCGGGGAGTTTTTGACTACTGGGGCCAGGGAACCCTGGT…	CCGGTGTACATTCTGACATCCAGATGACCCAGTCTCCAGCCACCCTGTCTGCATCTGTAGGAGACAGAGTCACCATCACTTGCCGGGCAAGTCAGAGCATTAGCAGCTATTTAAATTGGTATCAGCAGAAACCAGGGAAAGCCCCTAAGCTCCTGATCTATGCTGCATCCAGTTTGCAAAGTGGGGTCCCATCAAGGTTCAGTGGCAGTGGATCTGGGACAGATTTCACTCTCACCATCAGCAGTCTGCAACCTGAAGATTTTGCAACTTACTACTGTCAACAGAGTTACAGTACCCCCCTCACTTTCGGCGGAGGGACCAAGGTGGAAATCAAAC	NA	820#0018	1	Decayer	456	IGHV3-30-3*01	IGHD3-10*01	IGHJ4*02	0	gcgagcctcattactatggttcggggagtttttgactac	ASLITMVRGVFDY	IGKV1-39*01,IGKV1D-39*01	IGKJ4*01	2	caacagagttacagtacccccctcact	QQSYSTPLT	NA	NA	NA	NA	NA	0.1355	0.307	0.258	1.403	0.413	0.213	0.52	0.91	0.6	0.078	3.417	0.229	0.234	0.209	0.578	0.209
494_P1_C12	CCGGTGTACATTCTGAGGTGCAGCTGGTGGAGTCTGGGGGAGGCTTGGTCCAGCCTGGGGGGTCCCTGAGACTCTCCTGTGCAGCCTCTGAAATCATCGTCAGTTGGAACTACATGAGCTGGGTCCGCCAGACTCCACTGAAGGGGCTGGAGTGGGTCTCAATTATGTATCCCGGTGGTAGCACCTTCTACGCTGACTCCGTGAAGGGCCGATTCATCATCTCCAGAGACAATTCCAAGAACACACTATTTCTTCAGATGAACAGTCTCAGACCTGAGGACACGGCTGTGTATTACTGTGCGAGAGAAAGGTGGGAGCCGGGAATCGATGTCTGGGGCCAAGGGACAATGGTCACCGTCTCTTCAGCG	CCGGTGTACATTCAGACATCCAGTTGACCCAGTCTCCATCCTTCCTGTCTGCATCTGTAGGAGACAGAGTCACCATCACTTGCCGGGCCAGTCAGGGCATTAGCAGTTATTTAGCCTGGTATCAGCAAAAACCAGGGAACGCCCCTAACCTCCTGATCTATGCTGCATCCACTTTGCAAAGTGGGGTCCCATCAAGGTTCAGCGGCAGTGGATCTGGGACAGAATTCACTCTCACAATCAGCAGCCTGCAGCCTGAAGATTTTGCAACTTATTACTGTCAACAGCTTAATAGTTACCTTTTCGGCGGAGGGACCAAGGTGGAGATCAAAC	NA	820#0020	3	Sustainer	368	IGHV3-66*02	IGHD1-26*01	IGHJ3*01	23	gcgagagaaaggtgggagccgggaatcgatgtc	ARERWEPGIDV	IGKV1-9*01	IGKJ4*01	2	caacagcttaatagttacctt	QQLNSYL	NA	NA	NA	NA	NA	0.01151	0.172	0.163	0.189	0.209	0.199	0.105	3.5	0.303	0.105	3.5	0.138	0.174	0.122	0.145	0.146
492_P1_C4	CCGGTGTACATTCCCAGGTGCAGCTGGTGCAGTCTGGAGCTGAGGTGAAGAAGCCTGGGGCCTCAGTGAAGGTCTCCTGCAAGGCCTCTGGTTACACCTTTACCATCTATGGTATCACCTGGGTGCGACAGGCCCCTGGACAAGGGCTTGAGTGGGTGGGATGGATCAGCGCTCACAGTGGTGACACAAAGTATGAACAGAGACTCCAGGGGAGAGTCACCCTGACCACAGACACATCCACGAGCACAGCCTACATGGAGCTGAGGAACCTGAGATATGACGACACGGCCGTCTATTTCTGTGCGAGAGAAGCTTGGGGATTATACCTCTTGGATAGTAGTGGCCTATCTGACCACTGGGGCCAGGGAACCCTGGTCACCGTCTCCTCAGCG	NA	CCGGTTCCTGGGCCCAGTCTGTGCTGACGCAGCCACCCTCAGCGTCTGGGACCCCCGGGCAGAGGGTCACCATCTCTTGTTCTGGAAGCAGCTCCAACATCGGAAGTAAAACTGTGAACTGGTACCAGCAACTCCCAGGGACGGCCCCCAAACTCCTCATCTATAGTAAAAATCAGCGGCCCTCAGGGGTCCCTGACCGATTCTCTGGCTCCAAGTCTGGCACCTCAGCCTCCCTGGCCATCAGTGGGCTCCAGTCTGAGGATGAGGCTGATTATTACTGTGCATCATGGGATGACAGACTGAATGGTTGGGTGTTCGGCGGAGGGACCAAGCTGACCGTCCTAGGTCAGCCCAAGGCTGCCCCCTCGGTCACTCTGTTCCCACCC	820#0089	3	Sustainer	392	IGHV1-18*01	IGHD3-22*01	IGHJ4*02	18	gcgagagaagcttggggattatacctcttggatagtagtggcctatctgaccac	AREAWGLYLLDSSGLSDH	NA	NA	NA	NA	NA	IGLV1-44*01	IGLJ3*02	8	gcatcatgggatgacagactgaatggttgggtg	ASWDDRLNGWV	0.1016	1.645	0.078	0.084	0.069	0.083	0.088	3.5	0.09	0.064	0.225	0.376	0.137	0.155	0.19	0.197
492_P1_E4	CCGGTGTACATTCTCAGGTGCAGCTGGTGGAATCTGGGGGAGGCGTGGTCCAGCCTGGGAGGTCCCTGAGACTCTCCTGTGTAGCCTCTGGATTCCCCCTCAGTAGGTTTGGCGTGCACTGGGTCCGCCAGGCTCCAGGCAAGGGGCTGGAGTGGGTGGCACTTATATCGTATGATGGAAGTGATAAATACTATGCAGACTCCGTGAGGGGCCGATTCACCATCTTCAGAGACACTTCCAAGAACACACTGTATCTCCAAATAAACAGCCTGAGAACTGAGGACACGGCTGTTTATTACTGTGCGAAATCTATGGCTGGCTACGGCTACTACTACTATGGTATGGACGTCTGGGGCCAAGGGACCACGGTCACCGTCTCCTCAGCG	NA	CCGGTTCCTGGGCCCAGTCTGCCCTGACTCAGCCTGCCTCCGTGTCTGGGTCTCCTGGGCAGTCGATCACCATCTCCTGCACTGGAACCAGCAGTGACGTTGGTGGTTATAACTATGTCTCCTGGTACCAACACCACCCAGGCAAAGCCCCCAAAATCATGATTTATGAGGTCAGTAATCGGCCCTCAGGGGATTCCAATCGCTTCTCTGGTTCCAAGTCTGGCAACACGGCCTCCCTGACCATCTCTGGGCTCCAGGCTGAGGACGAGGCTGATTATTACTGCAGCTCATATACAACCAACAGCACTTGGGTGTTCGGCGGAGGGACCAAGCTGACCGTCCTAGGTCAGCCCAAGGCTGCCCCCTCGGTCACTCTGTTCCCACCC	820#0093	3	Sustainer	386	IGHV3-30*18,IGHV3-30-5*01	IGHD5-12*01	IGHJ6*02	18	gcgaaatctatggctggctacggctactactactatggtatggacgtc	AKSMAGYGYYYYGMDV	NA	NA	NA	NA	NA	IGLV2-14*01	IGLJ3*02	8	agctcatatacaaccaacagcacttgggtg	SSYTTNSTWV	0.02943	3.5	0.081	0.089	0.081	0.073	0.071	3.297	0.108	0.082	3.5	0.348	0.152	0.109	0.157	0.176
496_P1_G12	CCGGTGTACATTCTGAGGTGCAGCTGGTGGAGTCTGGGGGAGGCTTGGTCCAGTCTGGGGGGTCCCTGAGAGTCTCCTGTGCAGCCTCTGGATTCACATTTACTAGATATTGGATGAGCTGGGTCCGCCAGGCTCCAGGGAAGGGGCTGGAGTGGGTGGCCACTATAAACCAAGATGAAAGGGAGAGACACTATGTGGACTCTGTGAAGGGCCGATTCACCATCTCCAGAGACAACGCCAAGAACTCAGTGTTTCTGCAAATGAACAGCCTGAGAGCCGAGGACACGGCTATGTATTACTGTGTGAGAGACCGCCGGTGGGCAGCTCCCCCGGGGGAAGACTACTGGGGCCAGGGAACCCTGGTCACCGTCTCCTCAGCG	NA	CCGGTTCCTGGGCCCAGTCTGCCCTGACTCAGCCTCCCTCCGCGTCCGGGTCTCCTGGACAGTCAGTCACCATCTCCTGCACTGGAACCAGCAGTGACGTTGGTGGTTATAACTATGTCTCCTGGTACCAACAGCACCCAGGCAAAGCCCCCAAACTCATGATTTATGAGGTCAGTAAGCGGCCCTCAGGGGTCCCTGATCGCTTCTCTGGCTCCAAGTCTGGCAGCACGGCCTCCCTGACCGTCTCTGGGCTCCAGGCTGAAGATGAGGCTGATTATTACTGCAGCTCATATACAGGCAGCAACAATATAAAGGTCTTCGGAACTGGGACCAAGGTCACCGTCCTAGGTCAGCCCAAGGCCAACCCCACTGTCACTCTGTTCCCACCC	820#1166	3	Sustainer	380	IGHV3-7*01	IGHD6-6*01	IGHJ4*02	16	gtgagagaccgccggtgggcagctcccccgggggaagactac	VRDRRWAAPPGEDY	NA	NA	NA	NA	NA	IGLV2-8*01	IGLJ1*01	3	agctcatatacaggcagcaacaatataaaggtc	SSYTGSNNIKV	0.6058	1.546	1.204	1.887	2.467	0.848	1.785	2.922	2.145	0.746	1.007	0.437	0.391	0.416	2.119	0.275
496_P1_H12	CCGGTGTACATTCCCAGCTGCAGCTGCAGGAGTCGGGCCCAGGACTGGTGAAGCCTTCGGAGACCCTGTCCCTCACCTGCACTGTCTCTGGTGGCTCCATCAGCACTAATTATTACTACTGGGTCTGGATCCGCCAGCCCCCAGGGAAGGGGTTGGAATGGATTGGGAATGTCTATTATAGTGGGCTCACCTACTACAACCCGTCCCTCAAGAATCGAGTCACCATATCCGTAGACATGTCCAAGAACCAGTTCTCCCTGAGGCTGAGCTCTGTGACCGCCGCAGACACGGCTGTCTATTACTGTGCGAGATATCATAGTGGTTACGATCGCGATGATGGTCTTGATATATGGGGCCAAGGGACAATGGTCACCGTCTCTTCAGCG	CCGGTGTACATTCTGACATCCAGATGACCCAGTCTCCATCCTCCCTGTCTGCATCTGTAGGCGACAGAGTCACCATCACTTGCCGGGCAAGTCAGGGCATTAGAAATGATTTAGGCTGGTATCAGCAGAGACCAGGGAAAGCCCCTAAGCGCCTGATCTATGCTGCATCCAGTTTGCAAAGTGGGGTCCCATCAAGGTTCAGCGGCAGTGGATCTGGGACAGAATTCACTCTCACAATCGGCAGCCTGCAGCCTGAAGATTTTGCAACTTATTACTGTCTACAGCATAATACTTACCCCTTGTCGTTCGGCCAAGGGACCAAGGTGGAAATCAAAC	NA	820#1166	3	Sustainer	386	IGHV4-39*01	IGHD5-12*01	IGHJ3*02	15	gcgagatatcatagtggttacgatcgcgatgatggtcttgatata	ARYHSGYDRDDGLDI	IGKV1-17*01	IGKJ1*01	4	ctacagcataatacttaccccttgtcg	LQHNTYPLS	NA	NA	NA	NA	NA	0.04446	0.15	0.12	0.161	0.178	0.083	0.091	3.5	0.19	3.5	0.255	0.133	0.205	0.127	0.185	0.147
492_P1_E7	CCGGTGTACATTCCCAGGTGCAGCTGCAGGAGTCGGGCCCAGGACTGGTGAAGCCTTCGGAGACCCTGTCCCTCACCTGCTCTGTCTCTGGTGGCTCCATCGACAGTTACTACTGGAGCTGGATCCGGCAGCCCCCAGGGAAGGGACTGGAGTGGATTGGGTATATCTATTACAGTGGGAGCACCAAGTACAACCCCTCCCTCAAGAGTCGAGTCAGCATATCAGTAGACACGTCCAAGAACCAGATCTCCCTGAGGTTGGCCTCTGTGACCGCTGCAGACACGGCCGTCTATTACTGTGCCCTGGGTTTTGGAGACTACTGGGGCCAGGGAACCCTGGTCACCGTCTCCTCAGCG	CCGGTGTACATTCAGAAATTGTGTTGACGCAGTCTCCAGGCACCCTGTCTTTGTCTCCAGGGGAAAGAGCCACCCTCTCCTGCAGGGCCAGTCAGAGTGTTAGCAGCCTCTACTTAGCCTGGTTTCAGCAGAAACCTGGCCAGGCTCCCAGGCTCCTCATCTTTGGTGCATCCAGCAGGGCCATTGGCATCCCAGACAGGTTCAGTGGCAGTGGGTCTGGGACAGACTTCACTCTCACCATCAGCAGACTGGAGCCTGAAGATTTTGCAGTGTACTACTGTCAGCAGTATGGTAGCTTCTGGACGTTCGGCCAAGGGACCAAGGTGGAAATCAAAC	NA	820#0093	3	Sustainer	356	IGHV4-59*01,IGHV4-59*08	IGHD3-3*01,IGHD3-3*02,IGHD3/OR15-3a*01	IGHJ4*02	13	gccctgggttttggagactac	ALGFGDY	IGKV3-20*01	IGKJ1*01	7	cagcagtatggtagcttctggacg	QQYGSFWT	NA	NA	NA	NA	NA	0.006138	2.413	0.082	0.089	0.082	0.077	0.08	1.04	2.69	0.086	1.68	0.181	0.128	0.114	0.129	0.122
492_P1_C1	CCGGTGTACATTCTGAGGTGCAGCTGGTGGAGTCTGGGGGAGGCTTGGTACAGCCGGGGGGGTCCCTGAGACTCTCCTGTGCAGCCTCTGGATTCAGCTTCAGTACCTACGACATGCACTGGGTCCGCCAACCTAAAGGAAAAGTTCTGGAGTGGGTCTCAGCTATTGGTACTTCTGGTGACACATATTATGCAGACTCCGTGAAGGGCCGATTCACCATCTCCAGAGAAGATGCCAAGAACTCCCTGTATCTTCAAATGAACAACCTGAGAGCCGGGGACACGGCTGTGTATTACTGTGCAAGAGGGACCTCATATTACTCCTACTACTACGCTATGGACGTCTGGGGCCGAGGGACCACGGTCACCGTCTCCTCAGCG	CCGGTGTACATTCTGACATCCAGATGACCCAGTCTCCATCCTCCCTGTCTGCATCTGTAGGAGACAGAGTCACCATCACTTGCCGGGCAAGTCAGAGCATTAGCAGATATTTGAATTGGTATCAGCAGAAACCAGGGAAAGCCCCTAAACTCCTGATCTATGCTGCATCCAGTTTGCAAAGTGGGGTCCCATCAAGGTTCAGTGGCGGTGGATCTGGGGCAGATTTCACTCTCACCATCAGCAATCTGCAACCTGAAGATTTTGCAACTTACTACTGTCAACAGAGTTACAGTAGCCCTCCGTGGACGTTCGGCCAAGGGACCAAGGTGGAGATCAAAC	NA	820#0089	3	Sustainer	380	IGHV3-13*01	N/A	IGHJ6*02	13	gcaagagggacctcatattactcctactactacgctatggacgtc	ARGTSYYSYYYAMDV	IGKV1-39*01,IGKV1D-39*01	IGKJ1*01	7	caacagagttacagtagccctccgtggacg	QQSYSSPPWT	NA	NA	NA	NA	NA	0.09168	3.5	0.086	0.099	0.086	0.096	0.092	2.913	0.096	0.066	3.495	0.278	0.13	0.129	0.179	0.137
492_P1_C10	CCGGTGTACATTCTCAGGTGCAGCTGGTGGAGTCTGGGGGAAGCGTGGTCCAGCCTGGGAGGTCCCTGAGACTCTCCTGTGCAGCCTCTGGATTCACCTTCAGTACCTATGCTCTGCACTGGGTCCGCCAGGCTCCAGGCAAGGGGCTGGAGTGGGCGGCAGTTATATCATATGATGGATATAATCAATACTACGCAGGCTCCGTGAGGGGCCGATTCACCATCTCCAGAGACAATTCCAAAAACACGCTGTATCTGCAAATGAACAGCCTGAGAGTTGAGGATACGGCTGTGTATTACTGTGCGAGGAGTCGAAATGGCTACAAGTACTTTGACTTCTGGGGCCAGGGAACCCTGGTCACCGTCTCCTCAGCG	CCGGTGTACATTCTGACATCCAGATGACCCAGTCTCCATCTTCCGTGTCTGCATCTGTAGGAGACAGAGTCACCATCACTTGTCGGGCGAGTCAGGGTATTAGCAGCTGGTTAGCCTGGTATCAGCAGAAACCAGGGAAAGCCCCTAACCTCCTGATCTATGCTGCATCCAGTTTGCAGAGTGGGGTCCCATCAAGGTTCAGCGGCAGTGGATCTGGGACAGATTTCACTCTCACCATCAGCAGCCTGCAGCCTGAAGATTTTGCAACTTACTATTGTCAACAGGCTAACACTTTCACTTTCGGCGGAGGGACCAAGGTGGAGATCAAAC	NA	820#0089	3	Sustainer	374	IGHV3-30*04,IGHV3-30-3*03	IGHD5-24*01	IGHJ4*02	12	gcgaggagtcgaaatggctacaagtactttgacttc	ARSRNGYKYFDF	IGKV1-12*02,IGKV1D-12*02	IGKJ4*01,IGKJ4*02	4	caacaggctaacactttcact	QQANTFT	NA	NA	NA	NA	NA	0.01289	0.686	0.074	0.08	0.073	0.078	0.08	0.127	2.879	0.085	0.162	0.167	0.189	0.146	0.198	0.131
496_P1_F1	CCGGTGTACATTCTGAGGTGCAGCTGGTGGAGTCTGGGGGAGGCTTGGTCCAGCCTGGGGGGTCCCTGAGACTCTCCTGTGCAGCCTCTGGATTCACCTTTAGTAGCTATTGGATGAGTTGGGTCCGCCAGGCTCCAGGGAAAGGGCTGGAGTGGGCGGCCAGCATAAAGGAAGATGGAAGTGAGAAATCCTATGTGGACTCTGTGAAGGCCCGATTCACCATCTCCAGAGACAACACCAGGAAGTCACAGTTTCTGCAAATGAACAGCCTGAGAGCCGAGGACACGGCCGTTTATTACTGTGCGAGGAATTACGCTTGGGGGAGTTATCGTAATTCCCTCCTCGGTTACATCTACTACTACGCTATGGACGTCTGGGGCCAAGGGACCACGGTCACCG…	CCGGTGTACATTCAGACATCCAGTTGACCCAGTCTCCATCCTCCCTGTCTGCATCTGTAGGAGACAGAGTCACCATCACTTGCCGGGCAAGTCAGGGCATCAGCAGTGCTTTAGCCTGGTATCAGCAGAAACCAGGGAAAGTTCCAAAGCTCCTGATTTATGATGCCTCCAGTTTGGAAAGTGGGGTCCCATCAAGGTTCAGCGACAGTGGACCTGGGACAGATTTCACTCTCACCATCAGCAGCCTGCAGCCTGAAGATTCTGCAACTTATTACTGTCAACACTTTAATAGTTACCCCGCCATGTACACTTTTGGCCAGGGGACCAAGCTGGAGATCAAAC	NA	820#0310	3	Sustainer	410	IGHV3-7*05	IGHD3-16*02	IGHJ6*02	12	gcgaggaattacgcttgggggagttatcgtaattccctcctcggttacatctactactacgctatggacgtc	ARNYAWGSYRNSLLGYIYYYAMDV	IGKV1-13*02,IGKV1D-13*02	IGKJ2*01	8	caacactttaatagttaccccgccatgtacact	QHFNSYPAMYT	NA	NA	NA	NA	NA	0.06461	3.5	3.307	3.168	0.273	0.158	0.198	0.849	3.5	0.153	0.278	0.301	0.16	0.133	0.16	0.129
496_P1_G11	CCGGTGTACATTCCCAGGTGCAGCTGGTGCAGTCTGGGGCTGAGGTGAAGAAGCCTGGGTCCTCGGTGAAGGTCTCCTGCAAGGCTTCTGGAGGCACCTTCAGTACCTATACTATCAGCTGGGTGCGACAGGCCCCTGGACAAGGGCTTGAGTGGATGGGAGGGATCATCCCTGTCTTTGGTACAGCATACTACGCACAGAAGTTCCAGGACAGAGTCACGATTACCGCGGACAAATCCACGAGCACAGCCTCCATGGAACTAACCAGCCTGAGATATGAGGACACGGCCGTGTATTACTGTGCGAGAGGCCCCGATTACTATGATAGAAGTGGTCAGTCCCCGTCGAACTACTACTACTACGGAATGGACGTCTGGGGCCAAGGGACCACGGTCACCG…	CCGGTGTACATTCAGAAATTGTGTTGACGCAGTCTCCAGGCACCCTGTCTTTGTCTCCAGGGGAAAGAGCCACCCTCTCCTGCAGGGCCAGTCAGAGTGTTAGCAACAACTGCTTAGCCTGGTACCAGCAGAAGCCTGGCCAGGCTCCCAGGCTCCTCATCTATGGTGCATCCAGCAGGGCCACTGGCATCCCAGACAGGTTCAGTGGCAGTGGGTCTGGGACAGACTTCACTCTCAGCATCAGCAGACTGGAGCCTGAAGATTTTGCAGTGTATTACTGTCAGGAGTATAGTAGCTCACCCCCGGTCACTTTCGGCCCTGGGACCAAAGTGGATATCAAAC	NA	820#1166	3	Sustainer	410	IGHV1-69*06	IGHD3-22*01	IGHJ6*02	11	gcgagaggccccgattactatgatagaagtggtcagtccccgtcgaactactactactacggaatggacgtc	ARGPDYYDRSGQSPSNYYYYGMDV	IGKV3-20*01	IGKJ3*01	8	caggagtatagtagctcacccccggtcact	QEYSSSPPVT	NA	NA	NA	NA	NA	0.06658	3.5	0.157	0.275	0.276	0.202	0.165	3.5	0.274	0.173	3.5	0.217	0.157	0.115	0.212	0.18
496_P1_G6	CCGGTGTACATTCCCAGGTGCAGCTGGTGCAGTCTGGGGCTGAGGTGAGGAAGCCTGGGGCCTCAGTGAAGGTCTCCTGCAGGGCTTCTGGATACAGCTTCACCGGCTACTATATGCACTGGGTGCGTCAAGCCCCTGGACAAGGGCTTGAGTGGATGGGATGGATCAACCCTAACACTGGTGGCACAATCTATGCACAGAAATTTCAGGGCTGGGCCACCATGACCAGGGACACGTCCATCAGCACAGCCTACTTGGAGCTGAGTAGGCTGAGATCTGACGACACGGCCGTGTATTACTGTGCGAGAGATAGAAAGAATTTCTATGGTTCGGGGAGTTTTTATCGAGGCGCCACAGACGCTATGGACGTCTGGGGCCAAGGGACCACGGTCACCGTCT…	NA	CCGGTTCCTGGGCCCAGTCTGCCCTGACTCAGCCTGCCTCCGTGTCTGGGTCTCCTGGACAGTCGATCACCATCTCCTGCACTGAAACCAGCAGTGACATTGATACTTATAACTATGTCTCCTGGTATCAACACCACCCAGGCAAAGCCCCCAAACTCATGATTTATGATGTCAGTAATCGGCCCTCAGGGGTTTCTGATCGCTTCTCTGGCTCCAAGTCCGGCAACACGGCCTCCCTGACCATCTCTGGGCTCCAGGCTGAGGACGAGGCTAATTATTACTGCAGCTCATATACAAGCAGCAGCACTGTGGTTTTCGGCGGAGGGACCACGCTGACCGTCCTAGGTCAGCCCAAGGCTGCCCCCTCGGTCACTCTGTTCCCGCCC	820#1166	3	Sustainer	407	IGHV1-2*04	IGHD3-10*01	IGHJ6*02	11	gcgagagatagaaagaatttctatggttcggggagtttttatcgaggcgccacagacgctatggacgtc	ARDRKNFYGSGSFYRGATDAMDV	NA	NA	NA	NA	NA	IGLV2-14*01	IGLJ2*01,IGLJ3*01	11	agctcatatacaagcagcagcactgtggtt	SSYTSSSTVV	0.05537	0.545	0.352	0.63	0.653	0.341	0.562	0.851	1.157	0.322	0.432	0.179	0.119	0.103	0.207	0.187
492_P1_F1	CCGGTGTACATTCTCAGGTGCAGCTGGTGGAGGCCGGGGGAGGCGTGGTCCAGCCTGGGACGTCCCTGAGACTCTCCTGTGCAGCCTCTGGATTCACCTTCAGTAACTATGCTATCCAGTGGGTCCGCCAGGCTCCAGGCAAGGGGCCGGAGTGGGTGGCACTTATATCATATGATGGAAGCAATAAATACTACGCAGACTCCGTGAAGGGCCGATTCACCCTCTCCAGAGACAATTCCAAGAACACCCTGTATCTGCAAATGAACAGCCTGAGAGCTGAGGACACGGCTGTGTATTACTGTGCGAGAGGAATTCGAGGCGGCTATAATGACGCCTTTGATATCTGGGGCCAAGGGACAATGGTCACCGTCTCTTCAGCG	CCGGTGTACATTCAGACATCCAGTTGACCCAGTCTCCATCCTTCCTGTCTGCATCTGTAGGAGACAGAGTCACCATCACTTGCCGGGCCAGTCAGGGCATTAGCAGTTATTTAGCCTGGTATCAGCAAAAACCAGGGAAAGCCCCTAAGCTCCTGATCTATGCTGCATCCACTTTGCAAAGTGGGGTCCCATCAAGGTTCAGCGGCAGTGGATCTGGGACAGAATTCACTCTCACAATCAGCAGCCTGCAGCCTGAAGATTTTGCAACTTATTACTGTCAACAGGTTACTAGTTACCCGATCACCTTCGGCCAAGGGACACGACTGGAGATTAAAC	NA	820#0093	3	Sustainer	380	IGHV3-30-3*01	IGHD6-25*01	IGHJ3*02	10	gcgagaggaattcgaggcggctataatgacgcctttgatatc	ARGIRGGYNDAFDI	IGKV1-9*01	IGKJ5*01	2	caacaggttactagttacccgatcacc	QQVTSYPIT	NA	NA	NA	NA	NA	0.03619	0.115	0.076	0.082	0.07	0.075	0.079	0.102	0.846	0.077	0.189	0.188	0.26	0.147	0.167	0.164
496_P1_E7	CCGGTGTACATTCTGAGGTGCAGCTGGTGGAGTCTGGAGGAGGGTTGATCCAGCCTGGGGGGTCCCTGAGACTCTCCTGTGCAGCCTCTGAGTTCATCGTCAGTAGCAATTACATGAGCTGGGTCCGCCAGGCTCCAGGGAAGGGGCTGGAGTGGGTCTCACTCATTTATAGCGGTGGAAGCACATACTACGCAGACTCCGTGAAGGGCCGATTCACCATCTCCAGAGACAATTCCAAGAACACACTGTATCTTCAAATGAACAGCCTGAGAGCCGAGGACACGGCCGTGTATTTCTGTGTGAGAGTTTTCCCCTACCACTACGGTGACTACTTTGACTACTGGGGCCAGGGAACCCTGGTCACCGTCTCCTCAGCG	NA	CCGGTTCCTGGGCCCAGTCTGTGCTGACGCAGCCGCCCTCAGTGTCTGGGGCCCCAGGGCAGAGCGTCACCATCTCCTGCACTGGGAGCAGCTCCAACATCGGGGCAGGTTCTGATGTACACTGGTACCAGCAGCTTCCAGGATCAGCCCCCAAACTCCTCATCTATGGTAACAGCAATCGGCCCTCAGGGGTCCCTGACCGATTCTCTGGCTCCAAGTCTGGCACCTCAGCCTCCCTGGCCATCGCTGGGCTCCAGGCTGAGGATGACTCTGATTATTACTGCCAGTCCTATGACAGCAGCCTGAGTGGTTATGTCTTCGGAACTGGGACCAAGGTCACCGTCCTAGGTCAGCCCAAGGCCAACCCCACTGTCACTCTGTTCCCGCCC	820#0310	3	Sustainer	377	IGHV3-53*01	IGHD4-17*01,IGHD4-23*01	IGHJ4*02	10	gtgagagttttcccctaccactacggtgactactttgactac	VRVFPYHYGDYFDY	NA	NA	NA	NA	NA	IGLV1-40*01	IGLJ1*01	6	cagtcctatgacagcagcctgagtggttatgtc	QSYDSSLSGYV	0.006652	0.258	0.161	0.182	0.287	0.143	0.121	3.5	0.382	0.11	3.5	0.154	0.265	0.129	0.214	0.142
496_P1_G10	CCGGTGTACATTCCCAGGTGCAGCTGCAGGAGTCGGGCCCAGGACTGGTGAAGCCTTCGGGGACCCTGTCCCTCACCTGCGCTGTCTCTGGTGGCTCCATCAGCAGTCCTAACTGGTGGACTTGGGTCCGCCAGCCCCCAGGGAAGGGGCTGGAGTGGCTTGGGGAAATCTATCATGGTGGGAGCACCAACTACAACCCGTCCCTCAAGAGTCGAGTCACCATGTCAGTAGACAAGTCCAAGAATCAGTTCTCCCTGAAGTTGAGCTCTGTGACCGCCGCGGACACGGCCGTCTATTTCTGTGCGAGATCGATAGCAGCAGCTGTAATTGACTACTGGGGCCAGGGAACCCTGGTCACCGTCTCCTCAGCG	NA	CCGGTTCCTGGGCCCAGTCTGCCCTGACTCAGCCTGCCTCCGTGTCTGGGTCTCCTGGACAGTCGATCACCATCTCCTGCACTGGAACCAGCAGTGACGTTGGTCGTCATTACTATGTCTCCTGGTACCAACACCACCCAGGCAAAGCCCCCAAACTCATGATTTATGATGCCAGTAATCGGCCCTCAAGGGTTTCTAATCGCTTCTCTGGCTCCAAGTCTGCCAACACGGCCTCCCTGACCATCTCTGGGCTCCAGGCTGAGGACGAGGCTGATTATTACTGCAACTCATATACAAGCAGCAGCACTCTTTATGTCTTCGGAACTGGGACCAAGGTCACCGTCCTAGGTCAGCCCAAGGCCAACCCCACTGTCACTCTGTTCCCACCC	820#1166	3	Sustainer	371	IGHV4-4*02	IGHD6-13*01	IGHJ4*02	10	gcgagatcgatagcagcagctgtaattgactac	ARSIAAAVIDY	NA	NA	NA	NA	NA	IGLV2-14*01	IGLJ1*01	9	aactcatatacaagcagcagcactctttatgtc	NSYTSSSTLYV	0.04398	3.5	0.117	0.181	0.205	0.135	0.105	3.5	0.23	0.12	3.5	0.17	0.181	0.136	0.193	0.149
492_P1_B7	GAGGTGCTCTTGGAGGAGGGTGCCAGGGGGAAGACCGATGGGCCCTTGGTGGAGGCTGAGGAGACGGTGACCGTGGTCCCTTGGCCCCAGACGTCCATACCGTAGTAGTAAGAAAGCTGGCAGGTGGTGCTACTACAATCCCCATCTTTTGCACAGTAGTACAAGGCCGTGTCCTCAGCTCTCAGACTGTTCATTTGCAGATACAGGGAGTTCTTGGCGTTGTCTCTGGAGATGGTGAATCGGCCCTTCACAGAGTCCGCATAGCCTATACTACCACCATTCCAGCTAATACGTGAGACCCACTCCAGGCCCTTCCCTGGAGCTTGCCGGACCCAGTGCATGGCATAGTTATCAAAGCTGAATCCAGAGGCTGCACAGGAGAGTCTCAGGGACCTGCCA…	NA	CCGGTTCCTGGGCCCAGTCTGCCCTGACTCAGCCTGCCTCCGTGTCTGGGTCTCCTGGACAGTCGATCACCATCTCCTGCACTGGAACCAGCAGTGATGTTGGGAGTTATAACCTTGTCTCCTGGTACCAACAGCACCCAGGCAAAGCCCCCAAACTCATGATTTATGAGGTCATTAAGCGGCCCTCAGGGGTTTCTTATCGCTTCTCTGGCTCCAAGTCTGGCAACACGGCCTCCCTGACAATCTCTGGGCTCCAGGCTGAGGACGAGGCTGATTATTACTGCTGCTCATATGCAGGTAGTAGGACTTTCGTCTTCGGAACTGGGACCAAGGTCACCGTCCTAGGTCAGCCCAAGGCCAACCCCACTGTCACTCTGTTCCCACCC	820#0089	3	Sustainer	445	IGHV3-9*01	IGHD2-2*01,IGHD2-2*02,IGHD2-2*03	IGHJ6*02	9	gcaaaagatggggattgtagtagcaccacctgccagctttcttactactacggtatggacgtc	AKDGDCSSTTCQLSYYYGMDV	NA	NA	NA	NA	NA	IGLV2-23*02	IGLJ1*01	3	tgctcatatgcaggtagtaggactttcgtc	CSYAGSRTFV	0.07897	0.088	0.084	0.076	0.076	0.087	0.074	0.907	0.096	0.061	0.237	0.172	0.137	0.117	0.175	0.193
494_P1_C2	CCGGTGTACATTCTGAGGTGCAGCTGGTGGAGTCTGGGGGAGGCTTGGTCCAGCCAGGGCGGTCCCTGAGACTCTCCTGTACAACTTCTGGATTCACCTTTGGTGATTATGCTATGAGCTGGGTCCGCCAGGCTCCAGGGAAGGGGCTGGAGTGGGTAGGTTTCATTAGAAGCAAAGCTTATGGTGGGACACCAGAATACGCCGCGTCTGTGAGAGGCAGATTCATCATCTCAAGAGATGATTCCAAAAGCATCGCCTATCTGCAATTGAACAGCCTGAAAACCGAGGACACAGCCGTGTATTTTTGTACTGGAGATGTCGTGTTACTTGGAAAAAGTGACTATTGGGGCCAGGGAACCCTGGTCACCGTCTCCTCAGCG	CCGGTGTACATTCTGACATCCAGATGACCCAGTCTCCTTCCACCCTGTCTGCATCTTTAGGAGACAGAGTCACCGTCACTTGCCGGGCCAGTCAGAGTATTAGTAGGTGGTTGGCCTGGTATCAGCAGAAACCAGGGAAAGCCCCTAAGCTCCTGATCTATAAGGCGTCCAATTTAGAAAGTGGGGTCCCATCAAGGTTTAGCGGCAGTGGATCTGGGACAGAATTCACTCTCACCATCAGCAGCCTGCAGCCTGATGATTTTGCAACTTATTACTGCCAACACTATAATAATATTTGGGGTTTCACTTTCGGCCCTGGGACCAAAGTGGATATCAAAC	NA	820#0020	3	Sustainer	380	IGHV3-49*04	IGHD1-1*01,IGHD1-20*01,IGHD1-7*01	IGHJ4*02	9	actggagatgtcgtgttacttggaaaaagtgactat	TGDVVLLGKSDY	IGKV1-5*03	IGKJ3*01	7	caacactataataatatttggggtttcact	QHYNNIWGFT	NA	NA	NA	NA	NA	0.00567	1.506	0.102	0.13	0.215	0.091	0.088	0.164	1.982	0.112	0.206	0.17	0.157	0.168	0.212	0.193
496_P1_F8	CCGGTGTACATTCCCAGGTGCAGCTGCAGGAGTCGGGCCCAGGACTGGTGAAGCCTTCACAGACCCTGTCCCTCACCTGCACTGTCTCTGGTGGCTCCAGCGGCAGTGGTGGTTACTACTGGAGCTGGATCCGCCAGCACCCAGGGAAGGGCCTGGAGTTGATTGGGTACATCTATTACAGTGGGAACACCTTCTACAATCCGTCCCTCAAGAGTCGAGTTGCAATCTCAGTAGACACGTCTAAGAACCAGTTCTCCCTGAAGCTGAGCTCTGTGACTGCCGCGGACACGGCCGTGTATTACTGTGCGAGATCAGGCGAGATATATTACTATGGTTCGGGGAGTTATTGGAAATACTGGGGCCAGGGAACCCTGGTCACCGTCTCCTCAGCG	CCGGTGTACATTCTGACATCCAGATGACCCAGTCTCCTTCCACCCTGTCTGCATCTGTAGGAGACAGAGTCAGCATCACTTGCCGGGCCAGTCAGAGTATTAGTAGCTGGTTGGCCTGGTATCAGCAGAAACCAGGGAAAGCCCCTAACCTCCTGATCTATGATGCCTCCAGTTTGGAAACTGGGGTCCCATCGAGGTTCAGCGGCAGTGGATCTGGGACAGAATTCACTCTCACCATCAGCAGTCTGCAGCCTGATGATTTTGCAACTTATTACTGCCAACACTATAATGGCATTACCACTTTCGGCGGAGGGACCAAGGTGGAAATCAAAC	NA	820#0310	3	Sustainer	392	IGHV4-31*03	IGHD3-10*01	IGHJ4*02	9	gcgagatcaggcgagatatattactatggttcggggagttattggaaatac	ARSGEIYYYGSGSYWKY	IGKV1-5*01	IGKJ4*01	6	caacactataatggcattaccact	QHYNGITT	NA	NA	NA	NA	NA	0.04539	3.5	0.102	0.147	0.184	0.089	0.083	3.5	0.143	3.5	0.195	0.187	0.159	0.149	0.18	0.162
493_P1_A11	CCGGTGTACATTCCCAGGTGCAGCTGCAGGAGTCGGGCCCAGGACTGGTGAAGCCCTCGGAGACCCTGTCCCTCACCTGCATTGTCTCTGGTGGCTCCATCAGCAGTTACTACTGGAGCTGGATCCGGCAGCCCCCAGGGAAGGGACTGGAGTGGATTGGGTATATCCATTACAGTGGGAGCATCAACTACAACCCCTCCCTCAAGAGTCGAGTCACCATATCAGTAGACACGTCCAAGAACCAGGTCTCCCTGAAGTTGACCTCTGTGACCGCTGCGGACACGGCCGTGTATTACTGTGCGAGGGGGTTTGACTACTGGGGCCAGGGAACCCTGGTCACCGTCTCCTCAGCG	CCGGTGTACATTCAGAAATTGTGTTGACGCAGTCTCCAGGCACCCTGTCTTTGTCTCCAGGGGAAAGAGCCACCCTCTCCTGCAGGGCCAGTCAGAGTGTTAGCAGCATCTATGTAGCCTGGTACCAGCAGAAACCTGGCCAGGCTCCCAGGCTTCTCATCTATGCTGCATCCAGTAGGGCCATTGGCATCCCAGACAGGTTCAGTGGCAGTGGGTCTGGGACAGACTTCACTCTCACCATCAGCAGACTGGAGCCTGAAGATTTTGCAGTGTATTACTGTCAGCAGTATGGTAGTTCACTTACGTGGACGTTCGGCCAAGGGACCAAGGTGGAAATCAAAC	NA	820#0102	3	Sustainer	353	IGHV4-59*01	N/A	IGHJ4*02	8	gcgagggggtttgactac	ARGFDY	IGKV3-20*01	IGKJ1*01	8	cagcagtatggtagttcacttacgtggacg	QQYGSSLTWT	NA	NA	NA	NA	NA	0.02717	2.573	0.078	0.08	0.071	0.072	0.076	0.116	2.849	0.083	0.224	0.121	0.13	0.124	0.162	0.156
495_P1_A7	GAGGTGCTCTTGGAGGAGGGTGCCAGGGGGAAGANCGATGGGCCCTTGGTGGAGGCTGAGGAGACGGTGACCAGGGTTCCCCGGCCCCAGGGGTCGAACCAGTTGAAGTAGTTTCCACTGCCCGCTCTCGCACAGTAATACACAGCCGTGTCCTCAGCTCTCAGGCTGTCCATTTGCAGATGCAGCGTGTTCTTGGAATTGTCTCTGGAGATGGTGAATCGGCCCTTCACGGAGTCTGGGTAGTATTTATTGATTCCATCATAAGATATGACTGCCACCCACTCCAGCCCCTTGCCTGGAGCCTGGCGGACCCAGTGCATAGCATAGGTACTGAAGATGAATCCAGAGGCTGCACAGGAGAGTCTCAGGGACCTCCCAGGCTGGACCACGCCTCCCCCA…	CCGGTGTACATTCAGAAATTGTGTTGACGCAGTCTCCGGGCACCCTGTCTTTGTCTCCAGGGGAAAGAGCCACCCTCTCCTGCAGGGCCGGTCAGAGTCTTAGTAGCAGCTATTTAGCCTGGTACCAGCAGAAACCTGGCCAGCCTCCCAGGCTCCTCGTCTATGGTGCATCCAGCAGGGCCACTGGCATCCCAGACAGGTTCAGTGGCAGTGGGTCTGGGACAGACTTCACTCTCACCATCAGCAGACTGGAGCCTGAAGATTTTGCAGTGTATTACTGTCAGCAGTATGGTAGCTCGTACACTTTTGGCCAGGGGACCAAGCTGGAGATCAAAC	NA	820#0007	3	Sustainer	426	IGHV3-30-3*01	IGHD1-26*01	IGHJ5*02	8	gcgagagcgggcagtggaaactacttcaactggttcgacccc	ARAGSGNYFNWFDP	IGKV3-20*01	IGKJ2*01	7	cagcagtatggtagctcgtacact	QQYGSSYT	NA	NA	NA	NA	NA	0.01712	0.877	0.102	0.131	0.163	0.076	0.088	0.19	1.577	0.095	0.266	0.164	0.115	0.143	0.171	0.131
496_P1_G5	GCTGTGCCCCNGAGGTGCTCTTGGAGGAGGGTGCCAGGGGGAAGACCGATGGGCCCTTGGTGGAGGCTGAGGAGACGGTGACCAGGGTTCCCTGGCCCCAGGAATCGAACCAGTTGTGGTAACCACTACTATCATCTTTCGCACAATAATATACGGCCGTGTCCTCGGCTCTCAGGCTGTTCATTTGCAAATGCAGCGTGTTCTTGGAATTGTCTCTGGAGATGGTGAACCGGCCCCTCACGGAGTCTGCGTAGTATGCGCTACCACCACTGCCACTAATAGCTGAGACCCACTCCAGCCCCTCCCCTGGAGCCTGGCGGACCCAGCTCATGGCATAGCTACTAAAGGTGAATCCAGAGGCTGCACAGGAGAGTCTCAGGGACCCCCCAGGCTGTACCA…	CCGGTGTACATTCTGACATCCAGATGACCCAGTCTCCATCCTCCCTGTCTGCATCTGTAGGAGACAGAGTCACCATCACTTGCCGGGCAAGTCAGAGCATTAGCAGCTATTTAAATTGGTATCAGCAGAAACCAGGGAAAGCCCCTAAGCTCCTGATCTATGCTGCATCCAGTTTGCAAAGTGGGGTCCCATCAAGGTTCAGTGGCAGTGGATCTGGGACAGATTTCACTCTCACCATCAGCAGTCTGCAACCTGAAGATTTTGCAACTTACTACTGTCAACAGAGTTACAATACCCCTCCACTCACTTTCGGCGGAGGGACCAAGGTGGAAATCAAAC	NA	820#1166	3	Sustainer	431	IGHV3-23*04	IGHD3-22*01	IGHJ5*01,IGHJ5*02	8	gcgaaagatgatagtagtggttaccacaactggttcgattcc	AKDDSSGYHNWFDS	IGKV1-39*01,IGKV1D-39*01	IGKJ4*01	1	caacagagttacaatacccctccactcact	QQSYNTPPLT	NA	NA	NA	NA	NA	0.02153	0.137	0.091	0.158	0.159	0.135	0.08	3.5	0.158	0.087	3.5	0.213	0.154	0.128	0.164	0.126
494_P1_B3	CCGGTGTACATTCCCAGGTGCAGCTGCAGGAGTCGGGCCCAGGACTGGTGAAGCCTTCGGAGACCCTGTCCCTCACCTGCACTGTCTCTGGTGACTCCGTCACTGGTTACTACTGGAGCTGGATCCGGCAGCCCCCAGGGAAGGGACTGGAGTGGATTGGGTATATCTATTACAGTGGGAGTATCAACTACAACCCCTCCCTCAAGAGTCGAGTCACCATATCAGTAGACACGTCCAAGAACCAGTTCTCCCTGAGGCTGCGCTCTGTGACCGCTGCGGACACGGCCGTGTATTACTGTGCGAGGGGTTTCGGTGACTACTGGGGCCAGGGAACCCTGGTCACCGTCTCCTCAGCG	CCGGTGTACATTCAGAAATTGTGTTGACGCAGTCTCCAGGCACCCTGTCTTTGTCTCCAGGGGAAAGCGCCACCCTCTCCTGCAGGGCCAGTCAGAGTGTTAGTGCCAGCTACTTAGCCTGGTTCCAGCAGAAACCTGGCCAGGCTCCCAGGCTCCTCATCTATGGTGCATCCAGCAGGGCCACTGGCATCCCAGACAGGTTCAGTGGCAGTGGGTCTGGGACAGACTTCACTCTCACCATCAGCAGACTGGAGCCTGAAGATTTTGCAGTGTATTACTGTCAGCAGTATGGTAGCTCACTCTGGTGGACGTTCGGCCAAGGGACCAAGGTGGAAATCAAAC	NA	820#0020	3	Sustainer	356	IGHV4-59*02	IGHD3-10*01,IGHD3-10*02	IGHJ4*02	7	gcgaggggtttcggtgactac	ARGFGDY	IGKV3-20*01	IGKJ1*01	5	cagcagtatggtagctcactctggtggacg	QQYGSSLWWT	NA	NA	NA	NA	NA	0.3218	1.625	0.142	0.238	0.33	0.116	0.197	0.451	1.508	0.137	0.213	0.152	0.134	0.136	0.291	0.14
496_P1_E10	CCGGTGTACATTCCCAGGTGCAGCTGGTGCAGTCTGGGGCTGAGGTGAAGAAGCCTGGGGCCTCAGTGAAGGTCTCCTGCAAGGCATCTGGATACATCTTCACCAACTACCACATGCACTGGGTGCGACAGGCCCCTGGACAAGGGCTTGAGTGGATGGGAATAATCAACCCTAGTGGTGGTAGCACAAGTTACGCACAGAAGTTCCAGGGCAGAGTCACCATGACCAGGGACACGTCCACGAGCACAGTCTATATGGAGCTGAGCAGCCTGAGATCTGAGGACACGGCCGTGTATTACTGTGCGAGAACGCGTATAGCCCCCGTGTTGGACTATTTTGACTACTGGGGCCAGGGAACCCTGGTCACCGTCTCCTCAGCG	NA	CCGGTTCTGTGACCTCCTATGAGCTGACTCAGCCACCCTCGGTGTCAGTGGCCCCAGGACAGACGGCCAGGATTCCCTGTGGGGGAAACAACATTGGAAGTAAAAGTGTGCACTGGTACCAGCAGAAGCCAGGCCAGGCCCCTGTGCTGGTCGTCTTTGATGATAGCGACCGGCCCTCAGGGATCCCTGAGCGATTCTCTGGCTCCAACTCTGGAAACACGGCCACCCTGACCATCCGCAGGGTCGAAGCCGGGGATGAGGCCGACTATTACTGTCAGGTGTGGGATAGTAGTAGTGTTCATTATGTCTTCGGAACTGGGACCAAGGTCTCCGTCCTAGGTCAGCCCAAGGCCAACCCCACTGTCACTCTGTTCCCGCCC	820#0310	3	Sustainer	380	IGHV1-46*01	IGHD6-13*01,IGHD6-19*01,IGHD6-25*01	IGHJ4*02	7	gcgagaacgcgtatagcccccgtgttggactattttgactac	ARTRIAPVLDYFDY	NA	NA	NA	NA	NA	IGLV3-21*02	IGLJ1*01	6	caggtgtgggatagtagtagtgttcattatgtc	QVWDSSSVHYV	0.1431	3.5	0.085	0.118	0.157	0.115	0.083	3.5	0.184	0.088	3.5	0.189	0.157	0.114	0.16	0.123
492_P1_C8	CCGGTGTACATTCTGAGGTGCAGCTGGTGGAGACTGGAGGAGGCTTGATCCAGCCTGGGGGGTCCCTGAGACTCTCCTGTGCAGCCTCTGGGTTCATCGTCAGTAGCAACTACATGAGCTGGGTCCGCCAGGCTCCAGGGAAGGGGCTGGAGTGGGTCTCAGTTATTTATAGCGGTGGTAGCACATTCTACGGAGACTCCGTTAAGGGCCGATTCACCATCTCCAGAGACAATTCCAAGAACACACTGTATCTTCAAATGAACAGCCTGAGAGCCGAGGACACGGCCGTGTATTACTGTGCGAGAGATCGTGGGGATGATGCTTTTGATATCTGGGGCCAAGGGACAATGGTCACCGTCTCTTCAGCG	CCGGTGTACATTCAGACATCCAGTTGACCCAGTCTCCATCCTTCCTGTCTGCATCTGTAGGAGACAGAGTCACCATCACTTGCCGGGCCAGTCAGGGCATTGGCAGTTATTTAGCCTGGTATCAGCAAAAACCAGGGAAAGCCCCTAAGCTCCTGATCTATGCTGCATCCACTTTGCAAAGTGGGGTCCCATCTAGGTTCAGCGGCAGTGGATCTGGGACAGAATTCAATTTCACAATCAGCAGCCTGCAGCCTGAAGATTTTGCAACTTATTACTGTCAACAGCTTAATAGTTACCCTGGATTCACTTTCGGCCCTGGGACCAAAGTGGATATCAAAC	NA	820#0089	3	Sustainer	368	IGHV3-53*02	IGHD7-27*01	IGHJ3*02	5	gcgagagatcgtggggatgatgcttttgatatc	ARDRGDDAFDI	IGKV1-9*01	IGKJ3*01	4	caacagcttaatagttaccctggattcact	QQLNSYPGFT	NA	NA	NA	NA	NA	0.03242	0.083	0.074	0.082	0.076	0.105	0.073	1.935	0.088	0.068	3.377	0.244	0.121	0.136	0.177	0.148
496_P1_F9	CCGGTGTACATTCTCAGGTGCAGCTGGTGGAGTCTGGGGGAGGCGTGGTCCAGCCTGGGAGGTCCCTGAGACTCTCCTGTGCAGCCTCTGGATTCACCTTCAGTATCTATGGCATGCACTGGGTCCGCCAGGCTCCAGGCAAGGGGCTGGAGTGGGTGGCAGTTATATCATATGATGGAAGTAATAAATACTATGTAGACTCCGTGAAGGGCCGATTCACCATCTCCAGAGACAATTCCAAGAACACGCTGTATCTGCAAATGAACAGTCTGAGACCTGAGGACACGGCTGTATATTACTGTGCGAAAGCAGAAAATATTGTGGTACTACCAGCTGCCTCCCTCTTTGACTACTGGGGCCAGGGAACCCTGGTCACCGTCTCCTCAGCG	CCGGTGTACATTCTGACATCCAGATGACCCAGTCTCCTTCCACCCTGTCTGCATCTGTGGGAGACAGAGTCACCATCACTTGCCGGGCCAGTCAGAGTATTATTAATTGGTTGGCCTGGTATCAGCAGAAACCAGGGAAAGCCCCTAGGCTCCTGATCTATAAGGCGTCTAGTTTAGAAAGTGGGGTCCCATCAAGGTTCAGCGGCAGTGGATCTGGGACACAATTCACTCTCACCATCAGCAGCCTGCAGCCTGATGATTTTGCAACTTATTACTGCCAACAGTATGATCGTTTCTGGACGTTCGGCCAAGGGACCAAGGTGGAAATCAAAC	NA	820#0310	3	Sustainer	389	IGHV3-30*18,IGHV3-30-5*01	IGHD2-2*01,IGHD2-2*02,IGHD2-2*03	IGHJ4*02	5	gcgaaagcagaaaatattgtggtactaccagctgcctccctctttgactac	AKAENIVVLPAASLFDY	IGKV1-5*03	IGKJ1*01	8	caacagtatgatcgtttctggacg	QQYDRFWT	NA	NA	NA	NA	NA	0.008951	0.456	0.1	0.155	0.195	0.082	0.098	0.228	1.24	0.093	0.195	0.148	0.133	0.137	0.17	0.112
492_P1_B3	CCGGTGTACATTCCCAGGTGCAGCTGCAGGAGTCGGGCCCAGGACTGGTGAAGCCTTCGGAGACCCTGTCCCTCACCTGCACTGTCTCTGGTGGCTCCATCACTAGTTACTACTGGAGCTGGATCCGGCAGCCCCCAGGGAAGGGACTGGAGTGGATTGGGTTTATCTATTACAGTGGGAGCACCAACTACAACCCCTCCTTCAAGAGTCGAGTCACCATATCAGTAGACAGGTCCAAGAACCAGTTCTCCCTGAAGCTGAGCTCTGTGACCGCTGCGGACACGGCCGTGTATTACTGTGCGAGAGATGGAATCAGTAACTACCCGTCAGACTACGGCGGTATGGACGTCTGGGGCCAAGGGACCACGGTCACCGTCTCCTCAGCG	CCGGTGTACATTCTGACATCCAGATGACCCAGTCTCCTTCCACCCTGTCTGCGTCTGTAGGAGACAGAGTCACCATCACTTGCCGGGCCAGTCAGCGTATTAGTAGCTGGTTGGCCTGGTATCAGCAGCAACCAGGGAAAGCCCCTAAACTCCTTATCTATAAGGCGTCTACTTTACAAAGTGGGGTCCCGTCAAGGTTCAGCGGCAGTGGATCTGGGACAGAATTCACTCTCACCATCAGCAGCCTCCAGCCTGATGATTTTGCAACTTATTACTGCCAACAGTATAATAATTTTTTGTGGACGTTCGGCCAAGGGACCAAGGTGGAAATCAAAC	NA	820#0089	3	Sustainer	386	IGHV4-59*01	IGHD4-11*01,IGHD4-4*01	IGHJ6*02	4	gcgagagatggaatcagtaactacccgtcagactacggcggtatggacgtc	ARDGISNYPSDYGGMDV	IGKV1-5*03	IGKJ1*01	11	caacagtataataattttttgtggacg	QQYNNFLWT	NA	NA	NA	NA	NA	0.02104	0.081	0.074	0.081	0.12	0.093	0.067	3.5	0.11	0.061	3.461	0.182	0.164	0.139	0.188	0.147
492_P1_C11	CCGGTGTACATTCTCAGGTGCAGCTGGTGGAGTCTGGGGGAGGCGTGGTCCAGCCTGGGAGGTCCCTGAGACTCTCCTGTGCAGCGTCTGGATTCACCTTCAGTAGCTATGGCATGCACTGGGTCCGCCAGGCTCCAGGCGAGGGGCTGGAGTGGGTGGCACTTATATGGTATGATGGAAGTAATAAATACTATGCAGACTCCGTGAAGGGCCGATTCACCATCTCCAGAGACAATTCCAAGAACACACTGTATCTGCAAATGAACAGCCTGAGAGCCGAGGACACGGCTGTATATTACTGTGCGAGAGACGGAATAGACGAACGAGTAACGGTTAACAATTGGTTCGACCCCTGGGGCCAGGGAACCCTGGTCACCGTCTCCTCAGCG	CCGGTGTACATTCTGACATCCAGATGACCCAGTCTCCATCCTCCCTGTCTGCATCTGTAGGAGACAGAGTCACCATCACTTGCCAGGCGAGTCAGGACATTAGCAATTATTTAAATTGGTATCAGCAGAAATCAGGGAAAGCCCCTAACCTCCTGATCTACGATGCATCCAATTTGAAAACAGGGGTCCCATCAAGGTTCAGTGGAAGTGGATCTGGGACAGATTTTACTTTCACCATCAGCAGCCTGCAGCCTGAAGATATTGCAACATATTACTGTCAACAGTATGATAATCTCCCTCTCTTCGGCCAAGGGACACGACTGGAGATTAAAC	NA	820#0089	3	Sustainer	389	IGHV3-33*01	IGHD1-1*01,IGHD1-20*01,IGHD4-11*01	IGHJ5*02	4	gcgagagacggaatagacgaacgagtaacggttaacaattggttcgacccc	ARDGIDERVTVNNWFDP	IGKV1-33*01,IGKV1D-33*01	IGKJ5*01	4	caacagtatgataatctccctctc	QQYDNLPL	NA	NA	NA	NA	NA	0.05334	3.5	0.072	0.075	0.071	0.074	0.071	1.519	0.128	0.072	3.5	0.202	0.142	0.136	0.198	0.145
492_P1_F2	CCGGTGTACATTCTCAGGTGCAGCTGGTGGAGTCTGGGGGAGGCGTGGTCCAGCCTGGGAGGTCCCTGAGACTCTCCTGTGCAGCCTCTGGATTCACCTTCAGTAGCCATGCTATGCACTGGGTCCGCCAGGCTCCAGGCAAGGGGCTGGAGTGGGTGGTAGTTATATCATATGATGGAAGCAATAAATACTACGCAGACTCCGTGAAGGGCCGATTCACCATCTCCAGAGACAATTCCAAGAATACGCTGTATTTGCAAATGAACAGCCTGAGAGCTGAGGACACGGCTGTGTATTACTGTGCGAGAGAGGATTACTATGATAGTAGTGGTTCGCTGGACTACTGGGGCCAGGGAACCCTGGTCACCGTCTCCTCAGCG	NA	CCGGTTCCTGGGCCCAGTCTGCCCTGACTCAGCCTCCCTCCGCGTCCGGGTCTCCTGGGCAGTCAGTCACCATCTCCTGCACTGGAACCAGCAGTGACGTTGGTGGTTATAACTATGTCTCCTGGTACCAACAGCACCCGGGCAAAGCCCCCAAACTCATGATTTATGAGGTCAGTAAGCGGCCCTCAGGGGTCCCTGATCGCTTCTCTGGCTCCAAGTCTGGCAACACGGCCTCCCTGACCGTCTCTGGGCTCCAGGCTGAGGATGAGGCTGATTATTACTGCAGCTCATATGCAGGCAGCAAAAATTGGGTGTTCGGCGGAGGGACCAAGCTGACCGTCCTAGGTCAGCCCAAGGCTGCCCCCTCGGTCACTCTGTTCCCACCC	820#0093	3	Sustainer	380	IGHV3-30-3*01	IGHD3-22*01	IGHJ4*02	4	gcgagagaggattactatgatagtagtggttcgctggactac	AREDYYDSSGSLDY	NA	NA	NA	NA	NA	IGLV2-8*01	IGLJ3*02	3	agctcatatgcaggcagcaaaaattgggtg	SSYAGSKNWV	0.05493	0.079	0.076	0.11	0.086	0.076	0.077	2.311	0.12	0.077	3.5	0.288	0.102	0.174	0.157	0.152
496_P2_B8	CCGGTGTACATTCCCAGGTGCAGCTGGTGCAGTCTGGGGCTGAGATGAAGAAGCCTGGGGCCTCAGTGAAGGTTTCCTGCAAGGCATCTGGATACACCTTCACCAGCTACTATATGCACTGGGTGCGACAGGGCCCTGGACAAGGGCTTGAGTGGATGGGAATAATCAATCCTAGCGGTGGTAGCACAAGCTACGCACAGAAGTTCCAGGGCAGAGTCACCATGACCAGGGACACGTCCACGAGCACAGTCTACATGGAGCTGAGCAGCCTGAGATCTGAGGACACGGCCGTGTATTACTGTGCGAGAGCCTCCCGCGATTATTATGATAGAAGTGGTTATTTATGGCGGGGTGCTTTTGATATCTGGGGCCAAGGGACAATGGTCACCGTCTCTTCAG…	NA	CTTGGGCTGACCTAGGACGGTCAGCTTGGTCCCTCCGCCGAATACCTCCCTATGATCAGTACTACTATCCCACACCTGACAGTAATAGTCGGCCTCATCCCCGGCTTCGACCCTGCTGATGGTCAGGGTGGCCGTGTTCCCAGAGTTGGAGCCAGAGAATCGCTCAGGGATCCCTGAGGGCCGGTCGCTAACATCATAGACGACCAGCACAGGGGCCTGGCCTGGCTTCTGCTGGTACCAGTGCACACTTTTACTTCCAATGTTATTTCCCCCACAGGTAATCCTGGCCGTCTGTCCTGGGGCCACTGACACCGAGGGTGGCTGAGTCAGCTCATAGGAGGTCAC	820#0025	3	Sustainer	401	IGHV1-46*01	IGHD3-22*01	IGHJ3*02	4	gcgagagcctcccgcgattattatgatagaagtggttatttatggcggggtgcttttgatatc	ARASRDYYDRSGYLWRGAFDI	NA	NA	NA	NA	NA	IGLV3-21*02	IGLJ2*01,IGLJ3*01	4	caggtgtgggatagtagtactgatcatagggaggta	QVWDSSTDHREV	0.7043	2.275	0.654	1.457	1.845	0.604	1.296	3.183	1.004	0.454	3.234	0.321	0.275	0.218	1.488	0.221
493_P1_B10	GAGGTGCTCTTGGAGGAGGGTGCCAGGGGGAAGACCGATGGGCCCTTGGTGGAGGCTGAGGAGACGGTGACCAGGGTTCCCTGGCCCAAGGGGTCGAACCAGCTCGACCGAATAGCAGCCGGTACTACTAAACTACGTGTCAGAGAGGGGGCTGTTGCACAGTAATACACGGCCGTGTCCTCAGATCTCAGGCTGCTCAGCTCCATGTAGGCTGTGTCTGTAGATGTGTCCTCGGTCATGGTGACTCTGCCCTGGAACTTCTGTGCGTAGATTGTTTCACCATCTTCAGGATCAAAACCTCCCATCCACTCAAGCCCTTTTCCAGGAGCCTGTCGCACCCAGTGCATGGATAATTCAATGAGGGTGTATCCGGAAACCTTGCAGGAGACCTTCACTGAG…	NA	CCGGTTCCTGGGCCCAGTCTGTGCTGACGCAGCCACCCTCAGCGTCTGGGACCCCCGGGCATAGGGTCACCATCTCTTGTTCTGGAGGCAGCTCCAACATCGGAAGTAATACTGTAAACTGGTACCAGCAGCTCCCAGGAACGGCCCCCAAACTCCTCATCTATAGTAATAATCAGCGGCCCTCAGGGGTCCCTGACCGATTCTCTGGCTCCAAGTCTGGCACCTCAGCCTCCCTGGCCATCAGTGGGCTCCAGTCTGAGGATGAGGCTGATTATTACTGTGCAGCATGGGATGACAGCCTGAATGGTTGGGTGTTCGGCGGAGGGACCAAGCTGACCGTCCTAGGTCAGCCCAAGGCTGCCCCCTCGGTCACTCTGTTCCCGCCC	820#0102	3	Sustainer	450	IGHV1-24*01	IGHD2-2*01,IGHD2-2*02,IGHD2-2*03	IGHJ5*02	3	gcaacagccccctctctgacacgtagtttagtagtaccggctgctattcggtcgagctggttcgacccc	ATAPSLTRSLVVPAAIRSSWFDP	NA	NA	NA	NA	NA	IGLV1-44*01	IGLJ3*02	3	gcagcatgggatgacagcctgaatggttgggtg	AAWDDSLNGWV	0.1833	0.088	0.078	0.082	0.077	0.074	0.074	0.206	0.115	1.618	0.173	0.137	0.132	0.136	0.138	0.139
494_P1_C5	CCGGTGTACATTCTCAGGTGCAGCTGGTGGAGTCTGGGGGAGGCGTGGTCCAGCCTGGGAGGTCCCTGAGACTCTCCTGTGCAGCCTCTGGATTCACCTTCAGTACCTATGCTATGCACTGGGTCCGCCAGGCTCCAGGCAAGGGGCTGGAGTGGGTGGCACTTATATCATATGATGGAAGCAATAAATACTACGCAGACTCCGTGAAGGGCCGATTCACCATCTCCAGAGACAATTCCAAGAACACGCTGTATCTGCAAATGAACAGCCTGAGAGCTGAGGACACGGCTGTGTATTTCTGTGCGAGAAGTCGGGTGGGAAGTTACTACTACGGTATGGACGTCTGGGGCCAAGGGACCACGGTCACCGTCTCCTCAGCG	CCGGTGTACATTCAGACATCCAGTTGACCCAGTCTCCATCCTCCTGTCTGCATCTGTAGGAGACAGAGTCACCATCACTTGCCGGGCCAGTCAGGGCATTAGCAGTTATTTAGCCTGGTATCAGCAAAAACCAGGGAAAGCCCCTAAGCTCCTGATCTATGCTGCATCCACTTTGCAAAGTGGGGTCCCATCAAGGTTCAGCGGCAGTGGATCTGGGACAGAATTCACTCTCACAATCAGCAGCCTGCAGCCTGAAGATTTTGCAACTTATTACTGTCAACAGCTTAATAGTTACCCCTTCTCGATTTTCGGCGGAGGGACCAAGGTGGAAATCAAAC	NA	820#0020	3	Sustainer	380	IGHV3-30-3*01	IGHD1-26*01	IGHJ6*02	3	gcgagaagtcgggtgggaagttactactacggtatggacgtc	ARSRVGSYYYGMDV	IGKV1-9*01	IGKJ4*01	0	caacagcttaatagttaccccttctcgatt	QQLNSYPFSI	NA	NA	NA	NA	NA	1.115	0.509	0.602	1.117	1.571	0.441	1.01	1.673	1.106	0.306	0.565	0.278	0.235	0.24	1.101	0.194
496_P1_E8	AGGTGCTCCTGGAGCAGGGCGCCAGGGGGAAGACCGATGGGCCCTTGGTGGAAGCTGAGGAGACGGTGACCAGGGTTCCCTGGCCCCAGGGATAACATAAACCAGTCAAAATATCGTATACTCTCGCACAGTAATACACAGCCGTGTCCGCGGCGGTCACAGAGCTCAGCTTCAGGGAGAACTGGTTCTTGGACATGTCTACTGATATGGTGACTCGACTCTTGAGGGACGGGTTGTAGTTGGTGCTTCCACTATGATTGATTTCCCCAATCCACTCCAGCCCCTTCCCTGGGGGCTGGCGCATCCAGCTCCAGTAGTAACCACTGAAGGACCCACCATAGACAGCGCAGGTGAGGGACAGGGTCTCCGAAGGCTTCAACAGTCCTGCGCCCCACTGCT…	NA	TTGGGCTGACCTAGGACGGTGACCTTGGTCCCAGTTCCGAAGACATAAAAATGATCACTACTACCATCCCACACCTGACAGTAATAGTCGGCCTCATCCCCGGCTTCGACCCTGCTGATGGTCAGGGTGGCCGTGTTCCCAGAGTTGGAGCCAGAGAATCGCTCAGGGATCCCTGAGGGCCGGTCGCTATCATAATAGATGACCAGCACAGGGGCCTGGCCTGGCTTCTGCTGGTACCAGTGCACACTTTTACTTCCAATGTTGTTTCCCCCACAGGTAATCCTGGCCGTCTTTCCTGGGGCCACTGACACTGAGGGTGGCTGTGTCAGCTCATAGGAGGTCACA	820#0310	3	Sustainer	409	IGHV4-34*01	IGHD3-9*01	IGHJ5*02	3	gcgagagtatacgatattttgactggtttatgttatccc	ARVYDILTGLCYP	NA	NA	NA	NA	NA	IGLV3-21*04	IGLJ1*01	3	caggtgtgggatggtagtagtgatcatttttatgtc	QVWDGSSDHFYV	0.02994	1.206	0.141	0.224	0.199	0.121	0.141	3.259	0.3	0.121	3.5	0.187	0.161	0.115	0.189	0.123
496_P1_E9	CCGGTGTACATTCTCAGGTGCAGCTGGTGGAGTCTGGGGGAGGCGTGGTCCAGCCTGGGAGGTCCCTGAGACTCTCCTGTGCAGCCTCTGGATTCATCTTCAGTAGCTATGGCATGCACTGGGTCCGCCAGGCTCCAGGCAAGGGGCTGGAGTGGGTGGCAGTTATATCATATGATGGAAGTAATAAAAACTATGCAGACTCCGTGAAGGGCCGATTCACCATCTCCAGAGACAATTCCAAGAACACGCTGTATCTGCAAATGAACAGCCTGAGAGCTGAGGACACGGCTGTGTATTACTGTGCGAAAGACCCGAGGGGACCGTATTACTATGATAGTAGTGGTTATTACTACGACTACTGGGGCCAGGGAACCCTGGTCACCGTCTCCTCAGCG	CCGGTGTACATTCTGACATCCAGATGACCCAGTCTCCTTCCACCCTGTCTGCATCTGTAGGAGACAGAGTCACCATCACTTGCCGGGCCAGTCAGAGTATTAGTGGCTGGTTGGCCTGGTATCAGCAGAAACCAGGGAAAGCCCCTAAGCTTCTGATCTATGATGCCTCCAGTTTGGAAAGTGGGGTCCCATCAAGGTTCAGCGGCAGTGGATCTGGGACAGAATTCACTCTCACCATCAGCAGCCTGCAGCCTGATGATTTTGCAACTTATTACTGCCAACAGTATAATATTTATTCTCGGGCTTTTGGCCAGGGGACCAAGCTGGAGATCAAAC	NA	820#0310	3	Sustainer	395	IGHV3-30*18,IGHV3-30-5*01	IGHD3-22*01	IGHJ4*02	2	gcgaaagacccgaggggaccgtattactatgatagtagtggttattactacgactac	AKDPRGPYYYDSSGYYYDY	IGKV1-5*01	IGKJ2*01,IGKJ2*02	3	caacagtataatatttattctcgggct	QQYNIYSRA	NA	NA	NA	NA	NA	0.2363	0.53	0.106	0.155	0.142	0.091	0.105	1.732	0.134	0.088	3.5	0.141	0.13	0.138	0.164	0.187
493_P1_G5	CCGGTGTACATTCTCAGGTGCAGCTGGTGGAGTCTGGGGGAGGCGTGGTCCAGCCTGGGAGGTCCCTGAGACTCTCCTGTGCAGCCTCTGGATTCAGCTTCGGTGACTATGCTCTGCACTGGGTCCGCCAGGCTCCAGGCAAGGGGCTGGAGTGGGTGGCACTTATATCGTTTGATGGAAATAATAAATACTACGCAGACTTTGTGAAGGGCCGATTCACCATCTCCAGAGACAAATCCAGGAACACAGTATATCTGCAAATGAACAGCCTGAGAGCTGAGGACACGGCTATACATTACTGTGCGAGAGCAGAAGTGAATACAGGTATGGCCTTTGACTACTGGGGCCGGGGAACCCTGGTCACCGTCTCCTCAGCG	NA	CCGGTTCCTGGGCCCAGTCTGCCCTGACTCAGCCTGCCTCCGTGTCTGGGTCTCCTGGACAGTCGATCACCATCTCCTGCACTGGAACCAGCAGTGACGTTGGTGGTTATAACTATGTCTCCTGGTACCAACAACACCCAGGCAAAGCCCCCAAACTCATGATTTATGAGGTCAGTAATCGGCCCTCAGGGGTTTCTAATCGCTTCTCTGGCTCCAAGTCTGGCAACACGGCCTCCCTGACCATCTCTGGGCTCCAGGCTGAGGACGAGGCTGATTATTACTGCAGCTCATATACAAGCAGGACCACTTGGGTGTTCGGCGGAGGGACCAAGCTGACCGTCCTAGGTCAGCCCAAGGCTGCCCCCTCGGTCACTCTGTTCCCACCC	820#0163	3	Decayer	377	IGHV3-30*04,IGHV3-30-3*03	IGHD5-18*01,IGHD5-5*01	IGHJ4*02	19	gcgagagcagaagtgaatacaggtatggcctttgactac	ARAEVNTGMAFDY	NA	NA	NA	NA	NA	IGLV2-14*01	IGLJ3*02	3	agctcatatacaagcaggaccacttgggtg	SSYTSRTTWV	0.05791	0.098	0.104	0.099	0.081	0.099	0.081	1.883	0.124	0.086	3.5	0.183	0.135	0.093	0.187	0.174
493_P1_D12	CCGGTGTACATTCTGAGGTGCAGCTGTTGGAGTCTGGGGGAGGCTTGGTACAGCCTGGGGGGTCCCTGAGACTCTCCTGTGCAGCCTCTGGCTTCACCTTTAGCACCTATGCCTTGGCCTGGGTCCGCCAGGCTCCAGGGAAGGGTCTGGAGTGGGTCTCAACTATTGGTAGTACTGGTTATAACACATACTACGCAGACTCCGTGAAGGGCCGGTTCACCATCTCCAGAGACAATTCCAAGAACACGCTATATCTGCAAATGAACAGTCTGACCGCGGAGGACACGGCCGTATATTACTGTGCGAAACTCATCCTGCGGATTATCTATGCTTCGGGAAGTCCCTTTGACTATTGGGGCCAGGGAACCCTGGTCACCGTCTCCTCAGCG	CCGGTGTACATTCAGAAATAGTGATGACGCAGTCTCCAGCCACCCTGTCTGTGTCTCCAGGGGAAAGAGCCACCCTCTCCTGCAGGGCCAGTCACAGTGTTAACATCAACTTAGCCTGGTACCAGCAGAAACCTGGCCAGCCTCCCAGGCTGCTCATCTATGGTGCATCCACCAGGGCCACTGGTATCCCAGCCAGGTTCAGTGGCAGTGGGTCTGGGACAGAGTTCACTCTCACCATCAGCAGCCTGCAGTCTGAAGATTTTGCACTTTATTACTGTCAGCACTATAATGACTGGCAGAGGACGTTCGGCCAAGGGACCAAGGTGGAAATCAAAC	NA	820#0082	3	Decayer	389	IGHV3-23*01,IGHV3-23D*01	IGHD3-10*01	IGHJ4*02	18	gcgaaactcatcctgcggattatctatgcttcgggaagtccctttgactat	AKLILRIIYASGSPFDY	IGKV3-15*01	IGKJ1*01	8	cagcactataatgactggcagaggacg	QHYNDWQRT	NA	NA	NA	NA	NA	0.01797	1.299	0.162	0.639	0.122	0.184	0.265	3.447	2.608	0.159	0.217	0.183	0.192	0.134	0.259	0.145
496_P3_G9	CCGGTGTACATTCTCAGGTGCAGCTGGTGGAGTCTGGGGGAGGCGTGGTCCAGCCTGGGAGGTCCCTGAGACTCTCCTGTGCAGCCTCTAGATTCACCTTCAATACCTATGCAATGCACTGGGTCCGCCAGGCTCCAGGCAAGGGACTGGAGTGGCTGGCAGTTATATCATATGATGGCAGCAATAAATACCACGCAGACTCCGTGAGGGGCCGATTCACCATCTCCAGAGACAATTCCGAGAACACGCTGTCTCTGCAAATGAACAACCTGAGAACTGAGGACACCGCTGTATATTATTGTGCGAGAGCGACGTTTGGTGGTTATGTGGCTCCTTTTGACTACTGGGGCCAGGGAACCCTGGTCACCGTCTCCTCAGCG	CCGGTGTACATTCTGACATCCAGATGACCCAGTCTCCCTCCACCCTGTCTGCATCTGTAGGAGACAGAGTCACCATCACTTGCCGGGCCAGTCAGAGTATTAGTAGTTGGTTGGCCTGGTATCAGCAGAAACCAGGGAAAGCCCCTAACCTCCTGATCTATAAGGCGTCTAGTTTAGAAAGTGGGGTCCCATCAAGGTTCAGCGGCAGTGGATCTGGGACAGAATTCACTCTCACCATCAGCAGCCTGCAGCCTGATGATTTTGCAACTTATTACTGCCAACAGTATAATAGTTATTGGACGTTCGGCCAAGGGACCAAGGTGGAAATCAAAC	NA	820#0041	3	Decayer	380	IGHV3-30-3*01	IGHD3-16*01,IGHD3-16*02,IGHD3-22*01	IGHJ4*02	16	gcgagagcgacgtttggtggttatgtggctccttttgactac	ARATFGGYVAPFDY	IGKV1-5*03	IGKJ1*01	3	caacagtataatagttattggacg	QQYNSYWT	NA	NA	NA	NA	NA	0.1908	0.324	0.101	0.149	0.152	0.384	0.096	0.172	1.15	0.089	0.219	0.108	0.174	0.125	0.178	0.124
492_P1_G12	CCGGTGTACATTCTGAAGTGCAGCTGGTGGAGTTTGGGGGAGGCTTGGTACAGCCTGGCAGGTCCCTGAGACTCTCCTGTGCAGCCTCTGGATTCACCTTTGATGATTATGGCATGCACTGGGTCCGGCAAGCTCCAGGGAAGGGCCTGGAGTGGGTCGCAAGTATTAATTGGATTGGTGGTGACATAGTCTATGCGGACTCTGTGAAGGGCCGATTCACCATTTCCAGAGACAACGCCAAGAAATCCCTGTATCTGCAAATGACCAGTCTGAGAGCTGAGGACACGGCCTTGTATTACTGTGCAAAAGGGTGGTTCGGCGAAATAGTGGGTGCGGGGACCATCTTTGACTTGTGGGGCCAGGGAACCCTGGTCACCGTCTCCTCAGCG	CCGGTGTACATTCAGAAATTGTGTTGACACAGTCTCCAGCCACCCTGTCTTTGTCTCCAGGGGAAAGAGCCACCCTCTCCTGCAGGGCCAGTCAGAGTGTTAGCAACTACTTAGCCTGGTACCAACAGAAACCTGGCCAGCCTCCCAGGCTCCTCATCTATGATGCATCCAACAGGGCCACTGGCATCCCAGCCAGGTTCAGTGGCAGTGGGTCTGGGACAGACTTCACTCTCACCATCAGCAGCCTGGAGCCTGAAGATTTTGCAGTTTATTACTGTCAGCAGCGTAGCAACTGGCCTCCGTCGATCACCTTCGGCCAAGGGACACGACTGGAGATTAAAC	NA	820#0268	3	Decayer	389	IGHV3-9*01	IGHD1-26*01,IGHD3-10*01	IGHJ4*02	13	gcaaaagggtggttcggcgaaatagtgggtgcggggaccatctttgacttg	AKGWFGEIVGAGTIFDL	IGKV3-11*01	IGKJ5*01	3	cagcagcgtagcaactggcctccgtcgatcacc	QQRSNWPPSIT	NA	NA	NA	NA	NA	0.08707	3.5	0.08	0.092	0.128	0.084	0.078	3.5	0.104	0.074	3.5	0.167	0.158	0.153	0.202	0.16
492_P1_G2	CCGGTGTACATTCCCAGGTGCAGCTGGTGCAGTCTGGGGCTGAGGTGAAGAAGCCTGGGGCCTCAGTGAAGGTTTCCTGCAAGGCTTCTGGATACACCCTCACTAGTTTTGCTTTGCATTGGGTGCGCCAGGCCCCCGGACAAAGGCGTGAGTGGATGGGATGGATCAACACTGCCAATGGTAACACAAAATATTCACAAAAGTTTCAGGGCAGAGTCACCATTACCAGGGACACATCCGCGAGCACAGCCTACATGGAGCTGAGCAGCCTGACATCTGAAGACACGGCTATATATTACTGTGCGAGAGGGGGGGACAATCATGGTTCGGGGGAAGAATGGTTCGACCCCTGGGGCCAGGGAACCCTGGTCACCGTCTCCTCAGCG	CCGGTGTACATTCAGAAATAGTGATGACGCAGTCTCCAGCCACCCTGTCTGTGTCTCCAGGGGAAAGAGCCACCCTCTCCTGCAGGGCCAGTCAGAGTGTTAGCAGCAACTTAGCCTGGTACCAGCAGAAACCTGGCCAGACCCCCAGGCTCCTCATCTATGGTGCATCCACCAGGGCCACTAATATCCCAGCCAGGTTCAGTGGCAGTGGGTCTGGGACAGAGTTCACTCTCACCATCAGCAGCCTGCAGTCTGAAGATTTTGCAGTTTATTACTGTCAGCAGTATAATAACTGGCCTCCGATCACCTTCGGCCAAGGGACACGACTGGAGATTAAAC	NA	820#0268	3	Decayer	386	IGHV1-3*04	IGHD3-10*01	IGHJ5*02	13	gcgagagggggggacaatcatggttcgggggaagaatggttcgacccc	ARGGDNHGSGEEWFDP	IGKV3-15*01	IGKJ5*01	4	cagcagtataataactggcctccgatcacc	QQYNNWPPIT	NA	NA	NA	NA	NA	0.0423	0.606	0.079	0.185	0.124	0.096	0.1	3.5	0.218	0.081	3.5	0.157	0.132	0.103	0.19	0.136
493_P1_F1	CCGGTGTACATTCCCAGGTTCAGCTGGTGCAGTCTGGAGCTGAGGTGAAGAAGCCTGGGGCCTCAGTGAAGGTCTCCTGCAAGGCTTCTAATTACACCTTTACCATCTATGGTATCAATTGGGTGCGACAGGCCCCTGGACAAGGGCTTGAGTGGATGGGATGGATCAGCGCTTACAATGGTAATACAAATTATGCACAGAGGTTCCAGGGCAGAGTCACCATGACCACAGACACATCAACGAACACAGCCTACATGGAACTGAGGGGCCTGAGATCTGACGACACGGCCGTGTATTACTGTGCGAGAGATACACCAATTACCTTTGGGGGAGTTAATAACTACTGGGGCCAGGGAACCCTGGTCACCGTCTCCTCAGCG	NA	CCGGTTCCTGGGCCCAGTCTGCCCTGACTCAGCCTGCCTCCGTGTCTGGGTCTCCTGGACAGTCGATCACCATCTCCTGCACTGGAACCAGCAGTGACATTGGTCATTATAACTCTGTCTCCTGGTACCAACAACACCCAGGCACAGCCCCCAAGCTCATGATTTATCAGGTCACTAATCGGCCCTCAGGGGTTTCTAATCGCTTCTCTGGCTCCAAGTCTGGCAACACGGCCTCCCTGACCATCTCTGGGCTCCAGGCTGAGGACGAAGCTAATTACTACTGCAGCTCATATACAAGCAGCAGCACTCTGGTATTCGGCGGAGGGACCAAGCTGACCGTCCTAGGTCAGCCCAAGGCTGCCCCCTCGGTCACTCTGTTCCCGCCC	820#0163	3	Decayer	380	IGHV1-18*01	IGHD3-16*01,IGHD3-16*02	IGHJ4*02	13	gcgagagatacaccaattacctttgggggagttaataactac	ARDTPITFGGVNNY	NA	NA	NA	NA	NA	IGLV2-14*01	IGLJ2*01,IGLJ3*01	12	agctcatatacaagcagcagcactctggta	SSYTSSSTLV	0.01698	2.845	0.089	2.055	0.073	0.089	0.083	0.115	3.098	0.099	0.316	0.134	0.185	0.177	0.191	0.131
492_P2_C7	CCGGTGTACATTCTGAGGTGCAGCTGTTGGAGTCTGGGGGAGGCTTGGTACAGCCTGGGGGGTCCCTGAGACTCTCCTGTGCAGCCTCTGGATTCACCTTTAGCAGCTATGCCATGAATTGGGTCCGCCAGGGTCCAGGGAAGGGGCTGGAGTGGGTCTCATCAATTGATGGTAGTGGCGGTAGGACATATTATACAGACTCCGTGAAGGGCCGGTTCACCATCTCCAGAGACAATTCCAAGAACACGCTGTTTCTGCAAATGAACAGCCTGAGAGCCGAGGACACGGCCGTATATTACTGTGCGAAAGATGCGGGCGTTGTCCCACACACCTCCCCCACTGACTACTGGGGCCAGGGAACCCTGGTCACCGTCTCCTCAGCG	CCGGTGTACATTCAGAAATTGTGTTGACACAGTCTCCAGCCACCCTGTCTTTGTCTCCAGGGGAAAGAGCCACCCTCTCCTGCAGGGCCAGTCAGAGTGTTAGCAGCTACTTAGCCTGGTACCAGCAGAAACCTGGCCAGGCTCCCAGGCTCCTCATCTATGATGCATCCAACAGGGCCACTGGCATCCCAGCCAGGTTCAGTGGCAGTGGGTCTGGGACAGACTTCACTCTCACCATCAGCAGCCTAGAGCCTGAAGATTTTGCAGTTTATTTCTGTCAGCAGCGTAGCAGCTGGCCTCCGACTTTTGGCCAGGGGACCAAGCTGGAGATCAAAC	NA	820#0083	3	Decayer	383	IGHV3-23*01,IGHV3-23D*01	N/A	IGHJ4*02	13	gcgaaagatgcgggcgttgtcccacacacctcccccactgactac	AKDAGVVPHTSPTDY	IGKV3-11*01	IGKJ2*01,IGKJ2*02	3	cagcagcgtagcagctggcctccgact	QQRSSWPPT	NA	NA	NA	NA	NA	0.01799	0.076	0.069	0.082	0.098	0.074	0.068	3.5	0.077	0.07	3.5	0.159	0.132	0.134	0.209	0.169
493_P1_C1	CCGGTGTACATTCCCAGGTGCAGCTGCAGGAGTCGGGCCCAGGACTGGTGAAGCCTTCGGGGACCCTGTCCCTCACCTGCGCTGTCTCTGGTGGCTCCATCAGTAGTAGTATCTGGTGGAGTTGGGTCCGCCAGCCCCCAGGGAAGGGGCTGGAGTGGATTGGGGAAATCTATCAAAGTGGAAATAGCAACTACAACCCGTCCCTCCAGAGTCGAGTCACCATGTCAGTAGACAAGTCCAGGAACCAGTTCTCCCTAAAGTTGAGCTCTGTGACCGCCGCGGACACGGCCGTGTATTTCTGTGCGACCCGCGTGGCAGGCCGGTACAACTGGCTCGACCCCTGGGGCCAGGGAACCCTGGTCACCGTCTCCTCAGCG	NA	CCGGTTCCTGGGCCCAGTCTGCCCTGACTCAGCCTGCCTCCGTGTCTGGGTCTCCTGGACAGTCGATCACCATCTCCTGCACTGGAACCAGCAGTGATGTTGGGAGTTATAACCTTGTCTCTTGGTACCAACAACACCCAGGCAAAGCCCCCAAACTCATGATTTATGAGGCCAGTAAGCGGCCCTCAGGGATTTCTAATCGCTTCTCTGGCTCCAAGTCTGGCAACACGGCCTCCCTGACAATCTCTGGGCTCCAGGCTGAGGACGAGGCTGATTATTACTGCTACTCATATGCAGGTTTTAGCACTTGGGTGTTCGGCGGAGGGACCAAGCTGACCGTCCTAGGTCAGCCCAAGGCTGCCCCCTCGGTCACTCTGTTCCCGCCC	820#0082	3	Decayer	377	IGHV4-4*02	IGHD5-12*01,IGHD6-19*01	IGHJ5*02	13	gcgacccgcgtggcaggccggtacaactggctcgacccc	ATRVAGRYNWLDP	NA	NA	NA	NA	NA	IGLV2-23*01,IGLV2-23*02,IGLV2-23*03	IGLJ3*02	7	tactcatatgcaggttttagcacttgggtg	YSYAGFSTWV	0.6401	0.099	0.083	0.156	0.121	0.089	0.073	3.5	0.119	3.409	0.233	0.177	0.167	0.145	0.194	0.143
493_P1_F3	CCGGTGTACATTCCCAGGTGCAGCTGCAGGAGTCGGGCCCAGGACTGGTGAAGCCTTCGGGGACCCTGTCCCTCACCTGCGCTGTCTCTGGTGGCTCCATCAACAGTAATAACTGGTGGAGTTGGGTCCGCCAGCCCCCAGGGAAGGGGCTGGAATGGATTGGGGAAATCTATCATGGTGGGAGTACCAACTACAATCCGTCCCTCAAGAGTCGAGTCACCATATCAGTAGACGAGTCCAAGAATCAGTTCTCCCTGAAGTTGAGTTCTGTAACCGCCGCGGACACGGCCGTATACTACTGTGCGAGAGAGTCCGTGGAAATAGAATCTACGATCCCTGATTATTATTACCACGGTATGGACGTCTGGGGCCAAGGGACCACGGTCACCGTCTCCTCAG…	CCGGTGTACATTCAGAAATTGTGTTGACGCAGTCTCCAGGCACCCTGTCTTTGTCTCCAGGGGAAAGATCCACCCTCTCCTGCAGGGCCAGTCAGAGTGTTAGCAGTAGATACTTAGCCTGGTACCAGCAGAAGCCTGGCCAGGCTCCCAGGCTCCTCATCTATGGTGCATCCAGCAGGGCCACTGGCATCCCAGACAGGTTCAGTGGCAGTGGGTCTGGGACAGACTTCACTCTCACCATCAGCAGACTGGAGCCTGAAGATTTTGCAGTGTATTACTGTCAGCAGTATAATAAGTCACCGTACACTTTTGGCCAGGGGACCAAGCTGGAGATCAAAC	NA	820#0163	3	Decayer	401	IGHV4-4*02	IGHD5/OR15-5a*01,IGHD5/OR15-5b*01	IGHJ6*02	13	gcgagagagtccgtggaaatagaatctacgatccctgattattattaccacggtatggacgtc	ARESVEIESTIPDYYYHGMDV	IGKV3-20*01	IGKJ2*01	8	cagcagtataataagtcaccgtacact	QQYNKSPYT	NA	NA	NA	NA	NA	0.4608	0.255	0.083	0.09	0.067	0.075	0.084	1.85	2.343	3.5	0.228	0.256	0.154	0.109	0.332	0.162
496_P1_C12	CCGGTGTACATTCTCAGGTGCAGCTGGTGGAGTCTGGGGGAGGCGTGGTCCAGCCTGGGAAGTCCCTGAGACTCTCCTGTGCAGCCTCTGGATTCACCTTCGATATCTATGCTATCCACTGGGTCCGCCAGGCTCCAGGCAAGGGGCTGGAGTGGGTGGCAGTAATATCATATGATGGAATTAATAAATACTATGCAGACTCCGTGAGGGGCCGATTCACCGTCTCCAGAGACAATTCCAAGAGCACGCTGTATCTGCAAATGAACAGCCTGAGAGCTGAGGACACGGCTATATATTACTGTGCGAGAGTGGGTGGTGGCAACTACTTTGGGCCCTTTGACTCCTGGGGCCAGGGAACCCTGGTCACCGTCTCCTCAGCG	CCGGTGTACATTCTGACATCCAGATGACCCAGTCTCCATCCTCCCTGTCTGCATCTATAGGAGACAGAGTCACCATCACTTGCCGGGCGAGTCAGGCCATTAAAAATTCTTTAGCCTGGTATCAGCAGAAACCAGGGAAAGTTCCTAAGCTCCTGATCTATGCTGCATCCACTTTGCAATCAGGGGTCCCGTCTCGGTTCAGTGGCAGTGGATCTGAGACAGATTTCACTCTCACCATCAGCAGCCTGCAGCCTGAAGATGTTGCAACTTATTTCTGTCAGAGGTATAACAGTGCCCCGTGGACGTTCGGCCAAGGGACCAAGGTGGAGATCAAAC	NA	820#0053	3	Decayer	380	IGHV3-30*04,IGHV3-30-3*03	IGHD2/OR15-2a*01,IGHD2/OR15-2b*01	IGHJ4*02	13	gcgagagtgggtggtggcaactactttgggccctttgactcc	ARVGGGNYFGPFDS	IGKV1-27*01	IGKJ1*01	10	cagaggtataacagtgccccgtggacg	QRYNSAPWT	NA	NA	NA	NA	NA	0.05641	0.302	0.128	0.198	0.244	0.112	0.102	0.309	1.426	0.104	0.393	0.131	0.169	0.124	0.209	0.133
496_P2_D2	CCGGTGTACATTCTGAGGTGCAGCTGGTGGAGTCTGGGGGAGGCTTGGTCAAGCCTGGAGGGTCCCTGAGACTCTCCTGTGCAGCCTCTGGATTCACCTTCGGTGACAACTTCATGAGCTGGATCCGCCAGGCTCCAGGGAAGGGACTAGAGTGGCTCTCAGACATTACTAGTGGTAGTACCATCTACTACGCAGACTCTGTGAAGGGCCGATTCACCATCTCCGGGGACAACGCCAAGAATTCACTGTATCTGCAAATGAACAGCCTGAGAGCCGAGGACACGGCCGTTTATTACTGTGCGAGACGTCAGTGGCTGAGGGGCCACTTTGACTACTGGGGCCAGGGAATCCTGGTCACCGTCTCCTCAGCG	NA	CCGGTTCTTGGGCCAATTTTATGCTGACTCAGCCCCACTCTGTGTCGGAGTCTCCGGGGAAGACGGTAACCATCTCCTGCACCGGCAGCAGTGGCTACATTGCCAGCAACTATGTGCAGTGGTACCAGCAGCGCCCGGGCAGTGCCCCCACCACTGTGATCTATGAGGATAATCAAAGACCCTCTGGGGTCCCTGATCGATTCTCTGGCTCCATCGACAGCTCCTCCAACTCTGCCTCCCTCACCATCTCTGGACTGAAGACTGAGGACGAGGCTGACTACTACTGTCAGTCTTATGATATCAACAATCATCAGGTGTTCGGCGGAGGGACCAAGCTGACCGTCCTAGGTCAGCCCAAGGCTGCCCCCTCGGTCACTCTGTTCCCGCCC	820#0098	3	Decayer	371	IGHV3-11*01	IGHD6-19*01	IGHJ4*02	13	gcgagacgtcagtggctgaggggccactttgactac	ARRQWLRGHFDY	NA	NA	NA	NA	NA	IGLV6-57*02	IGLJ3*02	6	cagtcttatgatatcaacaatcatcaggtg	QSYDINNHQV	0.03253	3.5	0.108	0.151	0.197	0.186	0.092	3.5	0.124	0.115	3.5	0.171	0.158	0.119	0.167	0.156
492_P1_G11	CCGGTGTACATTCCCAGGTGCAGCTGCAGGAGTCGGGCCCAGGACTGGTGAAGCCTTCACAGACCCTGTCCCTCACCTGCAGTGTCTCTGGTGGCTCCATCAGCAGTGGTGGTTACTACTGGAGCTGGATCCGCCAGCACCCAGGGAAGGGCCTGGAGTGGATTGGGCACATCTATTACAGTGGGAGCACCTACTACAACACGTCCCTCAAGAGTCGAGTTAGCATCTCAGTAGACACGTCTAAGAACCAGTTCTCCCTGAAGGTGACATATGTGACTGCCGCGGACACGGCCGTTTACTATTGTGCGAGAGTGGGTACAGCTTTGGCCTCCGGGCAATGGAGCTTTGACTACTGGGGCCAGGGAACCCTGGTCACCGTCTCCTCAGCG	NA	CCGGTTCCTGGGCCCAGTCTGTGCTGACGCAGCCGCCCTCAGTGCCTGGGGCCCCAGGGCAGAGGGTCACCATCTCCTGCACTGGGAGCAGCTCCAACATCGGGGCAGGTTCTCATGTACACTGGTACCAGCAGCTTCCAGGAACAGCCCCCAAACTCCTCATCTATGCTAACACCAATCGGCCCTCAGGGGTCCCTGACCGATTCTCTGGCTCCAAGTCTGGCACCTCAGCCTCCCTGGCCATCACCGGGCTCCAGGCTGAAGATGAGGCTGATTATTACTGCCAGTCCTATGACAGCAGCCTGAGTGGTTATGTCTTCGGAAGTGGGACCAAGGTCACCGTCCTAGGTCAGCCCAAGGCCAACCCCACTGTCACTCTGTTCCCACCC	820#0268	3	Decayer	389	IGHV4-31*03	IGHD5-18*01,IGHD5-5*01	IGHJ4*02	12	gcgagagtgggtacagctttggcctccgggcaatggagctttgactac	ARVGTALASGQWSFDY	NA	NA	NA	NA	NA	IGLV1-40*01	IGLJ1*01	7	cagtcctatgacagcagcctgagtggttatgtc	QSYDSSLSGYV	0.1023	1.973	0.701	1.884	0.698	0.962	0.768	0.816	2.411	0.475	0.684	0.389	0.522	0.247	1.51	0.277
493_P1_F5	CCGGTGTACATTCTGAGGTGCAGCTGTTGGAGTCTGGGGGAGGCTTGGTACAGCCTGGGGGGTCCCTGAGACTCTCCTGTGCAGCCTCTGGATTCACCTTTAGTACCTATGCCATGAGCTGGGTCCGCCAGGCTCCAGGAAAGGGGCTGGAGTGGGTCTCAGGTGTTAGTGGTAGTGGTGGTAGCAAAAAATATGCAGACTCCGTGAAGGGCCGGCTCACCATCTCCAGAGACAATTCCAAGAACACCCTGTATCTGCAAATGAACAGCCTGAGAGCCGAGGACACGGCCGTATATTACTGTGCGAAACCCGTCCTCGTGTCTGACCCTTACGATATTTTGAGTGGCTACTGGTACTTCGATCTCTGGGGCCGTGGCACCCTGGTCACCGTCTCCTCAG…	CCGGTGTACATTCAGAAATTGTGTTGACGCAGTCTCCAGGCACCCTGTCTTTGTCTCCAGGGGACAGAGCCACCCTCTCCTGCAGGGCCAGTCAGAATGTTGCCAGCAACTACTTAGCCTGGTACCAGCAGAAACCTGGCCAGGCTCCCAGGCTCCTCATCTATGATGCATCCAGCAGGGCCACTGGCATCCCAGACAGGTTCAGTGGCAGTGGGTCTGGGACAGACTTCACTCTCACCATCAGCAGACTGGAGCCTGACGATTTTGCAGTGTATTACTGTCAGCAGTGTGGTGGCTCACCCCTCACTTTCGGCGGAGGGACCAAGGTGGAAATCAAAC	NA	820#0163	3	Decayer	401	IGHV3-23*01,IGHV3-23D*01	IGHD3-9*01	IGHJ2*01	11	gcgaaacccgtcctcgtgtctgacccttacgatattttgagtggctactggtacttcgatctc	AKPVLVSDPYDILSGYWYFDL	IGKV3-20*01	IGKJ4*01	9	cagcagtgtggtggctcacccctcact	QQCGGSPLT	NA	NA	NA	NA	NA	0.1546	1.555	0.077	0.077	0.069	0.072	0.079	1.595	0.086	3.5	1.019	0.171	0.153	0.099	0.164	0.132
495_P1_D4	CCGGTGTACATTCCCAGGTGCAGCTGCAGGAGTCGGGCCCAGGACTGGTGAAGCCTTCACAGACCCTGTCCCTCACCTGCACTGTCTCTGGTGGCTCCATCAGCGGTGGTGGTTACTTCTGGAGCTGGATCCGCCAGCACCCAGGGAAGGGCCTGGAGTGGATTGGGTACATCGATGACATTGGGGACACCTACTACAACCCGTCCCTCAAGAGTCGAGTTACCATGTCAGTAGACACGTCTAAGAACCATTTCTCCCTGAAGCTGAGCTCTGTGACTGCCGCGGACACGGCCGTCTATTTCTGTGCGAGAGTCTTTGGGGTGGAGCAACCGTGGGGTGGTATGGACGTCTGGGGCCAAGGGACCACGGTCACCGTCTCCTCAGCG	CCGGTGTACATTCTGACATCCAGATGACCCAGTCTCCATCCTCCCTGTCTGCATCTGTAGGAGACAGAGTCACCATCACTTGCCGGGCAAGTCAGGGCATTAGAAATGATTTAGGCTGGTATCAGCAGAAACCAGGGAAAGCCCCTAAGCTCCTGATCTATGCTGCATCCCGTTTGCAAAGTGGGGTCCCATCGAGGTTCAGCGGCAGTGGATCTGGCACAGATTTCACTCTCACCATCAGCAGCCTGCAGCCTGAAGATTTTGCAACTTACTACTGTCAACAAGATTACAATTACCCTCTGACGTTCGGCCAAGGGACCAAGGTGGAGATCAAAC	NA	820#0453	3	Decayer	386	IGHV4-31*03	IGHD3-3*01,IGHD3-3*02	IGHJ6*02	11	gcgagagtctttggggtggagcaaccgtggggtggtatggacgtc	ARVFGVEQPWGGMDV	IGKV1-6*01	IGKJ1*01	5	caacaagattacaattaccctctgacg	QQDYNYPLT	NA	NA	NA	NA	NA	0.05803	0.098	0.098	0.127	0.126	0.089	0.087	3.5	0.091	3.5	0.151	0.18	0.122	0.131	0.149	0.128
496_P1_A1	CCGGTGTACATTCCCAGGTGCAGCTGGTGCAGTCTGGGGCTGAGGTGAAGAAGCCTGGGTCCTCGGTGAAGGTCTCCTGCAAGGCTTCTGGAGGCACCTTCAGCACCTATGCTATCACCTGGGTGCGACAGGCCCCTGGACAAGGACTTGAGTGGATGGGAGGGATCATCCCTATTTTTGGTTCAACAAACTACGCACAGAACTTCCAGGGCAGAGTCACGATTACGATTACCGCGGACGAATCCACGGACACAGCCTACATGGAGCTGTCCAGCCTGAGATCTGAGGACACGGCCGTGTATTACTGTGCGAGATTCTCGGGCTATGATAGTAGTGGTTCTTACTCTGACTACTGGGGCCAGGGAACCCTGGTCACCGTCTCCTCAGCG	CCGGTGTACATTCAGAAATTGTGTTGACACAGTCTCCAGCCACCCTGTCTTTGTCTCCAGGGGAAAGAGCCACCCTCTCCTGCAGGGCCAGTCAGAGTGTTAGCAGCTACTTAGCCTGGTACCAACAGAAACCTGGCCAGGCTCCCAGGCTCCTCATCTATGATGCATCCAACAGGGCCACTGGCATCCCAGCCAGGTTCAGTGGCAGTGGGTCTGGGACAGACTTCACTCTCACCATCAGCAGCCTAGAGCCTGAAGATTTTGCAGTTTATTACTGTCAGCAGCGTAGCAACTGGCCTCCGAGGCTCACTTTCGGCGGAGGGACCAAGGTGGAGATCAAAC	NA	820#0053	3	Decayer	389	IGHV1-69*01,IGHV1-69D*01	IGHD3-22*01	IGHJ4*02	11	gcgagattctcgggctatgatagtagtggttcttactctgactac	ARFSGYDSSGSYSDY	IGKV3-11*01	IGKJ4*01	0	cagcagcgtagcaactggcctccgaggctcact	QQRSNWPPRLT	NA	NA	NA	NA	NA	0.01422	2.346	0.109	0.16	0.173	0.084	0.108	0.176	1.798	0.115	0.146	0.215	0.155	0.13	0.229	0.164
496_P3_G5	CTCTTGGAGGAGGGTGCCAGGGGGAAGACCGATGGGCCCTTGGTGGAGGCTGAGGAGACGGTGACCAGGGTTCCCTGGCCCCAGGGGTCGAAGAAGTTGTATGGTCCAAAAACCGTATCTTCATATAAATCTCTCGCACAGTAATACACGGCCGTGTCCGCGGCGGTCACAGAGCTCAGCCTCAGGGAGAACTGGTTGTTGGACGTGTCTACTGATATGGTGAGTCGACTCTTGAGGGACGGGTTGTAGAAGGTGCTCCCACTATAAGAGATAGTCCCAATCCACTCCAGCCCCCTCCCTGGGGGCTGGCGGATCCAGCCCCAGTAGTAATTACTACTAGTGATGGAGCCACCAGAGACAGTGCAGGTGAGGGACAGGGTCTCCGAAGGCTTCACCAGT…	CCGGTGTACATTCAGAAATTGTGTTGACGCAGTCTCCAGCCACCCTGTCTTTGTCTCCAGGGGAAAGAGCCACCCTCTCCTGCAGGGCCAGTCAGAGTGTTAGTAGAAGCTACTTAGCCTGGTACCAGAAGAAACCTGGCCAGGCTCCCAGGCTCCTCATCTATGGTGTGTCCAGCAGGGCCACTGGCATCCCAGACAGGTTCAGTGGCAGTGGGTCTGGGACAGACTTCACTCTCACCATCAGCAGACTGGAGCCTGAAGATTTTGCAGTGTATTACTGTCAGCACTATGTTACCTCACCGATCACCTTCGGCCAAGGGACACGACTGGAGATTAAAC	NA	820#0041	3	Decayer	432	IGHV4-39*07	IGHD3-3*01	IGHJ5*02	11	gcgagagatttatatgaagatacggtttttggaccatacaacttcttcggcccc	ARDLYEDTVFGPYNFFGP	IGKV3-20*01	IGKJ5*01	9	CAGCACTATGTTACCTCACCGATCACC	QHYVTSPIT	NA	NA	NA	NA	NA	0.9579	0.108	0.089	0.12	0.128	0.082	0.077	0.123	0.213	0.082	0.164	0.158	0.127	0.209	0.165	0.125
493_P1_F9	CCGGTGTACATTCCCAGCTGCAGCTGCAGGAGTCGGGCCCAGGACGGGTGAAGCCTTCGGAGACCCTGTCCCTCACCTGCACTGCCTCTGGTGGCTCCATCAGCAGGACTAGTTACTACTGGGGCTGGATCCGCCAGCCCCCAGGGAGGGGGCTGGAGTGGATTGGGAATATTTATTATAGTGGGAGTACCTACTACAACCCGTCCCTCAAGAGTCGAGTCACCATATCCGTAGACACGTCTAAGAACCAGTTCTCCCTGAAGCTGAGCTCTGTGACCGCCGCAGACACGGCTGTGTATTACTGTGCGAGAACGGGGAGTATTTACAATGGTTCGGGGAGTTACCGTTTTGACTACTGGGGCCAGGGAACCCTGGTCACCGTCTCCTCAGCG	CCGGTGTACATTCAGACATCCAGTTGACCCAGTCTCCATCCTCCCTGTCTGCAGCTGTAGGAGACAGAGTCACCTTCACTTGCCGGGCAAGTCAGGGCATTAGCAGTGCTTTAGCCTGGTATCAGCAGAAACCAGGGAAAGCTCCTAAGCTCCTGATCTATGATGCCTCCAGTTTGGAAAGTGGGGTCCCATCAAGGTTCAGCGGCAGTGGATCTGGGACAAATTTCACTCTCACCATCACCAGTTTGCAACCTGAAGATTTTGCAACCTATTACTGTCAACAATATAATGATTACCCTCCTCTACTCACTTTCGGCGGAGGGACCAAGGTGGAGATCAAAC	NA	820#0163	3	Decayer	440	IGHV4-39*01	IGHD3-10*01	IGHJ4*02	10	gcgagaacggggagtatttacaatggttcggggagttaccgttttgactac	ARTGSIYNGSGSYRFDY	IGKV1D-13*01	IGKJ4*01	11	caacaatataatgattaccctcctctactcact	QQYNDYPPLLT	NA	NA	NA	NA	NA	0.1076	3.5	0.081	0.084	0.075	0.082	0.081	2.78	0.497	3.5	3.5	0.138	0.142	0.127	0.177	0.163
493_P1_G12	CCGGTGTACATTCCCAGGTGCAGCTGGTGCAGTCTGGGGCTGAGGTGAAGAAGCCTGGGTCCTCGGTGAAGGTCTCCTGCAAGGCTTCTGGAGGCACCTTCAGCAGCTATTCTATCACCTGGGTGCGACAGGCCCCTGGACAAGGGCTTGAGTACATGGGAGGGATCATCCCTATCCTTGGTGTAGCAAACTACGCACAGAAGTTCCAGGACAGAGTCACGATTACCGCGGACAAATCCACGAGCACAGCCTACATGGAACTGAGCAGCCTGAGATCTGAGGACACGGCCGTCTATTACTGTGCGAGGGACCACACCTCTGGCTTAGCAGCAGCTGGTACGCGGTGGTTCGACCCCTGGGGCCAGGGAACCCTGGTCACCGTCTCCTCAGCG	NA	CCGGTTCCTGGGCCCAGTCTGTGCTGACGCAGCCGCCCTCAGTGTCTGGGGCCCCAGGGCAGAGGGTCACCATCTCCTGCACTGGGAGCAACTCCAACATCGGGGCAGGTTATGATGTACACTGGTACCAGCAGCTTCCAGGAACAGCCCCCAAACTCCTCATCTATGGTCATACCAATCGGCCCTCAGGGGTCCCTGACCGATTCTCTGGCTCCAAGTCTGGCACCTCAGCCTCCCTGGCCATCACTGGGCTCCAGGCTGAGGATGAGGCTGATTATTACTGCCAGTCCTATGACAGCAGCCTGATTTATTCGGTGTTCGGCGGAGGGACCAAGCTGACCGTCCTAGGTCAGCCCAAGGCTGCCCCCTCGGTCACTCTGTTCCCGCCC	820#0163	3	Decayer	392	IGHV1-69*09,IGHV1-69*17	IGHD6-13*01	IGHJ5*02	10	gcgagggaccacacctctggcttagcagcagctggtacgcggtggttcgacccc	ARDHTSGLAAAGTRWFDP	NA	NA	NA	NA	NA	IGLV1-40*01	IGLJ3*02	7	cagtcctatgacagcagcctgatttattcggtg	QSYDSSLIYSV	0.1116	0.166	0.104	0.183	0.165	0.169	0.085	3.5	0.147	0.212	3.5	0.194	0.145	0.142	0.172	0.14
496_P1_A11	CCGGTGTACATTCCCAGCTGCAGCTGCAGGAGTCGGGCCCAGGACTGGTGAAGCCTTCGGAGACCCTGTCCCTCACCTGCACTGTCTCTGGTGGCTCCATCAGCAGTAGTAGTTACTACTGGGGCTGGATCCGCCAGCCCCCAGGGAAGGGGCTGGAGTGGATTGGGAGTATCTTTTATAGTGGAATAACCTACTCCAACCCGTCCCTCGAGGGTCGAGTCACCATATCCGTAGACACGTCCAAGAACCAGTTCTCCCTGCAGCTGACCTCTGTGACCGCCGCAGACACGGCTGTCTATTACTGTGCGAGATATCCCACATGGTTCGAGACGGATCATGCTTTTGATATCTGGGGCCAAGGGACAATGGTCACCGTCTCTTCAGCG	CCGGTGTACATTCTGACATCCAGATGACCCAGCCTCCATCCTCCCTGTCTGCATCTGTAGGAGACAGAGTCACCATCACTTGCCGGGCAAGTCAGGGCATTAGAAATGATTTAGGCTGGTATCAGCAGAAACCAGGGAAAGCCCCTAAGCGCCTGATCTATGCTGCATCCAGTTTGCAGAGTGGGGTCCCATCAAGGTTCGGCGGCAGTGGATCTGGGACAGAATTCACTCTCACAATCAGCAGCCTGCAGCCTGAAGATTTTGCAACTTATTACTGTCTACAGCATAATAGTTACCCTCTCACTTTCGGCGGAGGGACCAAGGTGGAGATCAAAC	NA	820#0053	3	Decayer	386	IGHV4-39*01	IGHD3-10*01	IGHJ3*02	10	gcgagatatcccacatggttcgagacggatcatgcttttgatatc	ARYPTWFETDHAFDI	IGKV1-17*01	IGKJ4*01	3	ctacagcataatagttaccctctcact	LQHNSYPLT	NA	NA	NA	NA	NA	0.2216	0.213	0.218	0.451	0.47	0.164	0.352	2.751	0.355	3.307	0.31	0.187	0.164	0.162	0.603	0.169
496_P1_B2	CCGGTGTACATTCTCAGGTGCAGCTGGTGGAGTCTGGGGGAGGCGTGGTCCGGCCTGGGAAGTCCCTGAGACTCTCCTGTGCAGCCTCTGGCTTCACCTTCAGTACTTATGGCATGCACTGGGTCCGCCAGGCTCCAGGCAAGGGGCTGGAGTGGGTGGCACTTATATTATATGATGGAAGTAATAAATACTATCCAGACTCCGTGAAGGGCCGATTCACCATCTCCAGAGACAATTCCAAGAACACGTTGTATCTGCAAATGAACAGCCTGAGAGCTGAGGACACGGCTGTGTATTATTGTGCGAAAGGGGTGGGCCCGTATAGCAGCCCTCTATATTACTTTGACTACTGGGGCCAGGGAACCCTGGTCACCGTCTCCTCAGCG	CCGGTGTACATTCTGACATCCAGATGACCCAGTCTCCATCCTCCCTGTCTGCATCTGTAGGAGACAGAGTCACCATCACTTGCCAGGCGAGTCAGGACATTAGCAATCATTTAAATTGGTATCAGCAGAAACCAGGGAAAGCCCCTAAGCTCCTGATCTACGATGCATCCAATTTGGAAGCAGGGGTCCCATCAAGGTTCAGTGGAAGTGGATCTGGGACAGATTTTACTTTCACCATCAGCAGCCTGCAGCCTGAAGATATTGCAACATATTACTGTCAACAGTATGATAATCTCCCTCTCACTTTCGGCCCTGGGACCAAAGTGGATATCAAAC	NA	820#0053	3	Decayer	386	IGHV3-30*18,IGHV3-30-5*01	IGHD6-13*01,IGHD6-25*01,IGHD6-6*01	IGHJ4*02	10	gcgaaaggggtgggcccgtatagcagccctctatattactttgactac	AKGVGPYSSPLYYFDY	IGKV1-33*01,IGKV1D-33*01	IGKJ3*01	3	caacagtatgataatctccctctcact	QQYDNLPLT	NA	NA	NA	NA	NA	0.02587	2.505	0.105	0.154	0.147	0.097	0.103	3.5	0.116	0.097	3.5	0.174	0.15	0.128	0.175	0.124
496_P1_C6	GAGGTGCTCTTGGAGGAGGGTGCCAGGGGGAAGACCGATGGGCCCTTGGTGGAGGCTGAAGAGACGATGACCATTGTCCCTTGGCCCCAGATATCAAAAGCATCCAAACCCTGCGAGCTGCAAGTCGCACAGTAATACACGGCCGTGTCCTCAGATCTCAGGCTGCTCAGCTCCATGTAGGCTGTGCTCGTGGATTTGTCCGCGGTAATCGTGACTCTGTCCGCGGTAATCGTGACTCTGCCCTGGAACCTCTGTGCGTAGTTTGTTATACCAAAAATAGGGATGATCCTTCCCATCCACTCAAGTCCTTGTCCAGGGGCCTGTCGCACCCAGTTGACACTATAGGTGCTGAAGGTGCCTCCAGAAGCCTTGCAGGAGACCTTCACCGAGGACCCAGGC…	CCGGTGTACATTCTGACATCCAGATGACCCAGTCTCCTTCCACCCTGTCTGCATCTGTAGGAGACAGAGTCACCATCACTTGCCGGGCCAGTCAGAGTATTAGTAGCTGGTTGGCCTGGTATCAGCAGAAACCAGGGAAAGCCCCTAAGCTCCTGATCTATGATGCCTCCAGTTTGGAAAGTGGGGTCCCATCAAGGTTCAGCGGCAGTGGATCTGGGACAGAATTCACTCTCACCATCAGCAGCCTGCAGCCTGATGATTTCGCAACTTATTACTGCCAACAGTATAATAGTTATTCTCCGGTCACCTTCGGCCAAGGGACACGACTGGAGATTAAAC	NA	820#0053	3	Decayer	440	IGHV1-69*09,IGHV1-69*17	IGHD6-6*01	IGHJ3*02	10	gcgacttgcagctcgcagggtttggatgcttttgatatc	ATCSSQGLDAFDI	IGKV1-5*01	IGKJ5*01	1	caacagtataatagttattctccggtcacc	QQYNSYSPVT	NA	NA	NA	NA	NA	0.01301	0.404	0.511	0.965	1.221	0.394	0.847	3.5	0.759	0.291	3.5	0.233	0.223	0.186	0.983	0.2
493_P1_C4	CCGGTGTACATTCTGAGGTGCAGCTGTTGGAGTCTGGGGGAGGCTTGGTTCAGCCTGGGGGGTCCCTGAGACTCTCCTGTGCAGCCTCTGGATTCACCTTTAGCAGCTATGCCATGAACTGGGTCCGCCAGGCTCCAGGGAAGGGGCTGGAGTGGGTCTCAGGTATCAGTGGTAGTGGTGATAAGTCATACTACGCAGACTCCGTGAAGGGCCGGTTCACCATCTCCAGAGACAATTCCAAGAACACGCTGTATCTGCAAATGAACAGCCTGAGAGCCGAGGACACGGCCGTATATTACTGTGCGAGAGATCTGACTTATTGTAGTGGTGCTAGCTGCCTCAATATCGTTTCCTACTACTACTACGTTATGGACGTCTGGGGCCAAGGGACCACGGTCA…	CCGGTGTACATTCAGAAATAGTGATGACGCAGTCTCCAGCCACCCTGTCTGTGTCTCCAGGGGAAAGAGCCACCCTCTCCTGCAGGGCCAGTCAGAGTGTTAGGAGCAACTTAGCCTGGTACCAGCAGAAACCTGGCCAGGCTCCCAGGCTCCTCATCTATGGTGCATCCACCAGGGCCACTGGTATCCCAGCCAGGTTCAGTGGCAGTGGGTCTGAGACAGAGTTCACTCTCACCATCAGCAGCCTGCAGTCTGAAGATTTTGCAGTTTATTACTGTCAGCAGTATAATAACTGGCCGCTCACTTTCGGCGGAGGGACCAAGGTGGAAATCAAAC	NA	820#0082	3	Decayer	413	IGHV3-23*01,IGHV3-23D*01	IGHD2-15*01	IGHJ6*02	9	gcgagagatctgacttattgtagtggtgctagctgcctcaatatcgtttcctactactactacgttatggacgtc	ARDLTYCSGASCLNIVSYYYYVMDV	IGKV3-15*01	IGKJ4*01	2	cagcagtataataactggccgctcact	QQYNNWPLT	NA	NA	NA	NA	NA	0.3755	1.941	0.117	0.58	0.103	0.156	0.255	3.5	1.572	3.5	0.243	0.196	0.201	0.201	0.234	0.175
495_P1_D9	CCGGTGTACATTCTGAGGTGCAGCTGGTGGAGTCGGGGGGAGGCCTGGTCAGGCCTGGGGGGTCCCTGAGACTCTCCTGTGCAGCCTCAGGATTCAACTTCAGTAGCTATGGCATGAACTGGGTCCGCCAGGCTCCAGGGAAGGGACTGGAGTGGGTCTCATCCATTAGTAGTAGGAGTAGTTACATATACTACGCAGACTCAGTGAGGGGCCGATTCACCATCTCCAGAGACAACGCCAAGAACTCACTGTATCTGCAAATGAACAACCTGAGAGCCGAGGACACGGCTGTGTATTACTGTGCGAGAGAGGCCGGGACATTTTACCGCTATGATAGTAGTGGTTATTACTACGATGTTTTTGATATCTGGGGCCAAGGGACAATGGTCACCGTCTCTT…	CCGGTGTACATTCAGAAATAGTGATGACGCAGTCTCCAGCCACCCTGTCTGTGTTTCCCGGGGAGAGAGTCACCCTCTCCTGCAGGGCCAGTCAGAGTGTTAGCAGCAACTTAGCCTGGTATCAGCAGAAACCTGGCCAGGCTCCCAGGCTCCTCATCTATGGTGCATCCACCAGGGCCACTGGTATCCCAGTCAGGTTCAGTGGCAGTGGATCTGGGACAGAGTTCACTCTCACCATCAGCAGCCTGCAGTCTGAAGATTTTGCAGTTTATTTCTGTCAGCAATATCATAACTGGCCTCCGTGGACGTTCGGCCAAGGGACCAAGATGGAAATCAAAC	NA	820#0029	3	Decayer	404	IGHV3-21*01	IGHD3-22*01	IGHJ3*02	9	gcgagagaggccgggacattttaccgctatgatagtagtggttattactacgatgtttttgatatc	AREAGTFYRYDSSGYYYDVFDI	IGKV3-15*01	IGKJ1*01	10	cagcaatatcataactggcctccgtggacg	QQYHNWPPWT	NA	NA	NA	NA	NA	0.2882	0.291	0.353	0.764	0.877	0.234	0.509	3.5	0.457	3.5	0.302	0.233	0.217	0.174	0.415	0.197
496_P1_B5	CCGGTGTACATTCCCAGCTGCAGCTGCAGGAGTCGGGCCCAGGACTGGTGAAGCCTTCGGAGACCCTGTCCCTCACCTGCACTGTCTCTGGTGGCTCCATCACCAGCAGTAGTTACTACTGGGGCTGGATCCGCCAGCCCCCAGGGAAGGGGCTGGAGTGGATTGGGACTATCTATTATGGTGGGAGCACCTACTACAACCCGTCCCTCGACAGTCGAGTCACCACATCCGTAGACACGTCCAAGAACCAGTTCTCCCTGAGGCTGAGCTCTGTGACCGCCGCAGACACGGCTGTCTATTACTGTGCGAGCGCGGGGAGTCACTATGTCTACTTTGACTACTGGGGCCAGGGAACCCTGGTCACCGTCTCCTCAGCG	CCGGTGTACATTCAGAAATTGTGTTGACACAGTCTCCAGCCACCCTGTCTTTGTCTCCAGGGGACAGAGCCACCCTCTCCTGCAGGGCCAGTCAGAGTGTTAGCAGCTACTTAGCCTGGTACCAACAGAAAGCTGGCCAGCCCAGGCTCCTCATCTATGATGCATCCAACAGGGCCACTGGCATCCCAGCCAGGTTCAGTGGCAGTGGGTCTGGGACAGACTTCACTCTCACCATCAGCAGCCTAGAGCCTGAAGATTTTGCACTTTATTACTGTCAGCAGCGTAGCAACTGGCCTCCGCTCACTTTCGGCGGAGGGACCAAGGTGGAAATCAAAC	NA	820#0053	3	Decayer	377	IGHV4-39*01	IGHD3-10*01,IGHD3-10*02	IGHJ4*02	9	gcgagcgcggggagtcactatgtctactttgactac	ASAGSHYVYFDY	IGKV3-11*01	IGKJ4*01	3	cagcagcgtagcaactggcctccgctcact	QQRSNWPPLT	NA	NA	NA	NA	NA	1.116	0.142	0.129	0.214	0.242	0.126	0.138	0.481	0.137	0.108	0.437	0.2	0.175	0.154	0.274	0.113
496_P3_G6	CCGGTGTACATTCTCAGGTGCAGCTGGTGGAGTCTGGGGGAGGCGTGGTCCAGCCTGGGAGGTCCCTGAGACTCTCCTGTGCAGCCTCTGGATTCACCTTCAGTACCTATGGCATACACTGGGTCCGCCAGGCTCCAGGCAAGGGGCTGGAGTGGGTGGCAGTTATATCATATGATGGAAGTAATAAAAAGTATGCAGACTCCGTGAAGGGCCGATTCACCATCTCCAGAGACAATTCCAAGAAAACGCTGATTCTGCAAATGAACAGCCTGAGAGCTGAGGACACGGCTATCTATTACTGTGCGAAACAAAACGGACTTTATTGTAGTGATGGTAACTGCTACTCGGGATACTTTGACTGCTGGGGCCAGGGAACCCTGGTCACCGTCTCCTCAGCG	CCGGTGTACATTCTGACATCCAGATGACCCAGTCTCCATCCTCCCTGTCTGCATCTGTTGGAGACAGAGTCACCATCACTTGCCAGGCGAGTCAGGACATTAGCAACTTTTTAAGTTGGTATCAGCAGAAACCAGGGAAAGCCCCTAAGCTCCTGATCTACGATGCATCCAATTTGGAAACAGGGGTCCCATCAAGTTTCAGTGGAAGTGGATCTGGGACAGATTTTACTTTCACCATCAGCAGCCTGCAGCCTGAAGATATTGCAATATATTACTGTCAACAGTATCATAATCTCGCCACTTTCGGCGGAGGGACCAAGGTGGAGATCAAAC	NA	820#0041	3	Decayer	398	IGHV3-30*18,IGHV3-30-5*01	IGHD2-15*01	IGHJ4*02	9	gcgaaacaaaacggactttattgtagtgatggtaactgctactcgggatactttgactgc	AKQNGLYCSDGNCYSGYFDC	IGKV1-33*01,IGKV1D-33*01	IGKJ4*01	6	CAACAGTATCATAATCTCGCCACT	QQYHNLAT						0.1101	1.325	0.102	0.146	0.144	0.107	0.084	1.355	0.116	0.092	2.903	0.178	0.169	0.117	0.212	0.135
492_P1_H5	CCGGTGTACATTCTCAGGTGCAGCTGGTGGAGTCTGGGGGAGGCTTGGTCAAGCCTGGAGGGTCCCTGAGGCTCTCCTGTGCAGCCTCTGGATTCACCTTCAGTGACTACTACATGAGCTGGATCCGCCAGGCTCCGGGGAAGGGGTTGGAGTGGCTTTCATACATGAGTAGTAGTGGTACTACCATATACTACGCAGACTCTGTGAAGGGCCGATTCACCATTTCCAGGGACAACGCCAAGAACTCACTGTATCTGCAAATGAACAGCCTGAGAGCCGAGGACACGGCCGTTTATTACTGTGCGAGAGATGCCGGCTTACCATATTTTGACTGGTTATTATCCTACTTTGACTCCTGGGGCCAGGGAACCCTGGTCACCGTCTCCTCAGCG	CCGGTGTACATTCAGAAATAGTGATGACGCAGTCTCCAGCCACCCTGTCTGTGTCTCCAGGGGAAAGAGCCACCCTCTCCTGCAGGGCCAGTCAGAGTGTTAGCAGCAACTTAGCCTGGTACCAGCAGAAACCTGGCCAGGCTCCCAGGCTCCTCATCTATGGTGCATCCACCAGGGCCACTGGTATCCCAGCCAGGTTCAGTGGCAGTGGGTCTGGGACAGAGTTCACTCTCACCATCAGCAGCCTGCAGTCTGAAGATTTTGCAGTTTATTACTGTCAGCACTATAATGACAGCCTAAGGACGTTCGGCCAAGGGACCAAGGTGGAGATCAAAC	NA	820#0268	3	Decayer	392	IGHV3-11*01	IGHD3-9*01	IGHJ4*02	8	gcgagagatgccggcttaccatattttgactggttattatcctactttgactcc	ARDAGLPYFDWLLSYFDS	IGKV3-15*01	IGKJ1*01	2	cagcactataatgacagcctaaggacg	QHYNDSLRT	NA	NA	NA	NA	NA	0.4038	0.092	0.083	0.075	0.064	0.072	0.071	3.258	0.094	3.5	0.277	0.187	0.259	0.102	0.195	0.144
493_P1_F10	CCGGTGTACATTCCCAGGTGCAGCTGGTGCAGTCTGGGGCTGAGGTGAAGAAGCCTGGGGCCTCAGTGAAGGTCTCCTGCAAGGCTTCTGGATACACCTTCACCAGTTATGATATCAACTGGGTGCGACAGGCCACTGGACAAGGGCTTGAGTGGATGGGATGGATGAACCCTAACAGTGGTAACGCAGGCTCTGCACAGAGGTTCCAGGGCAGAGTCACCATGACCATGAACACCTCCATAGGCACAGCCTACATGGAGCTGAGTAGCCTGAAATCTGAGGACACGGCCGTGTATTATTGTGCGAGAGCTCGTATTATGCGCTATGACACTTCCTACTACTACTACTACTTGGACGTCTGGGGCAAGGGGACCACGGTCACCGTCTCCTCAGCG	CCGGTGTACATTCAGAAATAGTGATGACGCAGTCTCCAGTCACCCTATCTGTGTCTCCAGGGGAAAGAGCCACCCTCTCCTGCAGGGCCAGTCAGAGTGTTAGCAGCAACTTAGCCTGGTACCAGCAGAAACCTGGCCAGGCTCCCAGACTCCTCATCTATGGTGCATCCGCCAGGGCCACTGGTATCCCAGCCAGGTTCAATGGCAGTGGGTCTGGGACAGAGTTCACTCTCACCATCAGCAGCCTGCAGTCTGAAGATTTTGCAGTTTATTACTGTCAGCAGTATAATAACTGGCCGCTCAGTTTCGGCGGAGGGACCAAGGTGGAGATCAAAC	NA	820#0163	3	Decayer	395	IGHV1-8*01	IGHD3-16*01,IGHD3-16*02,IGHD3/OR15-3a*01	IGHJ6*03	8	gcgagagctcgtattatgcgctatgacacttcctactactactactacttggacgtc	ARARIMRYDTSYYYYYLDV	IGKV3-15*01	IGKJ4*01	5	cagcagtataataactggccgctcagt	QQYNNWPLS	NA	NA	NA	NA	NA	0.08969	0.298	0.084	0.115	0.073	0.083	0.096	2.19	3.329	2.535	3.5	0.153	0.182	0.11	0.167	0.154
493_P1_F11	CCGGTGTACATTCTCAGGTGCAGCTGGTGGAGTCTGGGGGAGGCGTGGTCCAGCCTGGGAGGTCCCTGAGACTCTCCTGTGCAGCCTCTGGATTCATCTTCAGTACCTATGCTATCCACTGGGTCCGCCAGGCTCCAGGCAAGGGGCTGGAGTGGGTGGCAGTTATATCATATGATGGAATTAATAAATATTATGCAGACTCCGTGAAGGGCCGATTCACCATCTCCAGAGACAATTCCAAGAACACGTTGTATCTGCAAATGAACAGCCTGAGAGCTGAGGACACGGCTGTCTATTACTGTGCGAGATCCGGTGGGGGCTACTTTGGCTGGTTCGACCCCTGGGGCCAGGGAACCCTGGTCACCGTCTCCTCAGCG	CCGGTGTACATTCGGACATCGTGATGACCCAGTCTCCAGACTCCCTGGCTGTGTCTCTGGGCGAGAGGGCCACCATCAACTGCAAGTCCAGCCAGAGTGTTTTATACAGCTCCAACAATAAGAACTACTTAGCCTGGTACCAGCAGAAACCAGGACAGCCTCCTAAGGTGCTCATTTACTGGGCGTCTACCCGGGAATCCGGGGTCCCTGACCGATTCAGTGGCAGCGGGTCTGGGACAGATTTCACTCTCACCATCAGCAGCCTGCAGGCTGAAGATGTGGCAGTTTATTTCTGTCACCAATATTATAGTTCTCCTCAGACGTTCGGCCAAGGGACCAAGGTGGAAATCAAAC	NA	820#0163	3	Decayer	377	IGHV3-30*04,IGHV3-30-3*03	IGHD1-26*01	IGHJ5*02	8	gcgagatccggtgggggctactttggctggttcgacccc	ARSGGGYFGWFDP	IGKV4-1*01	IGKJ1*01	6	caccaatattatagttctcctcagacg	HQYYSSPQT	NA	NA	NA	NA	NA	0.06985	1.231	0.086	0.065	0.067	0.078	0.081	1.685	3.5	0.086	3.429	0.169	0.141	0.111	0.16	0.16
493_P1_G11	CCGGTGTACATTCCCAGGTGCAGCTGGTGCAGTCTGGGGCTGAGGTGAAGACGCCTGGGGCCTCAGTGAAGGTCTCCTGCAAGGCTTCTGAATACACCTTCACCGGCTACTATATGAACTGGGTGCGACAGGCCCCTGGACAAGGGCTTGAGTGGATGGGATGGATCAACCCTTACACTGGTGGCACAAACTATGCACAGAAGTTTCAGGGCAGGGTCACCATGACCAGGGACACGTCCATCAGCACAGCCTACATGGAGTTGAGCAGGCTGAGATCTGACGACACGGCCGTATATTACTGTACGAGAGCGAAGGGAGACTTTTGCAGTAGTACCTATTGCTATCGCCATGGTTTTGATATCTGGGGCCAAGGAACAATGGTCACCGTCTCTTCAGCG	NA	CCGGTTCCTGGGCCCAGTCTGCCCTGACTCAGCCTCCCTCCGCGTCCGGGTCTCCTGGACAGTCAGTCACCATCTCCTGCACTGGAACCAGCAGTAACGTTGGTGGTGATAATTATGTCTCCTGGTACCAACAGCACCCAGGCAAAGCCCCCAAACTCATGATTTATGAGGTCAGTAAGCGGCCCTCAGGGGTCCCTGATCGCTTCTCTGGCTCCAAGTCTGGCAACACGGCCTCCCTGACCGTCTCTGGGCTCCAGGCTGAGGATGAGGCTGATTATTACTGCACCTCATATGCAGGCAGCAACAATCTCCCTTATGTCTTCGGAACTGGGACAAAGGTCACCGTCCTAGGTCAGCCCAAGGCCAACCCCACTGTCACTCTGTTCCCACCC	820#0163	3	Decayer	398	IGHV1-2*02	IGHD2-2*01,IGHD2-2*02,IGHD2-2*03	IGHJ3*02	8	acgagagcgaagggagacttttgcagtagtacctattgctatcgccatggttttgatatc	TRAKGDFCSSTYCYRHGFDI	NA	NA	NA	NA	NA	IGLV2-8*01	IGLJ1*01	5	acctcatatgcaggcagcaacaatctcccttatgtc	TSYAGSNNLPYV	0.1931	0.079	0.077	0.079	0.063	0.085	0.085	0.091	1.936	0.069	0.129	0.167	0.149	0.145	0.157	0.197
496_P1_C7	CCGGTGTACATTCTCAGGTGCAGCTGGTGGAGTCTGGGGGAGGCGTGGTCCAGCCTGGGAGGTCCCTGAGACTCTCCTGTGCAGCCTCTGGATTCACCTTCAGTATCTATGCTATGTACTGGGTCCGCCAGGCTCCAGGCAAGGGGCTGGAGTGGGTGGCAGTTATATCATATGATGGAAGTAATAAATATTACGCAGACTCCGTGAGGGGCCGATTCACCATCTCCAGAGACAATCTCAAGCACACGCTGTATCTGCAGATGAACAGCCTGAGAGCTGAGGACACGGCTGTGTATTACTGTGCGAGGCCAACCATTGGGAGTTACTTTTCGTACTTTGACTACTGGGGCCAGGGAACCCTGGTCACCGTCTCCTCAGCG	CCGGTGTACATTCAGAAATTGTGTTGACGCAGTCTCCAGGCACCCTGTCTTTGTCTCCAGGGGAAAGAGCCACCCTCTCCTGCAGGGCCAGTCAGAGTGTTAGCAGCAGTTATTTAGCCTGGTACCAGCAGAAATTTGGCCAGGCTCCCAGGCTCCTCATTTATGGGGCATCCAGCAGGGCCACTGGCATCCCAGACAGGTTCAGTGGCAGTGGGTCTGGGACAGACTTCACTCTCACCATCAGCAGACTGGAGCCTGAAGATTTTGCAGTGTATTACTGTCAGCAGTATGGTACCTCACCGCTCACTTTCGGCGGAGGGACCAAGGTGGAAATCAAAC	NA	820#0053	3	Decayer	380	IGHV3-30*04,IGHV3-30-3*03	IGHD1-26*01	IGHJ4*02	8	gcgaggccaaccattgggagttacttttcgtactttgactac	ARPTIGSYFSYFDY	IGKV3-20*01	IGKJ4*01	7	cagcagtatggtacctcaccgctcact	QQYGTSPLT	NA	NA	NA	NA	NA	0.01342	0.672	0.216	0.214	0.175	0.119	0.153	0.175	1.218	0.132	0.244	0.218	0.183	0.196	0.246	0.117
496_P1_D12	CCGGTGTACATTCCCAGGTGCAGCTGGTGCAGTCTGGGGCTGAGGTGAAGAAGCCTGGGTCCTCGGTGAAGGTCTCCTGCAAGGCTTCTGGAGGCACCTTCAGCAGCTATGCTATCACCTGGGTGCGACAGGCCCCTGGACAAGGGCTTGAGTGGATGGGAGGGATCATCCCTATCTTTGGTTCACCAAACTACGCACAGAAGTTCCAGGGCAGAGTCACGATTACCGCGGACGAATCCACGAGCACAGTTTACATGGAGCTGAGTAGCCTGAGATCTGAGGACACGGCCGTATATTTCTGTGCGAAAAATAAGGAACTGGTTCTCGGTTCCGGTATGGACGTCTGGGGCCAAGGGACCACGGTCACCGTCTCCTCAGCG	CCGGTGTACATTCAGAAATTGTGTTGACACAGTCTCCAGCCACCCTGTCTTTGTCTCCAGGGGAAAGAGCCACCCTCTCCTGCAGGGCCAGTCAGAGTGTTAGTAGTTACTTAGCCTGGTACCAACAGAAACCTGGCCAGGCTCCCAGGCTCCTCATCTATGATGCATCCAACAGGGCCACTGGCATCCCAGCCAGGTTCAGTGGCAGTGGGTCTGGGACAGACTTCACTCTCACCATCAGCAGCCTAGAGCCTGAAGATTTTGCAGTTTATTACTGTCAGCAGCGTAGCAACTGGCCTCCGATCACCTTCGGCCAAGGGACACGACTGGAGATTAAAC	NA	820#0053	3	Decayer	380	IGHV1-69*01,IGHV1-69D*01	IGHD3-9*01,IGHD3/OR15-3a*01,IGHD3/OR15-3b*01	IGHJ6*02	8	gcgaaaaataaggaactggttctcggttccggtatggacgtc	AKNKELVLGSGMDV	IGKV3-11*01	IGKJ5*01	2	cagcagcgtagcaactggcctccgatcacc	QQRSNWPPIT	NA	NA	NA	NA	NA	0.006806	0.856	0.135	0.19	0.178	0.11	0.125	0.188	1.287	0.099	0.179	0.184	0.145	0.146	0.183	0.167
492_P1_G6	CCGGTGTACATTCTGAGGTGCAGCTGGTGGAGTCCGGGGGAGGCTTAGTTCAGCCTGGGGGGTCCCTGAGACTCTCCTGTGAAGCCTCTGGATTCACCTTCATTAGCTACTGGATGCACTGGGTCCGCCAAGCTCCAGGGAAGGGGCTGGTGTGGGTCTCACGTATTAATAGTGATGGGAGTGCCGCAAGCTACGCGGACTCCGTGAAGGGCCGATTCACCATCTCCAGAGACAACGCCAAGAACACGCTGTATCTGCAAATGAACAGTCTGAGAGTCGACGACACGGCTGTGTATTACTGTGCTGGTGCGGGGAGTTTTTATAATTCGGCCCTCTACCTGCCTTACTACTGGGGCCGGGGAACCCTGGTCACCGTCTCCTCAGCG	NA	CCGGTTCCAATTCTCAGACTGTGGTGACTCAGGAGCCATCGTTCTCAGTGTCCCCTGGAGGGACAGTCACACTCACTTGTGGCTTGAACTCTGACTCAGTCTCTTCTAGTTACTACCCCAGCTGGTATCAGCAGACCCCAGGCCAGGCTCCACGCACGCTCATCTACAGCACAAACACTCGCTCTTCTGGGGTCCCTGATCGCTTCTCTGGCTCCATCCTTGGGAACAAAGCTGCCCTCACCATCACGGGGGCCCAGGCAGATGATGAATCTGATTATTACTGTGTGCTATATATGGGTAGTGGCATTTGGGTTTTCGGCGGAGGGACCAAACTGACCGTCCTAGGTCAGCCCAAGGCTGCCCCCTCGGTCACTCTGTTCCCACCC	820#0268	3	Decayer	386	IGHV3-74*01	IGHD3-10*01	IGHJ4*02	7	gctggtgcggggagtttttataattcggccctctacctgccttactac	AGAGSFYNSALYLPYY	NA	NA	NA	NA	NA	IGLV8-61*01	IGLJ3*02	6	gtgctatatatgggtagtggcatttgggtt	VLYMGSGIWV	0.06752	0.118	0.109	0.244	0.248	0.094	0.119	0.365	0.795	0.157	0.221	0.139	0.168	0.125	0.228	0.135
492_P1_G7	CCGGTGTACATTCTCAGGTGCAGCTGGTGGAGTCTGGGGGAGGCGTGGTCCAGCCTGGGAGGTCCCTGAGACTCTCCTGTGCAGCCTCTGGATTCACCTTCAGTATTTTTGCTATGGACTGGGTCCGCCAGGCTCCAGGCAAGGGGCTGGAGTGGGTGGCAGTTATATCATATGATGGAATCAATAAATACTACGCAGACTCCGTGAAGGGCCGATTCACCATCTCCAGAGACAATTCCAAGAACACGCTGTATCTGCAAATGAGCAGCCTGAGGGCTGAGGACACGGCTGTGTATTACTGTGCGAGGCCGAATAGTGGGAGCTACTTATCCTATTTTGACTACTGGGGCCAGGGAACCCTGGTCACCGTCTCCTCAGCG	CCGGTGTACATTCAGAAATTGTGTTGACGCAGTCTCCAGGCACCCTGTCTTTGTCTCCAGGGGAAAGAGCCACCCTCTCCTGCAGGGCCAGTCAGAGCGTTAGCCGCAGCTACTTAGCCTGGTACCAGCAGAAACCTGGCCAGGCTCCCAGGCTCCTCATCTATGGTGCATCCAGCAGGGCCACTGGCATCCCAGACAGGTTCAGTGGCAGTGGGTCTGGGACAGACTTCACTCTCACCATCAGCAGACTGGAGCCTGAAGATTTTGCAGTGTATTACTGTCAGCAGTATGGTACCTCACCGTGGACGTTCGGCCAAGGGACCAAGGTGGAAATCAAAC	NA	820#0268	3	Decayer	380	IGHV3-30-3*01	IGHD1-26*01	IGHJ4*02	7	gcgaggccgaatagtgggagctacttatcctattttgactac	ARPNSGSYLSYFDY	IGKV3-20*01	IGKJ1*01	3	cagcagtatggtacctcaccgtggacg	QQYGTSPWT	NA	NA	NA	NA	NA	0.01612	0.99	0.075	0.086	0.066	0.076	0.091	0.953	2.871	0.075	1.634	0.161	0.156	0.095	0.164	0.119
493_P1_D7	CCGGTGTACATTCTCAGGTGCAGCTGGTGGAGTCTGGGGGAGGCGTGGTCCAGCCTGGGAGGTCCCTGAGACTCTCCTGTGCAGCCTCTGGATTTACCTTCAGTCTCTATGGCATGCACTGGGTCCGCCAGGCTCCAGGCAAGGGGCTGGAGTGGGTGGCAGTTATGTCATATGATGGAAGTCATAAATACTATGCAGACTCCGTGAAGGGCCGATTCACCATCTCCAGAGACAATTCCAAGAATACGCTGTATCTGCAAATGAACAGCCTGAGAGCTGAGGACACGGCTGAGTATTACTGTGCGAAAGACTACGGTGACTACGGAGGCCTTGACTACTGGGGCCAGGGAACCCTGGTCACCGTCTCCTCAGCG	CCGGTGTACATTCGGACATCGTGATGACCCAGTCTCCAGACTCCCTGGCTGTGTCTCTGGGCGAGAGGGCCACCATCAACTGCAAGTCCAGCCAGAGTGTTTTATACAGCTCCAACAATAAGGACTACTTAGCTTGGTACCAGCAGAAACCAGGACAGCCTCCTAAGCTGCTCATTTACTGGGCATCTACCCGGGAATCCGGGGTCCCTGACCGATTCAGTGGCAGCGGGTCTGGGACAGATTTCACTCTCACCATCAGCAGCCTGCAGGCTGAAGATGTGGCAGTTTATTACTGTCAGCAATATTATACTACTCCTCTTTTTGGCCAGGGGACCAAGCTGGAGATCAAAC	NA	820#0082	3	Decayer	374	IGHV3-30*18,IGHV3-30-5*01	IGHD4-17*01	IGHJ4*02	7	gcgaaagactacggtgactacggaggccttgactac	AKDYGDYGGLDY	IGKV4-1*01	IGKJ2*01,IGKJ2*02,IGKJ2*03	2	cagcaatattatactactcctctt	QQYYTTPL	NA	NA	NA	NA	NA	0.06565	0.08	0.073	0.078	0.068	0.078	0.076	3.44	0.355	0.078	0.197	0.198	0.121	0.134	0.267	0.163
496_P1_B1	TGTGCCCCNGAGGTGCTCTTGGAGGAGGGTGCCAGGGGGAAGACCGATGGGCCGTTGGTGGAGGCTGAGGAGACGGTGACCGTGGTCCCTTTGCCCCAGACGTCCATGTAATAGTAGTAGCTATAAGCTCCTGCTTTCGCACAGTAAAACACAGCCGTGTCCTCAGGTCTCAGGCTGTTCATTTGCAGATACAGCGTGTTCTTGGAATTGTCTCTGGAGATGGTGAATCGGCCCTTCACGGAGTCTGCATAGTATTGATCACTTCCATCATATGATATAACTGCCACCCACTCCAGCCCCTTGCCTGGAGCCTGGCGGACCCAGTGCATGCCATAGGTACTGAAGTTGAAGCCAGAGGCTGCACAGGAGAGTCTCAGGGACCTCCCAGGCTGGACCACG…	CCGGTGTACATTCTGACATCCAGATGACCCAGTCTCCATCCTCCCTGTCTGCATCTGTTGGAGACAGAGTCACCATCACTTGCCAGGCGAGTCAGGACATTAGCAACTATTTATATTGGTATCAGCAGAAACCAGGGAAAGCCCCTAAGCTCCTGATCTACGATGCATCCGATTTGGAAACAGGGGTCCCATCAAGGTTCAGTGGAAGTGGATCTGGGACAGATTTTACTTTCACCATCAGCGGCCTGCAGCCTGAAGATATTGCAACATATTACTGTCAACAGTATGATAATCTCCCCCTCACTTTCGGCCCTGGGACCAAAGTGGATATCAAAC	NA	820#0053	3	Decayer	424	IGHV3-30*18,IGHV3-30-5*01	IGHD3-16*01	IGHJ6*03	7	gcgaaagcaggagcttatagctactactattacatggacgtc	AKAGAYSYYYYMDV	IGKV1-33*01,IGKV1D-33*01	IGKJ3*01	4	caacagtatgataatctccccctcact	QQYDNLPLT	NA	NA	NA	NA	NA	1.648	2.514	0.387	0.706	0.641	0.293	0.45	3.5	0.47	0.275	3.464	0.161	0.144	0.11	0.179	0.181
496_P1_B8	CCGGTGTACATTCCCAGGTGCAGCTGCAGGAGTCGGGCCCAGGACTGGTAAAGCCTTCGGAGACCCTGTCCCTCACCTGCACTGTCTCTGCTTACTCCATCAGCAGTGGTTACTACTGGGGCTGGATCCGGCAGCCCCCAGGGAAGGGGCTGGAGTGGATTGGGAGTATCTATCATAGTGGGAGGACCTACTACAACCCGTCCCTCAAGAGTCGAGCCACCATATCAGTAGACACGTCCAAGAACCAGTTGTCCCTGAAGCTGACGTCTGTGACCGCCGCAGACACGGCCGTGTATTACTGTGCGAGAGATGGCATCGGGCCTATCATAACTTTAACACCTGGTACTGCGTGGTTCGACCCCTGGGGCCAGGGAACCCTGGTCACCGTCTCCTCAGCG	NA	CCGGTTCCTGGGCCCAGTCTGCCCTGACTCAGCCTGCCTCCGTGTCTGGGTCTCCTGGACAGTCGATCACCATCTCCTGCACTGGAACCAGCAGTGATGTTGGGAGTTATAACCGTGTCTCCTGGTATCAACAGCACCCAGGCAAAGCCCCCAAACTCATGATTTATGAGGGCAGTAAGCGGCCCTCAGGGGTTTCTAATCGCTTCTCTGGCTCCAAGTCTGGCAACACGGCCTCCCTGACAATCTCTGGGCTCCAGGCTGAGGACGAGGCTGATTATTACTGCTGCTCATATGCAGGTAGTTATGTCTTCGGAACTGGGACCAAGGTCACCGTCCTAGGTCAGCCCAAGGCCAACCCCACTGTCACTCTGTTCCCGCCC	820#0053	3	Decayer	398	IGHV4-38-2*02	IGHD6-13*01,IGHD6-19*01	IGHJ5*02	7	gcgagagatggcatcgggcctatcataactttaacacctggtactgcgtggttcgacccc	ARDGIGPIITLTPGTAWFDP	NA	NA	NA	NA	NA	IGLV2-23*01,IGLV2-23*03	IGLJ1*01	2	tgctcatatgcaggtagttatgtc	CSYAGSYV	0.0508	0.413	0.352	0.703	0.767	0.26	0.491	3.5	0.478	3.5	0.365	0.202	0.219	0.145	0.589	0.154
493_P1_B3	CCGGTGTACATTCCCAGGTGCAGCTGGTGCAGTCTGGGGCTGAGGTGAAGAAGCCTGGGGCCTCAGTGAAGGTTTCCTGCAAGGCTTCTGGATACACCTTCAATAGGTATGCTATGCATTGGGTGCGCCAGGCCCCCGGACAAAGGCTTGAGTGGATGGGATGGATCAACCCTGGCAATGGTAATACAAAATATTCACAGAAGTTCCAGGGCAGAGTCACCATTACCAGGGACACATCCGCGAGCACAGCCTACATGGAGCTGAGCAGCCTGAGATCTGAAGACACGGCTGTGTATTACTGTGCGAGAGATTGGTTGCGGGATACAGCTATGGTCGGGGGCTGGTTCGACCCCTGGGGCCAGGGAACCCTGGTCACCGTCTCCTCAGCG	CCGGTGTACATGGGGATATTGTGATGACTCAGTCTCCACTCTCCCTGCCCGTCACCCCTGGAGAGCCGGCCTCCATCTCCTGCAGGTCTAGTCAGAGCCTCCTGCATAGTAATGGATACAACTATTTGGATTGGTACCTGCAGAAGCCAGGGCAGTCTCCACAGCTCCTGATCTATTTGGGTTCTAATCGGGCCTCCGGGGTCCCTGACAGGTTCAGTGGCAGTGGATCAGGCACAGATTTTACATTGAAAATCAGCAGAGTGGAGGCTGAGGATGTTGGGGTTTATTACTGCATGCAAGCTCTACAAACTCTGTACACTTTTGGCCAGGGGACCAAGCTGGAGATCAAAC	NA	820#0082	3	Decayer	389	IGHV1-3*01	IGHD5-18*01,IGHD5-5*01	IGHJ5*02	6	gcgagagattggttgcgggatacagctatggtcgggggctggttcgacccc	ARDWLRDTAMVGGWFDP	IGKV2-28*01,IGKV2D-28*01	IGKJ2*01	1	atgcaagctctacaaactctgtacact	MQALQTLYT	NA	NA	NA	NA	NA	0.3445	0.075	0.069	0.085	0.061	0.068	0.067	0.086	0.178	0.072	0.591	0.17	0.122	0.124	0.179	0.136
493_P1_C5	TTGGAGGAGGGTGCCAGGGGGAAGACCGATGGGCCCTTGGTGGAGGCTGAAGAGACGGTGACCATTGTCCCTTGGCCCCAGATATCAAAAGCAAAGTGGGAACCAGGTGCTGCTATATTGACGATCTCACTCGCACAGTAATACACGGCCGTGTCCGCGGCGGTCACAGAGCTCAGCTTCAGGGAGAACTGGTTCTTGGACGTGTCTACTGATATGGTGACTCGACTCTTGAGGGACGGGTTGTAGTAGGTGCTCCCACTATAATAGATAGTCCCAATCCACTCCAGCCCCTTCCCTGGGGGCTGACGGATCCAGCCCCAATAGTAAGTACTACTGCTGATGGAGCCACCAGAGACAGTGCAGGTGAGGGACAGGGTCTCCGAAGGCTTCACCAGTCCT…	NA	CCGGTTCCTGGGCCCAGTCTGCCCTGACTCAGCCTGCCTCCGTGTCTGGGTCTCCTGGACAGTCGATCACCATCTCCTGCACTGGAACCAGCAGTGACGTTGGTGGTTATAAGTATGTCTCCTGGTACCAACAGCACCCAGGCAAAGCCCCCAAACTCATGATTTATGAGGTCAGTAATCGGCCCTCAGGGGTTTCTAATCGCTTCTCTGCCTCCAAGTCTGGCAACACGGCCTCCCTGACCATCTCTGGGCTCCAGGCTGAGGACGAGGCTGATTATTACTGCAGCTCATATACAAGCATCAGCACTTGGGTGTTCGGCGGCGGGACCAAGCTGACCGTCCTAGGTCAGCCCAAGGCTGCCCCCTCGGTCACTCTGTTCCCACCC	820#0082	3	Decayer	428	IGHV4-39*07	IGHD6-13*01	IGHJ3*02	6	gcgagtgagatcgtcaatatagcagcacctggttcccactttgcttttgatatc	ASEIVNIAAPGSHFAFDI	NA	NA	NA	NA	NA	IGLV2-14*01	IGLJ3*02	3	agctcatatacaagcatcagcacttgggtg	SSYTSISTWV	0.01429	2.534	0.074	0.104	0.077	0.081	0.081	2.932	3.01	0.141	0.454	0.141	0.137	0.11	0.181	0.176
493_P1_C6	CCGGTGTACATTCCCAGGTGCAGCTGGTGCAGTCTGGGCCTGAGGTGAAGAAGCCTGGGACCTCAGTGAAGGTCTCCTGCAAGGCTTCTGGATTCACCTTTACCAGCTCTGCTGTGCAGTGGGTGCGACAGGCTCGTGGACAACGCCTTGAGTGGATAGGATGGATCGTCGTTGGCAGTGGTAAAACAGACTACGCACAGAAGTTCCAGGAAACAGTCACCATTACCAGGGACATGTCCACAAGCACAGCCTACATGGAGCTGGGCAGCCTGAGATCCGAGGACACGGCCGTCTATTACTGTGCGGCACCCTTTTGTACTACTAGTGTATGCCGTGATGGTTTTGATATCTGGGGCCAAGGGACAATGGTCACCGTCTCTTCAGCG	CCGGTGTACATTCAGAAATTGTGTTGACGCAGTCTCCAGGCACCCTGTCTTTGTCTCCAGGGGATAGAGCCACCCTCTCCTGCAGGGCCAGTCAGAGTGTTAGGAGCAGCTACTTAGGCTGGTACCAGCAGAAACCTGGCCAGGCTCCCAGGCTCCTCATCTATGGTGCATCCAGCAGGGCCACTGGCATCCCAGACAGGTTCAGTGGCAGTGGGTCTGGGACAGACTTCACTCTCACCATCAGCAGACTGGAGCCTGAAGATTTTGCAGTGTATTACTGTCAGCAGTATGGTAGCTCACCTTGGACGTTCGGCCAAGGGACCAAGGTGGAAATCAAAC	NA	820#0082	3	Decayer	386	IGHV1-58*01	IGHD2-8*01	IGHJ3*02	6	gcggcacccttttgtactactagtgtatgccgtgatggttttgatatc	AAPFCTTSVCRDGFDI	IGKV3-20*01	IGKJ1*01	3	cagcagtatggtagctcaccttggacg	QQYGSSPWT	NA	NA	NA	NA	NA	0.009906	1.965	0.075	0.095	0.091	0.077	0.083	3.012	1.037	0.081	3.5	0.248	0.173	0.121	0.211	0.182
493_P1_E12	GCCCNAGAGGTGCTCTTGGAGGAGGGTGCCAGGGGGAAGACCGATGGGCCCTTGGTGGAGGCTGAGGAGACGGTGACCAGGGTTCCCTGGCCCCAGTAGTCAACGCCAGCCACAGGAACACTCGATCTCGCACAATAATATACGGCCGTGTCTGCGGCGGTCACAGAACTCAGCTTCAGGGAGAACTGGTTCTTGGACGTGTCTACTGATATGGTGACTCGACTCTTGAGGGAGGGGTTGTACTTGGTGCTCCCACTGTAATAGATATACCCAATCCACTCCAGTCCCTTCCCTGGGGGCTGCCGGATCCAGCTCCAGTAGTAATTACTGATGGAGCCACCAGAGACAATGCAGGTGAGGGACAGGGTCTCCGAAGGCTTCACCAGTCCTGGGCCCGAC…	NA	CCGGTTCTTGGGCCAATTTTATGCTGACTCAGCCCCACTCTGTGTCGGAGTCTCCGGGGAAGACGGTAACCATCTCCTGCACCGGCAGCAGTGGCAGCATCGCCAGCAACTATGTGCAGTGGTACCGGCAGCGCCCGGGCAGTGCCCCCTCCACTGTGATCTATGAGGATAACCAGAGACCCTCTGGGGTCCCTGATCGGTTCTCTGGCTCCATCGACAGCTCCTCCAACTCTGCCTCCCTCACCATCTCTGGACTGAAGACTGAGGACGAGGCTGACTACTATTGTCAGTCTTATGATAGCAGCTCTTGGGTGTTCGGCGGAGGGACCAAGCTGACCGTCCTAGGTCAGCCCAAGGCTGCCCCCTCGGTCACTCTGTTCCCACCC	820#0163	3	Decayer	422	IGHV4-59*08	IGHD6-19*01	IGHJ4*02	6	gcgagatcgagtgttcctgtggctggcgttgactac	ARSSVPVAGVDY	NA	NA	NA	NA	NA	IGLV6-57*02	IGLJ3*02	5	cagtcttatgatagcagctcttgggtg	QSYDSSSWV	0.1778	0.097	0.073	0.087	0.079	0.075	0.081	1.847	0.104	0.091	3.5	0.179	0.144	0.106	0.167	0.107
496_P1_B12	CCGGTGTACATTCCCAGGTGCAGCTGCAGGAGTCGGGCCCAGGACTGGTGAAGCCTTCGGGGACCCTGTCCCTCACCTGCGCTGTCTCTGGTGGCTCCATCAGCAGTACTAACTGGTGGAGTTGGGTCCGCCAGCCCCCCGGGAAGGGGCTGGAGTGGATTGGGGAAATCTATCATAGTGGGACCACCAACTACAACCCGTCCCTCAAGAGTCGAGTCACCATATCAGTAGACAAGTCCAACAACCAGTTCTCCCTGAAGCTGAGCTCTGTGACCGCCGCGGACACGGCCGTGTATTATTGTGTGAGAAGGAGGTTTCAAAACGCTATGGACGTCTGGGGCCAAGGGACCACGGTCACCGTCTCCTCAGCG	CCGGTGTACATTCAGAAATAGTGATGACGCAGTCTCCAGCCACCCTGTCTGTGTCTCCTGGGGAGAGAGCCACCCTCTCCTGCAGGGCCAGTCAGAGTGTTACCAGCAACTTAGCCTGGTACCAGCACAAACCTGGCCAGGCTCCCAGGCTCCTCATCTATGGTGCATCCACCAGGGCCACTGGTATCCCAGCCAGGTTCAGTGGCAGTGGGTCTGGGACAGAATTCACTCTCAGCATCAGCAGCCTGCAGTCTGAAGATTTTGCAGTTTATTACTGTCAGCAGTATAATAACTGGCCTCCGGAGCTCACTTTCGGCGGAGGGACCAAGGTGGAAATCAAAC	NA	820#0053	3	Decayer	371	IGHV4-4*02	N/A	IGHJ6*02	6	gtgagaaggaggtttcaaaacgctatggacgtc	VRRRFQNAMDV	IGKV3-15*01	IGKJ4*01	6	cagcagtataataactggcctccggagctcact	QQYNNWPPELT	NA	NA	NA	NA	NA	0.07759	0.232	0.178	0.288	0.301	0.136	0.2	3.5	0.224	3.5	0.234	0.192	0.157	0.143	0.405	0.143
492_P1_G3	CCGGTGTACATTCTGAGGTGCAGCTGGTGGAGTCCGGGGGAGGCTTAGTTCAGCCTGGGGGGTCCCTGAGACTCTCCTGTGCAGCCTCTGGATTCACCTTCAGTAGCTACTGGATGCACTGGGTCCGCCAAGCTCCAGGGAAGGGGCTGGTGTGGGTCTCACGTATTAATACTGATGGGAGTAGTTTAAGCTATGCGGACTCCGTGAAGGGCCGATTCACCATCTCCAGAGACAACGCCAAGAACACGCTGTATCTGCAAATGAACAGTCTGAGAGCCGAGGACACGGCTGTGTATTACTGTGCAAGAGATTCTATTGTAGTTGTACCAGCCTTGGAGCACTGGGGCCAGGGAACCCTGGTCACCGTCTCCTCAGCG	NA	CCGGTTCTGTGACCTCCTATGAGCTGACTCAGCCACCCTCAGTGTCCGTGTCCCCAGGACAGACAGCCAGCATCACGTGCTCTGGAGATAAATTGGGGGATAGATATGCTTGTTGGTATCAGCAGAAGCCAGGCCAGTCCCCTGTGCTGGTCATCTTTGAAGATAACAAGCGGCCCTCAGGGATCCCTGAGCGATTCTCTGGCTCCAACTCTGGGAACACAGCCACTCTGACCATCAGCGGGACCCAGGCTATGGATGAGGCTGACTATTACTGTCAGACGTGGGACACCAGCATAGGGGTATTCGGCGGAGGGACCAAGCTGACCGTCCTAGGTCAGCCCAAGGCTGCCCCCTCGGTCACTCTGTTCCCACCC	820#0268	3	Decayer	377	IGHV3-74*01	IGHD2-2*01,IGHD2-2*02,IGHD2-2*03	IGHJ1*01	5	gcaagagattctattgtagttgtaccagccttggagcac	ARDSIVVVPALEH	NA	NA	NA	NA	NA	IGLV3-1*01	IGLJ2*01,IGLJ3*01	8	cagacgtgggacaccagcataggggta	QTWDTSIGV	0.01799	0.463	0.07	0.074	0.065	0.07	0.076	1.31	2.729	0.075	1.692	0.164	0.108	0.136	0.182	0.11
492_P1_H3	CCGGTGTACATTCTGAGGTGCAGCTGGTGGAGTCTGGGGGAGGCTTGGTACAGCCTGGGGGGTCCCTGAGACTCTCCTGTGCAGCCTCTGGATTCACCTTCAGCAGTTACGACATGCACTGGGTCCGCCAAGTTACAGGAAAAGGTCTGGAGTGGGTCTCAACTATTGGTACTGCTGGTGACACATACTATCCAGGCTCCGTGAAGGGCCGATTCACCATCTCCAGAGAAAATGCCAAGAACTCCTTGTATCTTCAAATGAACAGCCTGAGAGCCGGGGACACGGGTGTGTATTACTGTGCAAGAGGAGGGAGCAGCAGTTGGTACTCCGTTTGGTACTTTGACTACTGGGGCCAGGGAATCCTGGTCACCGTCTCCTCAGCG	CCGGTGTACATTCTGACATCCAGATGACCCAGTCTCCATCCTCCCTGTCTGCATCTGTAGGAGACAGAGTCACCATCACTTGCCGGGCAAGTCAGAGTATTAGCAGTTATTTAAATTGGTATCAGCAGAAACCAGGGAAAGCCCCCAAGCTCCTGATCTATGCTGCATCCAGTTTGCAAAGTGGGGTCCCATCAAGGTTCAGTGGCAGTGGATCTGGGACAGATTTCACTCTCACCATCAGAAGTCTGCAACCTGAAGATTTTGCAACTTACTACTGTCAACAGAGTTACGTTACCCCTCCGCTCACTTTCGGCGGAGGGACCAAGGTGGAGATCAAAC	NA	820#0268	3	Decayer	383	IGHV3-13*01	IGHD6-13*01	IGHJ4*02	5	gcaagaggagggagcagcagttggtactccgtttggtactttgactac	ARGGSSSWYSVWYFDY	IGKV1-39*01,IGKV1D-39*01	IGKJ4*01	6	caacagagttacgttacccctccgctcact	QQSYVTPPLT	NA	NA	NA	NA	NA	0.08935	3.5	0.086	0.087	0.098	0.076	0.079	3.138	0.092	0.076	3.5	0.189	0.183	0.126	0.133	0.126
496_P1_A12	CCGGTGTACATTCCGAGGTGCAGCTGGTGCAGTCTGGAGCAGAGGTGAGAAAGCCCGGGGAGTCTCTGCAGATCTCCTGTAAGTGTTCTGGATACAGCTTTACCAGCTACTGGATCGGCTGGGTGCGCCAGATGCCCGGGAAAGGCCTGGAGTGGATGGGGATCATCTATCCTGGTGACTCTGATACCAGATACAGCCCGTCCTTCCAAGGCCAGGTCACCATATCAGCCGACAAGTCCATCAAGACCGCCTACCTGCAGTGGAGCAGCCTGAAGGCCTCGGACACCGCCATGTATTACTGTGCGAGATCTAGGTCCGGGGATTGGTTCGACCCCTGGGGCCAGGGAACCCTGGTCACCGTCTCCTCAGCG	CCGGTGTACATTCAGACATCCAGTTGACCCAGTCTCCATCCTCCCTGTCTGCATCTGTAGGAGACAGAGTCACCATCACTTGCCGGGCAAGTCAGGGCATTAGCAGTGGTTTAGCCTGGTATCAGCAGAAACCAGGGAAAGCTCCTAAGGTACTGATCTATGATGCCTCCAGTTTGGAAAGTGGGGTCCCATCAAGGTTCAGCGGCAGTGGATCTGGGACAGATTTCACTCTCACCATCAGCAGCCTGCAGCCTGAAGATTTTGCAACTTATTACTGTCAACAGTTTAAGAGTTACCCTCACACCTTCGGCCTAGGGACACGACTGGAGATTAAAC	NA	820#0053	3	Decayer	419	IGHV5-51*01	IGHD3-10*02	IGHJ5*02	5	gcgagatctaggtccggggattggttcgacccc	ARSRSGDWFDP	IGKV1-13*02,IGKV1D-13*02	IGKJ5*01	4	caacagtttaagagttaccctcacacc	QQFKSYPHT	NA	NA	NA	NA	NA	0.03694	0.225	0.184	0.307	0.421	0.153	0.241	3.5	0.233	0.156	3.5	0.185	0.165	0.145	0.266	0.115
493_P1_C8	CCGGTGTACATTCCCAGGTGCAGCTGGTGCAGTCTGGGGCTGAGGTGAAGAAGCCTGGGGCCTCAGTGAAGGTCTCCTGCAAGGCTTCTGGATACACCTTCACCAGTTATGATATCAACTGGGTGCGACAGGCCACTGGACAAGGGCTTGAGTGGATGGGATGGATGAACCCTATCAGTGGTAACACAGGCTATGCACAGAAGTTCCAGGGCAGAGTCACCATGACCAGGAACACCTCCATAACCACAGCCTACATGGAGCTGAGCAGCCTGAGATCTGAGGACACGGCCGTGTATTACTGTGCGAGGGGAACTAGATATTGTAGTAGTACCAGCTGCTATTCCCACTACGGTATGGACGTCTGGGGCCAAGGGACCACGGTCACCGTCTCCTCAGCG	CCGGTGTACATTCAGACATCCAGTTGACCCAGTCTCCATCCTTCCTGTCTGCATCTGTAGGAGACAGAGTCACCATCACTTGCCGGGCCAGTCAGGGCATTAGCAGTTATTTAGCCTGGTATCAGCAAAAACCAGGGAAAGCCCCTAAGCTCCTGATCTATGCTGCATCCACTTTGCAAAGTGGGGTCCCATCAAGGTTCAGCGGCAGTGGATCTGGGACAGAATTCACTCTCACAATCAGCAGCCTGCAGCCTGAAGATTTTGCAACTTATTACTGTCAACAGCTTAATAGTTACCCTCTCACTTTCGGCGGAGGGACCAAGGTGGAGATCAAAC	NA	820#0082	3	Decayer	398	IGHV1-8*01	IGHD2-2*01,IGHD2-2*02,IGHD2-2*03	IGHJ6*02	3	gcgaggggaactagatattgtagtagtaccagctgctattcccactacggtatggacgtc	ARGTRYCSSTSCYSHYGMDV	IGKV1-9*01	IGKJ4*01	0	caacagcttaatagttaccctctcact	QQLNSYPLT	NA	NA	NA	NA	NA	0.0403	0.101	0.104	0.277	0.121	0.123	0.143	3.5	0.164	0.108	3.469	0.186	0.144	0.15	0.185	0.16
493_P1_B8	CCGGTGTACATTCTCAGGTGCAGCTGGTGGAGTCTGGGGGAGGCGTGGTCCAGCCTGGGAGGTCCCTTAGACTCTCCTGTGCAGCCTCTGGATTCACCTTCAGTAGCTATGCTATGCACTGGGTGCGCCAGGCTCCAGGCAAGGGGCTGGAGTGGGTGGCAGTTATATCATATGATGGAAGTAATAAATACTACGCAGACTCCGTGAAGGGCCGATTCACCATCTCCAGAGACAATTCCAAGAACACGCTGTATCTGCAAATGAACAGCCTGAGAGCTGAGGACACGGCTGTGTATTACTGTGCGAGCCCTAGTAGTGGTTATTACTGGTCCGGTGGTTTTGATATCTGGGGCCAAGGGACAATGGTCACCGTCTCTTCAGCG	NA	CCGGTTCCTGGGCCCAGTCTGTGCTGACGCAGCCACCCTCAGCGTCTGGGACCCCCGGGCAGAGGGTCACCATCTCTTGTTCTGGAAGCAGCTCCAACATCGGAAGTAATACTGTAAACTGGTACCAGCAGCTCCCAGGAACGGCCCCCAAACTCCTCATCTATAGTAATAATCAGCGGCCCTCAGGGGTCCCTGACCGATTCTCTGGCTCCAAGTCTGGCACCTCAGCCTCCCTGGCCATCAGTGGGCTCCAGTCTGAGGATGAGGCTGATTATTACTGTGCAGCATGGGATGACAGCCTGAATGGCGTGGTATTCGGCGGAGGGACCAAGCTGACCGTCCTAGGTCAGCCCAAGGCTGCCCCCTCGGTCACTCTGTTCCCGCCC	820#0082	3	Decayer	383	IGHV3-30*04,IGHV3-30-3*03	IGHD3-22*01	IGHJ3*02	2	gcgagccctagtagtggttattactggtccggtggttttgatatc	ASPSSGYYWSGGFDI	NA	NA	NA	NA	NA	IGLV1-44*01	IGLJ2*01,IGLJ3*01	1	gcagcatgggatgacagcctgaatggcgtggta	AAWDDSLNGVV	0.6244	0.08	0.068	0.077	0.061	0.066	0.069	0.096	0.31	0.069	0.215	0.246	0.127	0.16	0.173	0.217
496_P1_C4	CCGGTGTACATTCCCAGCTGCAGCTGCAGGAGTCGGGCCCAGGACTGGTGAAGCCTTCGGAGACCCTGTCCCTCACCTGCACTGTCTCTGGTGGCTCCATCAGCAGTAGTAGTTACTACTGGGGCTGGATCCGCCAGCCCCCAGGGAAGGGGCTGGAGTGGATTGGGAGTATCTATTATAGTGGGAGCACCTACTACAACCCGTCCCTCAAGAGTCGAGTCACCATATCCGTAGACACGTCCAAGAACCAGTTCTCCCTGAAGCTGAGTTCTGTGACCGCCGCAGACACGGCTGTGTATTACTGTGCGAGAATAGTTGATACTTGGAGTGGTTATGACGTCATGGACGTCTGGGGCAAAGGGACCACGGTCACCGTCTCCTCAGCG	CCGGTGTACATTCTGACATCCAGATGACCCAGTCTCCATCCTCCCTGTCTGCATCTGTAGGAGACAGAGTCACCATCACTTGCCGGGCAAGTCAGGGCATTAGAAATGATTTAGGCTGGTATCAGCAGAAACCAGGGAAAGCCCCTAAGCGCCTGATCAATGCTGCATCCAGTTTGCAAAGTGGGGTCCCATCAAGGTTCAGCGGCAGTGGATCTGGGACAGAATTCACTCTCACAATCAGCAGCCTGCAGCCTGAAGATTTTGCAGTGTATTACTGTCTACAGCATAATAGTTACCCGCTCACTTTCGGCGGAGGGACCAAGGTGGAGATCAAAC	NA	820#0053	3	Decayer	386	IGHV4-39*01	IGHD3-3*01,IGHD3-3*02	IGHJ6*03,IGHJ6*04	1	gcgagaatagttgatacttggagtggttatgacgtcatggacgtc	ARIVDTWSGYDVMDV	IGKV1-17*01	IGKJ4*01	4	ctacagcataatagttacccgctcact	LQHNSYPLT	NA	NA	NA	NA	NA	0.1356	0.156	0.112	0.176	0.156	0.094	0.088	2.404	0.107	2.085	0.249	0.145	0.138	0.104	0.158	0.109
493_P1_B6	CCGGTGTACATTCCCAGGTGCAGCTGGTGCAGTCTGGGGCTGAGGTGAAGAAGCCTGGGGCCTCAGTGAAGGTCTCCTGCAAGGCTTCTGGATACACCTTCACCGCCTACTATATGCACTGGGTGCGACAGGCCCCTGGACAAGGGCTTGAGTGGATGGGATGGATCAACCCTAACAGTGGTGGCACAAACTATGCACAGAAGTTTCAGGGCAGGGTCACCATGACCAGGGACACGTCCATCAGCACAGCCTACATGGAGCTGAGCAGGCTGAGATCTGACGACACGGCCGTGTATTACTGTTATACGATTTTTGGAGTGGTTATTCCCAATGTAGGGGGTGAATACAACTATGGTTTTGACTACTGGGGCCAGGGAACCCTGGTCACCGTCTCCTCAG…	CCGGTGTACATTCAGAAATAGTGATGACGCAGTCTCCAGCCACCCTGTCTGTGTCTCCAGGGGAAAGAGCCACCCTCTCCTGCAGGGCCAGTCAGAGTGTTAGCAGCAACTTAGCCTGGTACCAGCAGAAACCTGGCCAGGCTCCCAGGCTCCTCATCTATGGTGCATCCACCAGGGCCACTGGTATCCCAGCCAGGTTCAGTGGCAGTGGGTCTGGGACAGAGTTCACTCTCACCATCAGCAGCCTGCAGTCTGAAGATTTTGCAGTTTATTACTGTCAGCAGTATAATAACTGGCCTCCGGAAACGTTCGGCCAAGGGACCAAGGTGGAAATCAAAC	NA	820#0082	3	Decayer	401	IGHV1-2*02	IGHD3-3*01	IGHJ4*02	1	tatacgatttttggagtggttattcccaatgtagggggtgaatacaactatggttttgactac	YTIFGVVIPNVGGEYNYGFDY	IGKV3-15*01	IGKJ1*01	0	cagcagtataataactggcctccggaaacg	QQYNNWPPET	NA	NA	NA	NA	NA	0.06611	0.085	0.071	0.091	0.063	0.071	0.078	0.401	0.117	0.072	3.5	0.159	0.151	0.115	0.163	0.152
