# Supplementary material for: Immune recall improves antibody durability and breadth to SARS-CoV-2 variants
Source: Sci Immunol. 2022 May 12:eabp8328. doi: 10.1126/sciimmunol.abp8328 (PMC9097880; doi:10.1126/sciimmunol.abp8328)
Supplement: Supplementary file 3 — Data files S1 to S5 [file sciimmunol.abp8328_data_files.zip › abp8328_data_file_s3.xlsx]

## Sheet: COVID-19_convalescent_~40day
	Wuhan-Hu-1		D614G		Alpha		Beta		Gamma		Delta		Omicron
Sample_ID	NT50	R square	NT50	R square	NT50	R square	NT50	R square	P1_IC50	R squared	NT50	R square	NT50	R square
820#0007-1	69.06	0.9854	44.04	0.8926	44.89	0.9854	73.41	0.8894	85.54	0.9133	33.58	0.85	30	0.6338
820#0009-1	68.36	0.9668	52.2	0.9833	30	0.9265	35.56	0.7766	30	0.7183	33.51	0.9378	30	0.13
820#0010-1	195.2	0.9739	228.6	0.9802	168.4	0.988	62.62	0.9576	33.34	0.8323	72.76	0.9807	30	0.1629
820#0012-2	1366	0.9808	511.6	0.9992	254.9	0.9968	36.79	0.9235	56.65	0.9563	356.9	0.9874	30	0.04294
820#0015-1	501.6	0.998	758.6	0.9916	253.1	0.9871	30	0.8708	57	0.8101	557.7	0.9997	30	0.6695
820#0018-1	1875	0.9907	2934	0.9994	1828	0.9995	237.8	0.9786	275.4	0.9895	11032	0.998	255.4	0.8961
820#0019-1	201	0.976	278.4	0.956	162.3	0.9294	32.34	0.9572	50.74	0.9173	361.6	0.9234	30	0.001401
820#0020-1	141.1	0.9911	212.8	0.9958	105.7	0.8754	30		38.41	0.8143	442.2	0.9216	30	0.03734
820#0025-1	220.9	0.9735	246.7	0.9686	546.6	0.9303	30		30	0.8047	420.8	0.8365	30	0.9122
820#0026-1	177	0.9736	390.9	0.9952	169.7	0.7277	32.82	0.8719	30	0.626	217.7	0.8712	30	-0.03705
820#0029-1	775.5	0.9932	1116	0.997	616.4	0.9856	32.17	0.8027	145.6	0.9671	1520	0.9993	30	0.4469
820#0041-1	441.3	0.9895	631.9	0.9762	354.5	0.9953	54.22	0.9424	90.99	0.9834	728.7	0.9887	37.44	0.832
820#0053-1	219.2	0.9931	192.2	0.9976	127.4	0.9547	60.18	0.9799	30	0.524	46.37	0.9546	30	0.3247
820#0081-1	5148	0.9778	9403	0.9999	5387	0.9945	303.5	0.9648	298.6	0.9798	2123	0.9963	136.6	0.8963
820#0082-1	325.7	0.9851	621.6	0.9951	566.2	0.9668	296.3	0.9733	161.5	0.9411	908.7	0.9169	30	0.05725
820#0083-2	2350	0.9988	3578	0.9987	537.7	0.9987	30	0.4598	30	0.5196	787.6	0.9958	30	0.4441
820#0085-2	103.1	0.8966	265	0.9849	77.76	0.928	30	0.8665	30		85.97	0.9557	30	0.01587
820#0089-1	267.1	0.956	209.1	0.9843	269.9	0.9975	50.91	0.8909	155.3	0.8939	713.1	0.9922	30	0.06293
820#0091-1	378.4	0.993	254.3	0.9702	448.6	0.9896	41.12	0.809	73.9	0.7504	1028	0.9935	40.8	0.7511
820#0092-1	63.48	0.8724	384.9	0.9948	70.04	0.8989	70.43	0.9128	30	0.4112	271.8	0.8714	30	0.6826
820#0093-1	312.8	0.9782	1050	0.9847	239.1	0.9194	30	0.2854	32.34	0.7528	367.4	0.9936	30	0.524
820#0098-1	74.41	0.9777	108.1	0.9636	53.49	0.9162	30	0.489	30	0.5941	123.9	0.9046	30	0.1681
820#0100-1	334.2	0.9955	1664	0.9322	630.5	0.9899	136.4	0.8654	111.4	0.9977	1998	0.9869	30
820#0102-2	2225	0.9901	1352	0.9993	355.5	0.9944	67.05	0.9871	51.52	0.7295	507.2	0.95	30	0.4365
820#0107-1	75.28	0.955	186.4	0.9891	106	0.9331	119.4	0.9246	30	0.5504	226.1	0.8868	36.22	0.9878
820#0117-1	116.9	0.9626	103.1	0.9435	103.3	0.891	32.67	0.8205	30	0.6574	41.39	0.8531	30	0.916
820#0130-1	287.8	0.971	283.6	0.9953	514.3	0.9553	60.78	0.9004	102.6	0.8737	1144	0.9695	30
820#0134-1	408.9	0.9873	697.2	0.9986	501	0.9896	74.38	0.9186	99.84	0.9298	560.4	0.9458	30	0.5935
820#0144-1	181	0.973	207.1	0.9451	170.5	0.8487	32.94	0.8475	34.44	0.758	242.8	0.9472	30	0.627
820#0145-1	282.7	0.9868	280.8	0.943	172.6	0.9333	70.77	0.9358	32.05	0.8173	110.1	0.8789	30	0.8356
820#0153-1	156.4	0.9404	235.9	0.9827	130.8	0.9857	30	0.2766	30	0.361	72.86	0.9422	30	0.6908
820#0163-1	250.8	0.9668	346.7	0.9901	97.72	0.9641	33.02	0.9158	34.13	0.8258	151.2	0.9412	30
820#0167-2	290.2	0.9668	106.7	0.9939	114.1	0.9778	30		48.71	0.934	30	0.8649	39.19	0.8838
820#0193-1	228.3	0.9706	325.1	0.9934	264.4	0.8686	30.08	0.718	30	0.4658	194.5	0.9496	30	0.1078
820#0203-1	97.09	0.9697	190.1	0.9876	214.1	0.9535	33.07	0.8345	30	0.2029	168.4	0.9568	69.44	0.7395
820#0225-1	30	0.7528	30	-0.07892	30	0.1845	30	0.001295	30	0.8219	30	0.3539	30	0.2527
820#0231-1	30	0.516	30	0.815	30	0.44	30	0.6697	30	0.7408	30	0.01198	30
820#0268-1	477.2	0.9877	885.5	0.9989	298.4	0.9577	65.87	0.982	87.89	0.8546	780.3	0.969	30	0.1878
820#0276-1	63.44	0.9168	96.57	0.9728	55.32	0.9579	30		30	0.6299	55.38	0.8483	30	0.2703
820#0301-1	349.4	0.9866	445.1	0.982	296.7	0.9858	30	0.1425	30	0.2273	99.06	0.8929	30	0.849
820#0310-1	118.7	0.9742	342.9	0.9978	264.1	0.954	30	0.3709	30	0.6833	173.3	0.9448	36.54	0.9301
820#0329-1	437.8	0.9762	619.1	0.9871	848.8	0.9549	1541	0.9956	3126	0.959	108.5	0.8827	122.1	0.7898
820#0447-1	75.6	0.9796	174.7	0.9887	229	0.7747	47.36	0.9001	57.25	0.9338	197.9	0.9779	30
820#0453-1	30	0.4127	30	0.7133	30	0.6638	35.95	0.9013	30	0.9134	30	0.6135	30	0.5318
820#0454-1	75.15	0.9727	82.04	0.9611	63.27	0.9059	31.31	0.8426	30	0.6365	37.47	0.8934	30	0.2321
820#0456-1	55.84	0.9444	58.92	0.9635	37.99	0.9126	30	0.1219	31.43	0.9431	30	0.5826	30
820#0458-2	291.7	0.9745	247.6	0.9869	131.2	0.8964	32.22	0.8119	30	0.7343	389.6	0.8761	30	0.3865
820#0526-1	182.3	0.9661	472.7	0.9244	129.9	0.9492	33.46	0.9708	87	0.9668	204.4	0.9842	30	0.492
820#0637-1	95.77	0.9879	151.1	0.9648	65.15	0.7884	30	0.4837	32.7	0.7966	46.11	0.9819	30	0.3435
820#0646-1	52.94	0.9573	52.36	0.9631	30	0.8052	30	0.819	30	0.1133	30	0.7501	30	0.7191
820#0660-2	1171	0.9961	1116	0.9717	876.8	0.9906	2798	0.8961	1191	0.9989	1679	0.8927	510.7	0.9773
820#0731-1	268.7	0.9863	1258	0.9894	289.8	0.9839	43.39	0.767	58.31	0.8266	299.5	0.9977	30	0.09761
820#0740-1	169.9	0.846	199.5	0.9074	117.6	0.9743	30	0.5386	41.78	0.9666	80.27	0.9698	30
820#0857-1	71.77	0.8697	30	0.7158	58.04	0.9021	42.18	0.8761	36.55	0.9418	30	-0.1768	30
820#0882-2	44.62	0.7233	30	0.682	43.9	0.829	30	0.7893	30	0.6641	30	-1.3	30	0.3175
820#0962-1	205.1	0.9807	388	0.9235	176.7	0.9493	128.6	0.9987	182.9	0.9763	397.8	0.9512	47.44	0.9687
820#1020-1	277.8	0.98	593.4	0.9938	215.3	0.8178	33	0.9569	86.4	0.8809	511.2	0.9693	30	0.9413
820#1044-1	1944	0.9676	4126	0.9947	1905	0.9986	266.2	0.9109	295.9	0.9233	762.2	0.9975	114.8	0.7105
820#1137-1	398.6	0.9456	1289	0.9964	983.3	0.9555	30	-0.7076	48.63	0.7872	7540	0.99	30	0.5971
820#1166-1	102.5	0.9364	166.7	0.9993	112.8	0.9779	30	0.9262	30	-0.08077	30	0.8357	30	0.3909
820#1181-1	1224	0.988	1460	1	1540	0.9493	30	0.8647	156	0.9784	1925	0.9426	30	0.6172
820#1281-2	281.7	0.9914	258.8	0.9942	305.3	0.899	30.81	0.9259	96.67	0.8995	115.8	0.9545	30	0.03019

## Sheet: COVID-19 Convalescent ~220day
	Wuhan-Hu-1		D614G		Alpha		Beta		Gamma		Delta		Omicron
Sample_ID	NT50	R square	NT50	R square	NT50	R square	NT50	R square	P1_IC50	R squared	NT50	R square	NT50	R square
820#0007-6	30	0.8934	46.47	0.9741	44.95	0.7259	30	0.3259	30	0.8656	30	0.2956	30.59	0.7614
820#0009-6	40.47	0.9781	39.84	0.9116	30	0.9066	30	0.5214	30	0.1923	30	0.4041	30	0.09501
820#0010-6	176.3	0.9787	142	0.9601	138.3	0.9765	30	0.9578	55.56	0.9954	117.5	0.9044	30	0.1437
820#0012-6	127.2	0.9645	173.3	0.9862	77.43	0.969	33.59	0.9267	83.35	0.8763	32.26	0.8056	30	0.4146
820#0015-6	90.71	0.9943	104.3	0.9639	55.22	0.9728	30	0.7249	35.75	0.9182	139.4	0.9541	30	0.9161
820#0018-6	417.3	0.9951	776.7	0.9617	215.4	0.9674	30	0.7779	75.06	0.9753	441	0.9961	30	0.8483
820#0019-6	47.42	0.891	94.01	0.9472	30	0.9879	30	0.5357	41.4	0.9616	30	0.3153	30	0.632
820#0020-6	74.49	0.9907	94.27	0.9416	73.92	0.9776	30	0.9185	76.58	0.7838	46.53	0.7918	30	0.01717
820#0025-5	97.82	0.994	115.4	0.9928	81.53	0.8701	30	0.8864	82.22	0.7826	71.29	0.9378	30	0.5939
820#0026-6	117.8	0.9718	165.8	0.9742	61.76	0.8835	30	0.8095	75.11	0.8964	70.45	0.94	30	0.548
820#0029-6	148.7	0.9948	173.9	0.9733	107.8	0.99	30	0.1334	40.88	0.8901	134.6	0.9593	30	0.3872
820#0041-6	70.42	0.9813	84.75	0.9455	47.32	0.869	30	-3.92	30	0.8808	49.57	0.9396	30	0.0295
820#0053-6	87.38	0.9532	101.7	0.9212	31.32	0.9828	30	-0.6957	38.42	0.769	30		30	0.0636
820#0081-6	1502	0.9988	1526	0.9907	554	0.9933	229.5	0.9785	573.1	0.9975	436.7	0.936	108	0.9956
820#0082-6	53.06	0.9913	49.61	0.9715	40.17	0.7553	30		32.54	0.8241	49.62	0.8373	30	0.6201
820#0083-6	125.3	0.9941	166.4	0.9036	121.3	0.9825	30	0.7837	30	0.8231	77.29	0.8528	30	-0.552
820#0085-6	45.47	0.9751	41.19	0.9545	32.84	0.9199	30	0.7038	30	0.5938	115.3	0.9417	30	0.4389
820#0089-6	255.8	0.9997	277.9	0.9978	116.1	0.977	73.06	0.8235	177.2	0.9768	127.5	0.992	30	0.002353
820#0091-6	176.8	0.981	171.1	0.9939	61.67	0.9216	60.83	0.8399	147	0.9092	85.42	0.9764	30	0.8024
820#0092-6	54.77	0.9787	52.92	0.9765	30	0.6973	30		30	0.09826	58.77	0.9665	30	-2.332
820#0093-5	450.7	0.9934	459.9	0.9913	192.2	0.9808	62.56	0.9215	153.3	0.9258	172.5	0.9621	62.76	0.9892
820#0098-5	36.64	0.9957	44.56	0.8971	30	0.5253	30	0.02769	35	0.8866	32.83	0.5963	30	0.3831
820#0100-6	179.7	0.9996	181.3	0.9727	62.16	0.7822	35.41	0.9461	120.8	0.9458	197	0.9559	30	0.1094
820#0102-6	551.4	0.9854	573.7	0.9781	181.1	0.8264	94.38	0.9593	426.9	0.8923	366.5	0.9885	59.89	0.7766
820#0107-6	64.62	0.9303	52.64	0.9958	30	0.1598	30		30	0.4855	70.52	0.8627	30	0.5678
820#0117-6	107.1	0.9764	162.2	0.9919	83.39	0.876	30	0.8698	48.79	0.979	40.34	0.6712	30	-0.7456
820#0130-6	86.11	0.9154	182.4	0.9832	93.75	0.916	30	0.5846	56.63	0.9499	222.4	0.989	30	0.4495
820#0134-6	464.9	0.9935	451.2	0.9986	216.1	0.972	161.3	0.9637	287.1	0.9876	274	0.9772	235.6	0.9107
820#0144-6	337.3	0.9937	301.2	0.9905	180.2	0.9251	155.4	0.9083	325.2	0.9991	208.6	0.9603	30	0.5035
820#0145-6	52.99	0.9568	62.51	0.9327	30	0.5559	30	0.8136	31.87	0.8306	46.11	0.8384	30	-0.7416
820#0153-6	166	0.9982	141.3	0.9591	90.21	0.9472	30	0.5126	44.24	0.9532	89.38	0.9939	30	-2.22
820#0163-6	138	0.959	171.5	0.9722	61.53	0.9706	30	0.8773	105.4	0.9813	73.31	0.9671	30	0.3657
820#0167-6	89.42	0.9729	83.91	0.9591	54.77	0.7942	30	0.897	137.7	0.8214	60.28	0.9788	30	0.8967
820#0193-6	142.9	0.9669	148.4	0.996	62.45	0.9036	38.32	0.7263	155.1	0.9777	98.67	0.972	32.68	0.7384
820#0203-5	94.67	0.9034	81.53	0.9416	59.99	0.9492	30	0.7478	54.38	0.8727	58.01	0.9092	30	0.2216
820#0225-6	30	0.9718	30	0.8984	33.01	0.9538	30	-2.19	30	0.225	30	0.2507	30	-3.812
820#0231-6	30	0.896	30	0.8114	30	0.3891	30	-0.6223	30	0.1031	30	0.06154	30	0.1126
820#0268-6	149.8	0.9819	117.1	0.8662	121.6	0.97	30	-3.645	30		58.83	0.7755	30	0.339
820#0276-6	130.3	0.9917	88.09	0.9093	85.91	0.9361	30	0.6976	95.47	0.9214	102.3	0.9723	30	0.3506
820#0301-6	176.1	0.947	179.9	0.9142	195.1	0.9531	30	-0.3248	34.41	0.9726	48.89	0.9116	30	0.5469
820#0310-6	497.9	0.9992	501.1	0.9979	417.7	0.977	88.87	0.9799	335	0.9965	227.9	0.9834	65.25	0.8324
820#0329-6	44.39	0.9443	56.86	0.9675	130.4	0.9622	30	0.8935	48.94	0.9353	30	0.9207	30	0.1235
820#0447-6	196.4	0.9952	225.3	0.9999	151.6	0.9628	47.87	0.9234	120	0.9577	110.1	0.9612	30	0.7435
820#0453-6	30	0.9502	30	0.7283	51.76	0.98	30	0.6623	30	0.5423	30	0.2261	30	0.9037
820#0454-6	164.7	0.9852	135.7	0.9471	148.1	0.9979	59.79	0.8639	121.9	0.9906	129.1	0.9654	46.42	0.7051
820#0456-6	96.94	0.9995	97.66	0.9939	70.3	0.9987	30	0.4547	30	0.9571	67.33	0.987	30	0.06352
820#0458-6	191.7	0.9916	155.9	0.9809	142.7	0.8936	30	0.2128	30	0.6574	295.6	0.9819	30	0.0222
820#0526-6	44.67	0.9838	41.87	0.8677	45.27	0.945	30	0.8027	49.35	0.9062	67.53	0.9565	30	0.0733
820#0637-5	185.7	0.9715	86.43	0.9494	79.02	0.9635	30	0.9628	104	0.9084	72.84	0.9933	30	0.1113
820#0646-6	47.25	0.9817	38.67	0.7279	47.98	0.9921	30	0.5276	30	0.8316	36.61	0.6408	30	0.5293
820#0660-6	754.3	0.9996	473.5	0.9848	581	0.9651	538.8	0.9459	679.4	0.9984	396	0.9835	465.3	0.9917
820#0731-6	525.4	0.9994	372	0.9791	288.4	0.9836	36.1	0.8361	101.5	0.9605	177.1	0.9525	30	0.3708
820#0740-5	182.3	0.9696	133.3	0.9787	119.6	0.9981	30	0.9863	93.38	0.7676	108.3	0.8963	30	0.03215
820#0857-6	30	0.8963	30	0.8808	30	0.9048	30	0.08457	30	0.6421	30	-0.5095	30	0.08707
820#0882-6	43.14	0.9693	35.04	0.8797	30	0.803	30	0.2408	30	0.4919	30	0.1463	30	0.1126
820#0962-5	369.6	0.9862	334.9	0.9948	307.1	0.9902	109.3	0.9467	255.8	0.9482	139.1	0.965	30	0.7014
820#1020-6	485.3	0.9818	341	0.9949	316.5	0.9821	44.31	0.9405	179.8	0.9218	343.7	0.9341	44.49	0.8119
820#1044-6	2520	0.9985	1694	0.9992	1330	0.9974	334.3	0.9744	807.9	0.9966	1126	0.9984	240.6	0.9447
820#1137-5	700.3	0.9808	406.8	0.9963	571.4	0.944	30	0.9196	198.5	0.9363	448.4	0.9781	33.26	0.7221
820#1166-6	152.6	0.9793	100.2	0.9691	60.4	0.9421	30	0.5313	37.43	0.9629	42.63	0.838	30
820#1181-6	169.9	0.9706	197.5	0.9923	117.2	0.9812	31.46	0.8328	82.72	0.9394	369.9	0.9383	30	0.076
820#1281-5	116.6	0.9911	102.8	0.9763	81.93	0.9482	30	0.9641	61.22	0.9528	71.75	0.9398	30	0.239
											IC50	R squared
											13.98	0.2956
											~ 29.08	0.4041
											117.5	0.9044
											~ 32.26	0.8056
											139.4	0.9541
											441	0.9961
											~ 28.68	0.3153
											46.53	0.7918
											71.29	0.9378
											70.45	0.94
											134.6	0.9593
											49.57	0.9396
											+infinity
											436.7	0.936
											49.62	0.8373
											77.29	0.8528
											115.3	0.9417
											127.5	0.992
											85.42	0.9764
											58.77	0.9665
											172.5	0.9621
											32.83	0.5963
											197	0.9559
											366.5	0.9885
											70.52	0.8627
											40.34	0.6712
											222.4	0.989
											274	0.9772
											208.6	0.9603
											46.11	0.8384
											89.38	0.9939
											73.31	0.9671
											60.28	0.9788
											98.67	0.972
											58.01	0.9092
											4027	0.2507
											0.013	0.06154
											58.83	0.7755
											102.3	0.9723
											48.89	0.9116
											227.9	0.9834
											25.22	0.9207
											110.1	0.9612
											15.27	0.2261
											129.1	0.9654
											67.33	0.987
											295.6	0.9819
											67.53	0.9565
											72.84	0.9933
											36.61	0.6408
											396	0.9835
											177.1	0.9525
											108.3	0.8963
											~ +infinity	-0.5095
											~ 27.46	0.1463
											139.1	0.965
											343.7	0.9341
											1126	0.9984
											448.4	0.9781
											42.63	0.838
											369.9	0.9383
											71.75	0.9398
											87800	0.2945
											25.79	0.7065
											17.2	0.3992
											IC50	R squared
											13.98	0.2956
											~ 29.08	0.4041
											117.5	0.9044
											~ 32.26	0.8056
											139.4	0.9541
											441	0.9961
											~ 28.68	0.3153
											46.53	0.7918
											71.29	0.9378
											70.45	0.94
											134.6	0.9593
											49.57	0.9396
											+infinity
											436.7	0.936
											49.62	0.8373
											77.29	0.8528
											115.3	0.9417
											127.5	0.992
											85.42	0.9764
											58.77	0.9665
											172.5	0.9621
											32.83	0.5963
											197	0.9559
											366.5	0.9885
											70.52	0.8627
											40.34	0.6712
											222.4	0.989
											274	0.9772
											208.6	0.9603
											46.11	0.8384
											89.38	0.9939
											73.31	0.9671
											60.28	0.9788
											98.67	0.972
											58.01	0.9092
											4027	0.2507
											0.013	0.06154
											58.83	0.7755
											102.3	0.9723
											48.89	0.9116
											227.9	0.9834
											25.22	0.9207
											110.1	0.9612
											15.27	0.2261
											129.1	0.9654
											67.33	0.987
											295.6	0.9819
											67.53	0.9565
											72.84	0.9933
											36.61	0.6408
											396	0.9835
											177.1	0.9525
											108.3	0.8963
											~ +infinity	-0.5095
											~ 27.46	0.1463
											139.1	0.965
											343.7	0.9341
											1126	0.9984
											448.4	0.9781
											42.63	0.838
											369.9	0.9383
											71.75	0.9398
											87800	0.2945
											25.79	0.7065
											17.2	0.3992
											IC50	R squared
											13.98	0.2956
											~ 29.08	0.4041
											117.5	0.9044
											~ 32.26	0.8056
											139.4	0.9541
											441	0.9961
											~ 28.68	0.3153
											46.53	0.7918
											71.29	0.9378
											70.45	0.94
											134.6	0.9593
											49.57	0.9396
											+infinity
											436.7	0.936
											49.62	0.8373
											77.29	0.8528
											115.3	0.9417
											127.5	0.992
											85.42	0.9764
											58.77	0.9665
											172.5	0.9621
											32.83	0.5963
											197	0.9559
											366.5	0.9885
											70.52	0.8627
											40.34	0.6712
											222.4	0.989
											274	0.9772
											208.6	0.9603
											46.11	0.8384
											89.38	0.9939
											73.31	0.9671
											60.28	0.9788
											98.67	0.972
											58.01	0.9092
											4027	0.2507
											0.013	0.06154
											58.83	0.7755
											102.3	0.9723
											48.89	0.9116
											227.9	0.9834
											25.22	0.9207
											110.1	0.9612
											15.27	0.2261
											129.1	0.9654
											67.33	0.987
											295.6	0.9819
											67.53	0.9565
											72.84	0.9933
											36.61	0.6408
											396	0.9835
											177.1	0.9525
											108.3	0.8963
											~ +infinity	-0.5095
											~ 27.46	0.1463
											139.1	0.965
											343.7	0.9341
											1126	0.9984
											448.4	0.9781
											42.63	0.838
											369.9	0.9383
											71.75	0.9398
											87800	0.2945
											25.79	0.7065
											17.2	0.3992
											IC50	R squared
											13.98	0.2956
											~ 29.08	0.4041
											117.5	0.9044
											~ 32.26	0.8056
											139.4	0.9541
											441	0.9961
											~ 28.68	0.3153
											46.53	0.7918
											71.29	0.9378
											70.45	0.94
											134.6	0.9593
											49.57	0.9396
											+infinity
											436.7	0.936
											49.62	0.8373
											77.29	0.8528
											115.3	0.9417
											127.5	0.992
											85.42	0.9764
											58.77	0.9665
											172.5	0.9621
											32.83	0.5963
											197	0.9559
											366.5	0.9885
											70.52	0.8627
											40.34	0.6712
											222.4	0.989
											274	0.9772
											208.6	0.9603
											46.11	0.8384
											89.38	0.9939
											73.31	0.9671
											60.28	0.9788
											98.67	0.972
											58.01	0.9092
											4027	0.2507
											0.013	0.06154
											58.83	0.7755
											102.3	0.9723
											48.89	0.9116
											227.9	0.9834
											25.22	0.9207
											110.1	0.9612
											15.27	0.2261
											129.1	0.9654
											67.33	0.987
											295.6	0.9819
											67.53	0.9565
											72.84	0.9933
											36.61	0.6408
											396	0.9835
											177.1	0.9525
											108.3	0.8963
											~ +infinity	-0.5095
											~ 27.46	0.1463
											139.1	0.965
											343.7	0.9341
											1126	0.9984
											448.4	0.9781
											42.63	0.838
											369.9	0.9383
											71.75	0.9398
											87800	0.2945
											25.79	0.7065
											17.2	0.3992
											IC50	R squared
											13.98	0.2956
											~ 29.08	0.4041
											117.5	0.9044
											~ 32.26	0.8056
											139.4	0.9541
											441	0.9961
											~ 28.68	0.3153
											46.53	0.7918
											71.29	0.9378
											70.45	0.94
											134.6	0.9593
											49.57	0.9396
											+infinity
											436.7	0.936
											49.62	0.8373
											77.29	0.8528
											115.3	0.9417
											127.5	0.992
											85.42	0.9764
											58.77	0.9665
											172.5	0.9621
											32.83	0.5963
											197	0.9559
											366.5	0.9885
											70.52	0.8627
											40.34	0.6712
											222.4	0.989
											274	0.9772
											208.6	0.9603
											46.11	0.8384
											89.38	0.9939
											73.31	0.9671
											60.28	0.9788
											98.67	0.972
											58.01	0.9092
											4027	0.2507
											0.013	0.06154
											58.83	0.7755
											102.3	0.9723
											48.89	0.9116
											227.9	0.9834
											25.22	0.9207
											110.1	0.9612
											15.27	0.2261
											129.1	0.9654
											67.33	0.987
											295.6	0.9819
											67.53	0.9565
											72.84	0.9933
											36.61	0.6408
											396	0.9835
											177.1	0.9525
											108.3	0.8963
											~ +infinity	-0.5095
											~ 27.46	0.1463
											139.1	0.965
											343.7	0.9341
											1126	0.9984
											448.4	0.9781
											42.63	0.838
											369.9	0.9383
											71.75	0.9398
											87800	0.2945
											25.79	0.7065
											17.2	0.3992
											IC50	R squared
											13.98	0.2956
											~ 29.08	0.4041
											117.5	0.9044
											~ 32.26	0.8056
											139.4	0.9541
											441	0.9961
											~ 28.68	0.3153
											46.53	0.7918
											71.29	0.9378
											70.45	0.94
											134.6	0.9593
											49.57	0.9396
											+infinity
											436.7	0.936
											49.62	0.8373
											77.29	0.8528
											115.3	0.9417
											127.5	0.992
											85.42	0.9764
											58.77	0.9665
											172.5	0.9621
											32.83	0.5963
											197	0.9559
											366.5	0.9885
											70.52	0.8627
											40.34	0.6712
											222.4	0.989
											274	0.9772
											208.6	0.9603
											46.11	0.8384
											89.38	0.9939
											73.31	0.9671
											60.28	0.9788
											98.67	0.972
											58.01	0.9092
											4027	0.2507
											0.013	0.06154
											58.83	0.7755
											102.3	0.9723
											48.89	0.9116
											227.9	0.9834
											25.22	0.9207
											110.1	0.9612
											15.27	0.2261
											129.1	0.9654
											67.33	0.987
											295.6	0.9819
											67.53	0.9565
											72.84	0.9933
											36.61	0.6408
											396	0.9835
											177.1	0.9525
											108.3	0.8963
											~ +infinity	-0.5095
											~ 27.46	0.1463
											139.1	0.965
											343.7	0.9341
											1126	0.9984
											448.4	0.9781
											42.63	0.838
											369.9	0.9383
											71.75	0.9398
											87800	0.2945
											25.79	0.7065
											17.2	0.3992
											IC50	R squared
											13.98	0.2956
											~ 29.08	0.4041
											117.5	0.9044
											~ 32.26	0.8056
											139.4	0.9541
											441	0.9961
											~ 28.68	0.3153
											46.53	0.7918
											71.29	0.9378
											70.45	0.94
											134.6	0.9593
											49.57	0.9396
											+infinity
											436.7	0.936
											49.62	0.8373
											77.29	0.8528
											115.3	0.9417
											127.5	0.992
											85.42	0.9764
											58.77	0.9665
											172.5	0.9621
											32.83	0.5963
											197	0.9559
											366.5	0.9885
											70.52	0.8627
											40.34	0.6712
											222.4	0.989
											274	0.9772
											208.6	0.9603
											46.11	0.8384
											89.38	0.9939
											73.31	0.9671
											60.28	0.9788
											98.67	0.972
											58.01	0.9092
											4027	0.2507
											0.013	0.06154
											58.83	0.7755
											102.3	0.9723
											48.89	0.9116
											227.9	0.9834
											25.22	0.9207
											110.1	0.9612
											15.27	0.2261
											129.1	0.9654
											67.33	0.987
											295.6	0.9819
											67.53	0.9565
											72.84	0.9933
											36.61	0.6408
											396	0.9835
											177.1	0.9525
											108.3	0.8963
											~ +infinity	-0.5095
											~ 27.46	0.1463
											139.1	0.965
											343.7	0.9341
											1126	0.9984
											448.4	0.9781
											42.63	0.838
											369.9	0.9383
											71.75	0.9398
											87800	0.2945
											25.79	0.7065
											17.2	0.3992
											IC50	R squared
											13.98	0.2956
											~ 29.08	0.4041
											117.5	0.9044
											~ 32.26	0.8056
											139.4	0.9541
											441	0.9961
											~ 28.68	0.3153
											46.53	0.7918
											71.29	0.9378
											70.45	0.94
											134.6	0.9593
											49.57	0.9396
											+infinity
											436.7	0.936
											49.62	0.8373
											77.29	0.8528
											115.3	0.9417
											127.5	0.992
											85.42	0.9764
											58.77	0.9665
											172.5	0.9621
											32.83	0.5963
											197	0.9559
											366.5	0.9885
											70.52	0.8627
											40.34	0.6712
											222.4	0.989
											274	0.9772
											208.6	0.9603
											46.11	0.8384
											89.38	0.9939
											73.31	0.9671
											60.28	0.9788
											98.67	0.972
											58.01	0.9092
											4027	0.2507
											0.013	0.06154
											58.83	0.7755
											102.3	0.9723
											48.89	0.9116
											227.9	0.9834
											25.22	0.9207
											110.1	0.9612
											15.27	0.2261
											129.1	0.9654
											67.33	0.987
											295.6	0.9819
											67.53	0.9565
											72.84	0.9933
											36.61	0.6408
											396	0.9835
											177.1	0.9525
											108.3	0.8963
											~ +infinity	-0.5095
											~ 27.46	0.1463
											139.1	0.965
											343.7	0.9341
											1126	0.9984
											448.4	0.9781
											42.63	0.838
											369.9	0.9383
											71.75	0.9398
											87800	0.2945
											25.79	0.7065
											17.2	0.3992
											IC50	R squared
											13.98	0.2956
											~ 29.08	0.4041
											117.5	0.9044
											~ 32.26	0.8056
											139.4	0.9541
											441	0.9961
											~ 28.68	0.3153
											46.53	0.7918
											71.29	0.9378
											70.45	0.94
											134.6	0.9593
											49.57	0.9396
											+infinity
											436.7	0.936
											49.62	0.8373
											77.29	0.8528
											115.3	0.9417
											127.5	0.992
											85.42	0.9764
											58.77	0.9665
											172.5	0.9621
											32.83	0.5963
											197	0.9559
											366.5	0.9885
											70.52	0.8627
											40.34	0.6712
											222.4	0.989
											274	0.9772
											208.6	0.9603
											46.11	0.8384
											89.38	0.9939
											73.31	0.9671
											60.28	0.9788
											98.67	0.972
											58.01	0.9092
											4027	0.2507
											0.013	0.06154
											58.83	0.7755
											102.3	0.9723
											48.89	0.9116
											227.9	0.9834
											25.22	0.9207
											110.1	0.9612
											15.27	0.2261
											129.1	0.9654
											67.33	0.987
											295.6	0.9819
											67.53	0.9565
											72.84	0.9933
											36.61	0.6408
											396	0.9835
											177.1	0.9525
											108.3	0.8963
											~ +infinity	-0.5095
											~ 27.46	0.1463
											139.1	0.965
											343.7	0.9341
											1126	0.9984
											448.4	0.9781
											42.63	0.838
											369.9	0.9383
											71.75	0.9398
											87800	0.2945
											25.79	0.7065
											17.2	0.3992
											IC50	R squared
											13.98	0.2956
											~ 29.08	0.4041
											117.5	0.9044
											~ 32.26	0.8056
											139.4	0.9541
											441	0.9961
											~ 28.68	0.3153
											46.53	0.7918
											71.29	0.9378
											70.45	0.94
											134.6	0.9593
											49.57	0.9396
											+infinity
											436.7	0.936
											49.62	0.8373
											77.29	0.8528
											115.3	0.9417
											127.5	0.992
											85.42	0.9764
											58.77	0.9665
											172.5	0.9621
											32.83	0.5963
											197	0.9559
											366.5	0.9885
											70.52	0.8627
											40.34	0.6712
											222.4	0.989
											274	0.9772
											208.6	0.9603
											46.11	0.8384
											89.38	0.9939
											73.31	0.9671
											60.28	0.9788
											98.67	0.972
											58.01	0.9092
											4027	0.2507
											0.013	0.06154
											58.83	0.7755
											102.3	0.9723
											48.89	0.9116
											227.9	0.9834
											25.22	0.9207
											110.1	0.9612
											15.27	0.2261
											129.1	0.9654
											67.33	0.987
											295.6	0.9819
											67.53	0.9565
											72.84	0.9933
											36.61	0.6408
											396	0.9835
											177.1	0.9525
											108.3	0.8963
											~ +infinity	-0.5095
											~ 27.46	0.1463
											139.1	0.965
											343.7	0.9341
											1126	0.9984
											448.4	0.9781
											42.63	0.838
											369.9	0.9383
											71.75	0.9398
											87800	0.2945
											25.79	0.7065
											17.2	0.3992
											IC50	R squared
											13.98	0.2956
											~ 29.08	0.4041
											117.5	0.9044
											~ 32.26	0.8056
											139.4	0.9541
											441	0.9961
											~ 28.68	0.3153
											46.53	0.7918
											71.29	0.9378
											70.45	0.94
											134.6	0.9593
											49.57	0.9396
											+infinity
											436.7	0.936
											49.62	0.8373
											77.29	0.8528
											115.3	0.9417
											127.5	0.992
											85.42	0.9764
											58.77	0.9665
											172.5	0.9621
											32.83	0.5963
											197	0.9559
											366.5	0.9885
											70.52	0.8627
											40.34	0.6712
											222.4	0.989
											274	0.9772
											208.6	0.9603
											46.11	0.8384
											89.38	0.9939
											73.31	0.9671
											60.28	0.9788
											98.67	0.972
											58.01	0.9092
											4027	0.2507
											0.013	0.06154
											58.83	0.7755
											102.3	0.9723
											48.89	0.9116
											227.9	0.9834
											25.22	0.9207
											110.1	0.9612
											15.27	0.2261
											129.1	0.9654
											67.33	0.987
											295.6	0.9819
											67.53	0.9565
											72.84	0.9933
											36.61	0.6408
											396	0.9835
											177.1	0.9525
											108.3	0.8963
											~ +infinity	-0.5095
											~ 27.46	0.1463
											139.1	0.965
											343.7	0.9341
											1126	0.9984
											448.4	0.9781
											42.63	0.838
											369.9	0.9383
											71.75	0.9398
											87800	0.2945
											25.79	0.7065
											17.2	0.3992
											IC50	R squared
											13.98	0.2956
											~ 29.08	0.4041
											117.5	0.9044
											~ 32.26	0.8056
											139.4	0.9541
											441	0.9961
											~ 28.68	0.3153
											46.53	0.7918
											71.29	0.9378
											70.45	0.94
											134.6	0.9593
											49.57	0.9396
											+infinity
											436.7	0.936
											49.62	0.8373
											77.29	0.8528
											115.3	0.9417
											127.5	0.992
											85.42	0.9764
											58.77	0.9665
											172.5	0.9621
											32.83	0.5963
											197	0.9559
											366.5	0.9885
											70.52	0.8627
											40.34	0.6712
											222.4	0.989
											274	0.9772
											208.6	0.9603
											46.11	0.8384
											89.38	0.9939
											73.31	0.9671
											60.28	0.9788
											98.67	0.972
											58.01	0.9092
											4027	0.2507
											0.013	0.06154
											58.83	0.7755
											102.3	0.9723
											48.89	0.9116
											227.9	0.9834
											25.22	0.9207
											110.1	0.9612
											15.27	0.2261
											129.1	0.9654
											67.33	0.987
											295.6	0.9819
											67.53	0.9565
											72.84	0.9933
											36.61	0.6408
											396	0.9835
											177.1	0.9525
											108.3	0.8963
											~ +infinity	-0.5095
											~ 27.46	0.1463
											139.1	0.965
											343.7	0.9341
											1126	0.9984
											448.4	0.9781
											42.63	0.838
											369.9	0.9383
											71.75	0.9398
											87800	0.2945
											25.79	0.7065
											17.2	0.3992
											IC50	R squared
											13.98	0.2956
											~ 29.08	0.4041
											117.5	0.9044
											~ 32.26	0.8056
											139.4	0.9541
											441	0.9961
											~ 28.68	0.3153
											46.53	0.7918
											71.29	0.9378
											70.45	0.94
											134.6	0.9593
											49.57	0.9396
											+infinity
											436.7	0.936
											49.62	0.8373
											77.29	0.8528
											115.3	0.9417
											127.5	0.992
											85.42	0.9764
											58.77	0.9665
											172.5	0.9621
											32.83	0.5963
											197	0.9559
											366.5	0.9885
											70.52	0.8627
											40.34	0.6712
											222.4	0.989
											274	0.9772
											208.6	0.9603
											46.11	0.8384
											89.38	0.9939
											73.31	0.9671
											60.28	0.9788
											98.67	0.972
											58.01	0.9092
											4027	0.2507
											0.013	0.06154
											58.83	0.7755
											102.3	0.9723
											48.89	0.9116
											227.9	0.9834
											25.22	0.9207
											110.1	0.9612
											15.27	0.2261
											129.1	0.9654
											67.33	0.987
											295.6	0.9819
											67.53	0.9565
											72.84	0.9933
											36.61	0.6408
											396	0.9835
											177.1	0.9525
											108.3	0.8963
											~ +infinity	-0.5095
											~ 27.46	0.1463
											139.1	0.965
											343.7	0.9341
											1126	0.9984
											448.4	0.9781
											42.63	0.838
											369.9	0.9383
											71.75	0.9398
											87800	0.2945
											25.79	0.7065
											17.2	0.3992
											IC50	R squared
											13.98	0.2956
											~ 29.08	0.4041
											117.5	0.9044
											~ 32.26	0.8056
											139.4	0.9541
											441	0.9961
											~ 28.68	0.3153
											46.53	0.7918
											71.29	0.9378
											70.45	0.94
											134.6	0.9593
											49.57	0.9396
											+infinity
											436.7	0.936
											49.62	0.8373
											77.29	0.8528
											115.3	0.9417
											127.5	0.992
											85.42	0.9764
											58.77	0.9665
											172.5	0.9621
											32.83	0.5963
											197	0.9559
											366.5	0.9885
											70.52	0.8627
											40.34	0.6712
											222.4	0.989
											274	0.9772
											208.6	0.9603
											46.11	0.8384
											89.38	0.9939
											73.31	0.9671
											60.28	0.9788
											98.67	0.972
											58.01	0.9092
											4027	0.2507
											0.013	0.06154
											58.83	0.7755
											102.3	0.9723
											48.89	0.9116
											227.9	0.9834
											25.22	0.9207
											110.1	0.9612
											15.27	0.2261
											129.1	0.9654
											67.33	0.987
											295.6	0.9819
											67.53	0.9565
											72.84	0.9933
											36.61	0.6408
											396	0.9835
											177.1	0.9525
											108.3	0.8963
											~ +infinity	-0.5095
											~ 27.46	0.1463
											139.1	0.965
											343.7	0.9341
											1126	0.9984
											448.4	0.9781
											42.63	0.838
											369.9	0.9383
											71.75	0.9398
											87800	0.2945
											25.79	0.7065
											17.2	0.3992
											IC50	R squared
											13.98	0.2956
											~ 29.08	0.4041
											117.5	0.9044
											~ 32.26	0.8056
											139.4	0.9541
											441	0.9961
											~ 28.68	0.3153
											46.53	0.7918
											71.29	0.9378
											70.45	0.94
											134.6	0.9593
											49.57	0.9396
											+infinity
											436.7	0.936
											49.62	0.8373
											77.29	0.8528
											115.3	0.9417
											127.5	0.992
											85.42	0.9764
											58.77	0.9665
											172.5	0.9621
											32.83	0.5963
											197	0.9559
											366.5	0.9885
											70.52	0.8627
											40.34	0.6712
											222.4	0.989
											274	0.9772
											208.6	0.9603
											46.11	0.8384
											89.38	0.9939
											73.31	0.9671
											60.28	0.9788
											98.67	0.972
											58.01	0.9092
											4027	0.2507
											0.013	0.06154
											58.83	0.7755
											102.3	0.9723
											48.89	0.9116
											227.9	0.9834
											25.22	0.9207
											110.1	0.9612
											15.27	0.2261
											129.1	0.9654
											67.33	0.987
											295.6	0.9819
											67.53	0.9565
											72.84	0.9933
											36.61	0.6408
											396	0.9835
											177.1	0.9525
											108.3	0.8963
											~ +infinity	-0.5095
											~ 27.46	0.1463
											139.1	0.965
											343.7	0.9341
											1126	0.9984
											448.4	0.9781
											42.63	0.838
											369.9	0.9383
											71.75	0.9398
											87800	0.2945
											25.79	0.7065
											17.2	0.3992
											IC50	R squared
											13.98	0.2956
											~ 29.08	0.4041
											117.5	0.9044
											~ 32.26	0.8056
											139.4	0.9541
											441	0.9961
											~ 28.68	0.3153
											46.53	0.7918
											71.29	0.9378
											70.45	0.94
											134.6	0.9593
											49.57	0.9396
											+infinity
											436.7	0.936
											49.62	0.8373
											77.29	0.8528
											115.3	0.9417
											127.5	0.992
											85.42	0.9764
											58.77	0.9665
											172.5	0.9621
											32.83	0.5963
											197	0.9559
											366.5	0.9885
											70.52	0.8627
											40.34	0.6712
											222.4	0.989
											274	0.9772
											208.6	0.9603
											46.11	0.8384
											89.38	0.9939
											73.31	0.9671
											60.28	0.9788
											98.67	0.972
											58.01	0.9092
											4027	0.2507
											0.013	0.06154
											58.83	0.7755
											102.3	0.9723
											48.89	0.9116
											227.9	0.9834
											25.22	0.9207
											110.1	0.9612
											15.27	0.2261
											129.1	0.9654
											67.33	0.987
											295.6	0.9819
											67.53	0.9565
											72.84	0.9933
											36.61	0.6408
											396	0.9835
											177.1	0.9525
											108.3	0.8963
											~ +infinity	-0.5095
											~ 27.46	0.1463
											139.1	0.965
											343.7	0.9341
											1126	0.9984
											448.4	0.9781
											42.63	0.838
											369.9	0.9383
											71.75	0.9398
											87800	0.2945
											25.79	0.7065
											17.2	0.3992
											IC50	R squared
											13.98	0.2956
											~ 29.08	0.4041
											117.5	0.9044
											~ 32.26	0.8056
											139.4	0.9541
											441	0.9961
											~ 28.68	0.3153
											46.53	0.7918
											71.29	0.9378
											70.45	0.94
											134.6	0.9593
											49.57	0.9396
											+infinity
											436.7	0.936
											49.62	0.8373
											77.29	0.8528
											115.3	0.9417
											127.5	0.992
											85.42	0.9764
											58.77	0.9665
											172.5	0.9621
											32.83	0.5963
											197	0.9559
											366.5	0.9885
											70.52	0.8627
											40.34	0.6712
											222.4	0.989
											274	0.9772
											208.6	0.9603
											46.11	0.8384
											89.38	0.9939
											73.31	0.9671
											60.28	0.9788
											98.67	0.972
											58.01	0.9092
											4027	0.2507
											0.013	0.06154
											58.83	0.7755
											102.3	0.9723
											48.89	0.9116
											227.9	0.9834
											25.22	0.9207
											110.1	0.9612
											15.27	0.2261
											129.1	0.9654
											67.33	0.987
											295.6	0.9819
											67.53	0.9565
											72.84	0.9933
											36.61	0.6408
											396	0.9835
											177.1	0.9525
											108.3	0.8963
											~ +infinity	-0.5095
											~ 27.46	0.1463
											139.1	0.965
											343.7	0.9341
											1126	0.9984
											448.4	0.9781
											42.63	0.838
											369.9	0.9383
											71.75	0.9398
											87800	0.2945
											25.79	0.7065
											17.2	0.3992
											IC50	R squared
											13.98	0.2956
											~ 29.08	0.4041
											117.5	0.9044
											~ 32.26	0.8056
											139.4	0.9541
											441	0.9961
											~ 28.68	0.3153
											46.53	0.7918
											71.29	0.9378
											70.45	0.94
											134.6	0.9593
											49.57	0.9396
											+infinity
											436.7	0.936
											49.62	0.8373
											77.29	0.8528
											115.3	0.9417
											127.5	0.992
											85.42	0.9764
											58.77	0.9665
											172.5	0.9621
											32.83	0.5963
											197	0.9559
											366.5	0.9885
											70.52	0.8627
											40.34	0.6712
											222.4	0.989
											274	0.9772
											208.6	0.9603
											46.11	0.8384
											89.38	0.9939
											73.31	0.9671
											60.28	0.9788
											98.67	0.972
											58.01	0.9092
											4027	0.2507
											0.013	0.06154
											58.83	0.7755
											102.3	0.9723
											48.89	0.9116
											227.9	0.9834
											25.22	0.9207
											110.1	0.9612
											15.27	0.2261
											129.1	0.9654
											67.33	0.987
											295.6	0.9819
											67.53	0.9565
											72.84	0.9933
											36.61	0.6408
											396	0.9835
											177.1	0.9525
											108.3	0.8963
											~ +infinity	-0.5095
											~ 27.46	0.1463
											139.1	0.965
											343.7	0.9341
											1126	0.9984
											448.4	0.9781
											42.63	0.838
											369.9	0.9383
											71.75	0.9398
											87800	0.2945
											25.79	0.7065
											17.2	0.3992
											IC50	R squared
											13.98	0.2956
											~ 29.08	0.4041
											117.5	0.9044
											~ 32.26	0.8056
											139.4	0.9541
											441	0.9961
											~ 28.68	0.3153
											46.53	0.7918
											71.29	0.9378
											70.45	0.94
											134.6	0.9593
											49.57	0.9396
											+infinity
											436.7	0.936
											49.62	0.8373
											77.29	0.8528
											115.3	0.9417
											127.5	0.992
											85.42	0.9764
											58.77	0.9665
											172.5	0.9621
											32.83	0.5963
											197	0.9559
											366.5	0.9885
											70.52	0.8627
											40.34	0.6712
											222.4	0.989
											274	0.9772
											208.6	0.9603
											46.11	0.8384
											89.38	0.9939
											73.31	0.9671
											60.28	0.9788
											98.67	0.972
											58.01	0.9092
											4027	0.2507
											0.013	0.06154
											58.83	0.7755
											102.3	0.9723
											48.89	0.9116
											227.9	0.9834
											25.22	0.9207
											110.1	0.9612
											15.27	0.2261
											129.1	0.9654
											67.33	0.987
											295.6	0.9819
											67.53	0.9565
											72.84	0.9933
											36.61	0.6408
											396	0.9835
											177.1	0.9525
											108.3	0.8963
											~ +infinity	-0.5095
											~ 27.46	0.1463
											139.1	0.965
											343.7	0.9341
											1126	0.9984
											448.4	0.9781
											42.63	0.838
											369.9	0.9383
											71.75	0.9398
											87800	0.2945
											25.79	0.7065
											17.2	0.3992
											IC50	R squared
											13.98	0.2956
											~ 29.08	0.4041
											117.5	0.9044
											~ 32.26	0.8056
											139.4	0.9541
											441	0.9961
											~ 28.68	0.3153
											46.53	0.7918
											71.29	0.9378
											70.45	0.94
											134.6	0.9593
											49.57	0.9396
											+infinity
											436.7	0.936
											49.62	0.8373
											77.29	0.8528
											115.3	0.9417
											127.5	0.992
											85.42	0.9764
											58.77	0.9665
											172.5	0.9621
											32.83	0.5963
											197	0.9559
											366.5	0.9885
											70.52	0.8627
											40.34	0.6712
											222.4	0.989
											274	0.9772
											208.6	0.9603
											46.11	0.8384
											89.38	0.9939
											73.31	0.9671
											60.28	0.9788
											98.67	0.972
											58.01	0.9092
											4027	0.2507
											0.013	0.06154
											58.83	0.7755
											102.3	0.9723
											48.89	0.9116
											227.9	0.9834
											25.22	0.9207
											110.1	0.9612
											15.27	0.2261
											129.1	0.9654
											67.33	0.987
											295.6	0.9819
											67.53	0.9565
											72.84	0.9933
											36.61	0.6408
											396	0.9835
											177.1	0.9525
											108.3	0.8963
											~ +infinity	-0.5095
											~ 27.46	0.1463
											139.1	0.965
											343.7	0.9341
											1126	0.9984
											448.4	0.9781
											42.63	0.838
											369.9	0.9383
											71.75	0.9398
											87800	0.2945
											25.79	0.7065
											17.2	0.3992
											IC50	R squared
											13.98	0.2956
											~ 29.08	0.4041
											117.5	0.9044
											~ 32.26	0.8056
											139.4	0.9541
											441	0.9961
											~ 28.68	0.3153
											46.53	0.7918
											71.29	0.9378
											70.45	0.94
											134.6	0.9593
											49.57	0.9396
											+infinity
											436.7	0.936
											49.62	0.8373
											77.29	0.8528
											115.3	0.9417
											127.5	0.992
											85.42	0.9764
											58.77	0.9665
											172.5	0.9621
											32.83	0.5963
											197	0.9559
											366.5	0.9885
											70.52	0.8627
											40.34	0.6712
											222.4	0.989
											274	0.9772
											208.6	0.9603
											46.11	0.8384
											89.38	0.9939
											73.31	0.9671
											60.28	0.9788
											98.67	0.972
											58.01	0.9092
											4027	0.2507
											0.013	0.06154
											58.83	0.7755
											102.3	0.9723
											48.89	0.9116
											227.9	0.9834
											25.22	0.9207
											110.1	0.9612
											15.27	0.2261
											129.1	0.9654
											67.33	0.987
											295.6	0.9819
											67.53	0.9565
											72.84	0.9933
											36.61	0.6408
											396	0.9835
											177.1	0.9525
											108.3	0.8963
											~ +infinity	-0.5095
											~ 27.46	0.1463
											139.1	0.965
											343.7	0.9341
											1126	0.9984
											448.4	0.9781
											42.63	0.838
											369.9	0.9383
											71.75	0.9398
											87800	0.2945
											25.79	0.7065
											17.2	0.3992
											IC50	R squared
											13.98	0.2956
											~ 29.08	0.4041
											117.5	0.9044
											~ 32.26	0.8056
											139.4	0.9541
											441	0.9961
											~ 28.68	0.3153
											46.53	0.7918
											71.29	0.9378
											70.45	0.94
											134.6	0.9593
											49.57	0.9396
											+infinity
											436.7	0.936
											49.62	0.8373
											77.29	0.8528
											115.3	0.9417
											127.5	0.992
											85.42	0.9764
											58.77	0.9665
											172.5	0.9621
											32.83	0.5963
											197	0.9559
											366.5	0.9885
											70.52	0.8627
											40.34	0.6712
											222.4	0.989
											274	0.9772
											208.6	0.9603
											46.11	0.8384
											89.38	0.9939
											73.31	0.9671
											60.28	0.9788
											98.67	0.972
											58.01	0.9092
											4027	0.2507
											0.013	0.06154
											58.83	0.7755
											102.3	0.9723
											48.89	0.9116
											227.9	0.9834
											25.22	0.9207
											110.1	0.9612
											15.27	0.2261
											129.1	0.9654
											67.33	0.987
											295.6	0.9819
											67.53	0.9565
											72.84	0.9933
											36.61	0.6408
											396	0.9835
											177.1	0.9525
											108.3	0.8963
											~ +infinity	-0.5095
											~ 27.46	0.1463
											139.1	0.965
											343.7	0.9341
											1126	0.9984
											448.4	0.9781
											42.63	0.838
											369.9	0.9383
											71.75	0.9398
											87800	0.2945
											25.79	0.7065
											17.2	0.3992
											IC50	R squared
											13.98	0.2956
											~ 29.08	0.4041
											117.5	0.9044
											~ 32.26	0.8056
											139.4	0.9541
											441	0.9961
											~ 28.68	0.3153
											46.53	0.7918
											71.29	0.9378
											70.45	0.94
											134.6	0.9593
											49.57	0.9396
											+infinity
											436.7	0.936
											49.62	0.8373
											77.29	0.8528
											115.3	0.9417
											127.5	0.992
											85.42	0.9764
											58.77	0.9665
											172.5	0.9621
											32.83	0.5963
											197	0.9559
											366.5	0.9885
											70.52	0.8627
											40.34	0.6712
											222.4	0.989
											274	0.9772
											208.6	0.9603
											46.11	0.8384
											89.38	0.9939
											73.31	0.9671
											60.28	0.9788
											98.67	0.972
											58.01	0.9092
											4027	0.2507
											0.013	0.06154
											58.83	0.7755
											102.3	0.9723
											48.89	0.9116
											227.9	0.9834
											25.22	0.9207
											110.1	0.9612
											15.27	0.2261
											129.1	0.9654
											67.33	0.987
											295.6	0.9819
											67.53	0.9565
											72.84	0.9933
											36.61	0.6408
											396	0.9835
											177.1	0.9525
											108.3	0.8963
											~ +infinity	-0.5095
											~ 27.46	0.1463
											139.1	0.965
											343.7	0.9341
											1126	0.9984
											448.4	0.9781
											42.63	0.838
											369.9	0.9383
											71.75	0.9398
											87800	0.2945
											25.79	0.7065
											17.2	0.3992
											IC50	R squared
											13.98	0.2956
											~ 29.08	0.4041
											117.5	0.9044
											~ 32.26	0.8056
											139.4	0.9541
											441	0.9961
											~ 28.68	0.3153
											46.53	0.7918
											71.29	0.9378
											70.45	0.94
											134.6	0.9593
											49.57	0.9396
											+infinity
											436.7	0.936
											49.62	0.8373
											77.29	0.8528
											115.3	0.9417
											127.5	0.992
											85.42	0.9764
											58.77	0.9665
											172.5	0.9621
											32.83	0.5963
											197	0.9559
											366.5	0.9885
											70.52	0.8627
											40.34	0.6712
											222.4	0.989
											274	0.9772
											208.6	0.9603
											46.11	0.8384
											89.38	0.9939
											73.31	0.9671
											60.28	0.9788
											98.67	0.972
											58.01	0.9092
											4027	0.2507
											0.013	0.06154
											58.83	0.7755
											102.3	0.9723
											48.89	0.9116
											227.9	0.9834
											25.22	0.9207
											110.1	0.9612
											15.27	0.2261
											129.1	0.9654
											67.33	0.987
											295.6	0.9819
											67.53	0.9565
											72.84	0.9933
											36.61	0.6408
											396	0.9835
											177.1	0.9525
											108.3	0.8963
											~ +infinity	-0.5095
											~ 27.46	0.1463
											139.1	0.965
											343.7	0.9341
											1126	0.9984
											448.4	0.9781
											42.63	0.838
											369.9	0.9383
											71.75	0.9398
											87800	0.2945
											25.79	0.7065
											17.2	0.3992
											IC50	R squared
											13.98	0.2956
											~ 29.08	0.4041
											117.5	0.9044
											~ 32.26	0.8056
											139.4	0.9541
											441	0.9961
											~ 28.68	0.3153
											46.53	0.7918
											71.29	0.9378
											70.45	0.94
											134.6	0.9593
											49.57	0.9396
											+infinity
											436.7	0.936
											49.62	0.8373
											77.29	0.8528
											115.3	0.9417
											127.5	0.992
											85.42	0.9764
											58.77	0.9665
											172.5	0.9621
											32.83	0.5963
											197	0.9559
											366.5	0.9885
											70.52	0.8627
											40.34	0.6712
											222.4	0.989
											274	0.9772
											208.6	0.9603
											46.11	0.8384
											89.38	0.9939
											73.31	0.9671
											60.28	0.9788
											98.67	0.972
											58.01	0.9092
											4027	0.2507
											0.013	0.06154
											58.83	0.7755
											102.3	0.9723
											48.89	0.9116
											227.9	0.9834
											25.22	0.9207
											110.1	0.9612
											15.27	0.2261
											129.1	0.9654
											67.33	0.987
											295.6	0.9819
											67.53	0.9565
											72.84	0.9933
											36.61	0.6408
											396	0.9835
											177.1	0.9525
											108.3	0.8963
											~ +infinity	-0.5095
											~ 27.46	0.1463
											139.1	0.965
											343.7	0.9341
											1126	0.9984
											448.4	0.9781
											42.63	0.838
											369.9	0.9383
											71.75	0.9398
											87800	0.2945
											25.79	0.7065
											17.2	0.3992
											IC50	R squared
											13.98	0.2956
											~ 29.08	0.4041
											117.5	0.9044
											~ 32.26	0.8056
											139.4	0.9541
											441	0.9961
											~ 28.68	0.3153
											46.53	0.7918
											71.29	0.9378
											70.45	0.94
											134.6	0.9593
											49.57	0.9396
											+infinity
											436.7	0.936
											49.62	0.8373
											77.29	0.8528
											115.3	0.9417
											127.5	0.992
											85.42	0.9764
											58.77	0.9665
											172.5	0.9621
											32.83	0.5963
											197	0.9559
											366.5	0.9885
											70.52	0.8627
											40.34	0.6712
											222.4	0.989
											274	0.9772
											208.6	0.9603
											46.11	0.8384
											89.38	0.9939
											73.31	0.9671
											60.28	0.9788
											98.67	0.972
											58.01	0.9092
											4027	0.2507
											0.013	0.06154
											58.83	0.7755
											102.3	0.9723
											48.89	0.9116
											227.9	0.9834
											25.22	0.9207
											110.1	0.9612
											15.27	0.2261
											129.1	0.9654
											67.33	0.987
											295.6	0.9819
											67.53	0.9565
											72.84	0.9933
											36.61	0.6408
											396	0.9835
											177.1	0.9525
											108.3	0.8963
											~ +infinity	-0.5095
											~ 27.46	0.1463
											139.1	0.965
											343.7	0.9341
											1126	0.9984
											448.4	0.9781
											42.63	0.838
											369.9	0.9383
											71.75	0.9398
											87800	0.2945
											25.79	0.7065
											17.2	0.3992
											IC50	R squared
											13.98	0.2956
											~ 29.08	0.4041
											117.5	0.9044
											~ 32.26	0.8056
											139.4	0.9541
											441	0.9961
											~ 28.68	0.3153
											46.53	0.7918
											71.29	0.9378
											70.45	0.94
											134.6	0.9593
											49.57	0.9396
											+infinity
											436.7	0.936
											49.62	0.8373
											77.29	0.8528
											115.3	0.9417
											127.5	0.992
											85.42	0.9764
											58.77	0.9665
											172.5	0.9621
											32.83	0.5963
											197	0.9559
											366.5	0.9885
											70.52	0.8627
											40.34	0.6712
											222.4	0.989
											274	0.9772
											208.6	0.9603
											46.11	0.8384
											89.38	0.9939
											73.31	0.9671
											60.28	0.9788
											98.67	0.972
											58.01	0.9092
											4027	0.2507
											0.013	0.06154
											58.83	0.7755
											102.3	0.9723
											48.89	0.9116
											227.9	0.9834
											25.22	0.9207
											110.1	0.9612
											15.27	0.2261
											129.1	0.9654
											67.33	0.987
											295.6	0.9819
											67.53	0.9565
											72.84	0.9933
											36.61	0.6408
											396	0.9835
											177.1	0.9525
											108.3	0.8963
											~ +infinity	-0.5095
											~ 27.46	0.1463
											139.1	0.965
											343.7	0.9341
											1126	0.9984
											448.4	0.9781
											42.63	0.838
											369.9	0.9383
											71.75	0.9398
											87800	0.2945
											25.79	0.7065
											17.2	0.3992
											IC50	R squared
											13.98	0.2956
											~ 29.08	0.4041
											117.5	0.9044
											~ 32.26	0.8056
											139.4	0.9541
											441	0.9961
											~ 28.68	0.3153
											46.53	0.7918
											71.29	0.9378
											70.45	0.94
											134.6	0.9593
											49.57	0.9396
											+infinity
											436.7	0.936
											49.62	0.8373
											77.29	0.8528
											115.3	0.9417
											127.5	0.992
											85.42	0.9764
											58.77	0.9665
											172.5	0.9621
											32.83	0.5963
											197	0.9559
											366.5	0.9885
											70.52	0.8627
											40.34	0.6712
											222.4	0.989
											274	0.9772
											208.6	0.9603
											46.11	0.8384
											89.38	0.9939
											73.31	0.9671
											60.28	0.9788
											98.67	0.972
											58.01	0.9092
											4027	0.2507
											0.013	0.06154
											58.83	0.7755
											102.3	0.9723
											48.89	0.9116
											227.9	0.9834
											25.22	0.9207
											110.1	0.9612
											15.27	0.2261
											129.1	0.9654
											67.33	0.987
											295.6	0.9819
											67.53	0.9565
											72.84	0.9933
											36.61	0.6408
											396	0.9835
											177.1	0.9525
											108.3	0.8963
											~ +infinity	-0.5095
											~ 27.46	0.1463
											139.1	0.965
											343.7	0.9341
											1126	0.9984
											448.4	0.9781
											42.63	0.838
											369.9	0.9383
											71.75	0.9398
											87800	0.2945
											25.79	0.7065
											17.2	0.3992
											IC50	R squared
											13.98	0.2956
											~ 29.08	0.4041
											117.5	0.9044
											~ 32.26	0.8056
											139.4	0.9541
											441	0.9961
											~ 28.68	0.3153
											46.53	0.7918
											71.29	0.9378
											70.45	0.94
											134.6	0.9593
											49.57	0.9396
											+infinity
											436.7	0.936
											49.62	0.8373
											77.29	0.8528
											115.3	0.9417
											127.5	0.992
											85.42	0.9764
											58.77	0.9665
											172.5	0.9621
											32.83	0.5963
											197	0.9559
											366.5	0.9885
											70.52	0.8627
											40.34	0.6712
											222.4	0.989
											274	0.9772
											208.6	0.9603
											46.11	0.8384
											89.38	0.9939
											73.31	0.9671
											60.28	0.9788
											98.67	0.972
											58.01	0.9092
											4027	0.2507
											0.013	0.06154
											58.83	0.7755
											102.3	0.9723
											48.89	0.9116
											227.9	0.9834
											25.22	0.9207
											110.1	0.9612
											15.27	0.2261
											129.1	0.9654
											67.33	0.987
											295.6	0.9819
											67.53	0.9565
											72.84	0.9933
											36.61	0.6408
											396	0.9835
											177.1	0.9525
											108.3	0.8963
											~ +infinity	-0.5095
											~ 27.46	0.1463
											139.1	0.965
											343.7	0.9341
											1126	0.9984
											448.4	0.9781
											42.63	0.838
											369.9	0.9383
											71.75	0.9398
											87800	0.2945
											25.79	0.7065
											17.2	0.3992
											IC50	R squared
											13.98	0.2956
											~ 29.08	0.4041
											117.5	0.9044
											~ 32.26	0.8056
											139.4	0.9541
											441	0.9961
											~ 28.68	0.3153
											46.53	0.7918
											71.29	0.9378
											70.45	0.94
											134.6	0.9593
											49.57	0.9396
											+infinity
											436.7	0.936
											49.62	0.8373
											77.29	0.8528
											115.3	0.9417
											127.5	0.992
											85.42	0.9764
											58.77	0.9665
											172.5	0.9621
[truncated: 2,222 more rows]

## Sheet: COVID-19 vaccinees_1st2nd_dose
	1st dose															28 days after 2nd dose															78 days after 2nd dose															105 days after 2nd dose
Patient_ID	Sample_ID	NT50_WT	R squared	NT50_D614G	R squared	NT50_Alpha	R squared	NT50_Beta	R squared	NT50_Gamma	R squared	NT50_Delta	R squared	NT50_Omicron	R squared	Sample_ID	NT50_WT	R squared	NT50_D614G	R squared	NT50_Alpha	R squared	NT50_Beta	R squared	NT50_Gamma	R squared	NT50_Delta	R squared	NT50_Omicron	R squared	Sample_ID	NT50_WT	R squared	NT50_D614G	R squared	NT50_Alpha	R squared	NT50_Beta	R squared	NT50_Gamma	R squared	NT50_Delta	R squared	NT50_Omicron	R squared	Sample_ID	NT50_WT	R squared	NT50_D614G
820#0025																820#0025-6	10444	1	9039	1	4167	0.9913	2880	0.9991	3023	1	3582	0.9937	2748	0.996
820#0310
820#0456																															820#0456-7	4394	0.9999	2134	0.9998	930.5	0.9805	916.2	0.9945	577.7	0.9863	2908	0.9956	922.6	0.8321
820#0731	820#0731-7	20287	1	26064	1	16532	1	7737	0.9994	5568	1	11294	1	4157	0.9996	837V3099-2	23214	1	49672	0.9999	20758	1	11316	1	10063	1	20789	1	8617	0.9999
820#1020	820#1020-7	34919	1	20859	1	21486	0.9994	22583	1	13699	1	14042	1	2635	0.9998	837V2984-2	25410	0.9999	21783	1	13901	1	4055	0.9995	5590	0.9997	8766	0.9999	3000	1
820#1044	820#1044-7	30271	1	21624	1	18974	1	12253	1	11442	1	4588	0.9999	8725	0.9998	837V3062-2	29328	1	34014	1	25450	0.9998	26306	0.9999	18395	1	19443	1	8012	1	837V3062-3	30575	1	25808	1	22412	1	14887	1	12323	1	18580	1	8810	1
820#0009																837V3018-1	5137	0.9985	2452	0.9761	2212	0.9965	1492	0.9429	856.5	0.9907	1389	0.9861	576.7	0.8781	837V3018-3	4851	0.9943	2841	0.9961	2235	0.9541	1754	0.986	987.1	0.9794	2467	0.9974	1513	0.9821
820#0015	837V2992-1	8213	0.9997	12810	0.9996	3863	0.98	5424	0.9999	3310	0.9974	3790	0.9727	4090	0.9729																837V2992-3	4322	0.9999	3680	0.9798	2787	0.9553	1733	0.9977	820.1	0.9853	2174	0.9093	1258	0.7243
820#0029																837V2904-1	22349	1	31911	1	32405	0.9993	8540	0.9976	5953	0.9999	19654	1	7578	0.996																837V2904-3	22812	1	12592
820#0053																820#0053-7	16013	0.9999	7408	0.9999	5666	0.9999	3959	1	2515	0.9954	4922	0.9998	947.7	0.9158	837V3017-2	6637	0.9969	4341	0.97	2079	0.9997	753.4	0.8243	787.2	0.9662	1075	0.9993	312.4	0.8841	837V3017-3	6155	0.9747	2869
820#0081																837V2996-2	39366	1	27915	0.9985	27085	0.9007	27396	1	19602	1	22318	1	14456	0.9996
820#0082																837V2982-1	17761	1	13988	1	12088	1	6695	0.9998	3561	0.9726	6429	0.9996	6276	0.9915
820#0083																837V3030-1	32064	1	22457	1	20733	1	15396	1	12076	1	15928	0.9999	7246	0.9999	837V3030-3	66115	0.9999	33907	1	21666	1	12126	1	10657	1	10765	1	5968	0.9995	837V3030-4	23841	1	29426
820#0092	820#0092-7	10805	0.9992	11368	0.9999	8938	0.9999	3042	0.9989	2447	0.9994	3416	0.9959	2778	0.9937																															820#0092-8	7685	0.9815	3315
820#0107	820#0107-7	13066	0.9993	10599	0.9991	9151	0.9998	1574	0.9316	2226	0.977	2109	0.9978	1999	0.9943
820#0117																837V3027-1	14038	0.9996	6637	1	7079	0.9999	7195	0.999	3671	0.9916	5056	0.9964	3293	0.937
820#0144	837V0974-1	22298	1	17649	1	11242	1	7869	0.9997	4994	0.9999	6044	0.9925	2991	0.996																															837V0974-3	16171	1	8639
820#0163	837V2909-1	11341	0.9993	9995	0.9999	8817	0.9972	3778	0.9601	3629	0.9874	3614	0.9989	9859	0.7609																837V2909-3	5250	0.9947	3381	0.9951	3412	0.999	864.7	0.9899	1221	0.999	2194	0.9939	2371	0.9987
820#0167																															820#0167-7	15834	0.9999	12457	0.9993	9344	1	1458	0.9712	2635	0.9881	4457	0.9946	2947	0.9687
820#0225																															837V3022-2	7807	0.9967	3825	0.9999	5076	0.9665	887.9	0.995	1420	0.9452	2666	0.9572	514	0.9769	837V3022-3	5253	0.9889	3442
820#0231																820#0231-7	8182	0.9984	3770	0.9986	3660	0.9972	2009	0.9989	1534	0.9963	3249	0.9912	913.7	0.9408
820#0276	837V3014-1	12793	0.9998	6618	0.9976	7088	0.9991	3840	0.9903	3904	0.9447	4563	0.9938	1845	0.9889																837V3014-3	5975	0.9962	4871	0.9979	3782	0.9366	2446	0.9999	1318	0.9963	965.7	0.9982	937	0.9861	837V3014-4	5716	0.9976	3750
820#0329																																														837V2918-3	2516	0.9955	1427
820#0453																820#0453-7	23239	0.9999	10205	0.9999	12152	0.9999	2527	0.9993	2582	0.9902	10959	0.9967	2036	0.9951
820#0660	837V2969-1	34075	0.9985	29887	0.9999	32607	0.9768	40656	0.9959	26115	1	32497	0.9811	14108	0.9998																837V2969-3	39721	1	25596	0.9999	24649	0.9999	21187	1	16419	1	15499	1	8622	0.9999
820#0857
820#1281																837V3007-1	42071	0.9818	22395	1	24134	1	9166	0.9999	10653	1	12301	1	1512	0.9088	837V3007-2	10262	0.9997	6123	0.9937	3982	0.8836	4189	0.9758	2772	0.9998	2880	0.9727	3255	0.9917	837V3007-3	5204	0.983	1656
[truncated: 26 more columns]

## Sheet: Naïve vaccinees_1st2nd_dose
	1st dose															28 days after 2nd dose															78 days after 2nd dose															105 days after 2nd dose
patient_ID	Sample_ID	NT50_WT	R squared	NT50_D614G	R squared	NT50_Alpha	R squared	NT50_Beta	R squared	NT50_Gamma	R squared	NT50_Delta	R squared	NT50_Omicron	R squared	Sample_ID	NT50_WT	R squared	NT50_D614G	R squared	NT50_Alpha	R squared	NT50_Beta	R squared	NT50_Gamma	R squared	NT50_Delta	R squared	NT50_Omicron	R squared	Sample_ID	NT50_WT	R squared	NT50_D614G	R squared	NT50_Alpha	R squared	NT50_Beta	R squared	NT50_Gamma	R squared	NT50_Delta	R squared	NT50_Omicron	R squared	Sample_ID	NT50_WT	R squared	NT50_D614G
837V0026	837V0026-1	729.3	0.9738	183.1	0.995	71.61	0.8519	33.27	0.8688	37.04	0.9822	157	0.9158	30	0.3684	837V0026-2	4444	0.9999	3038	0.9941	773.5	0.9767	215.3	0.8277	414.1	0.8742	1934	0.9769	136.2	0.9486	837V0026-3	2419	0.9561	1005	0.9955	700	0.9967	133.6	0.9699	168.5	0.9857	171.4	0.7802	103.1	0.916	837V0026-4	1139	0.9783	937.1
837V0033	837V0033-1	30	0.9713	30	0.9013	30		30	0.7135	30		30		30	0.6872																837V0033-3	566.2	0.9652	308	0.9625	164.1	0.8968	84.82	0.8938	79.12	0.9713	30		67.43	0.9334	837V0033-4	702.9	0.7427	183.2
837V0133	837V0133-1	380.4	0.9885	177.3	0.9871	64.65	0.77	30	1	30	0.9217	136.2	0.8237	30	0.2257																837V0133-3	362.3	0.9369	244	0.8508	114.9	0.9411	34.62	1	33.36	0.9014	30		30	0.3748	837V0133-4	431.7	0.8143	117.6
837V0157	837V0157-2	32.45	0.8786	30	0.66	30	0.6254	30	1	30	0.4803	46.39	0.8762	30	-0.2114																837V0157-5	737.5	0.9959	521.2	0.9503	556.6	0.9648	69.12	0.8162	36.34	0.9617	136.8	0.9704	30	0.6423	837V0157-6	548.3	0.9968	226
837V0250	837V0250-1	491.4	0.8975	132.3	0.9585	102.9	0.9519	30	1	31.52	0.8403	281.2	0.9905	30	0.619	837V0250-2	2650	0.9801	1971	0.9864	1192	0.9401	408.4	0.8676	356.1	0.9595	631.7	0.9995	92.35	0.8442	837V0250-3	1439	0.9879	1310	0.9519	642.4	0.9893	147.6	1	183.1	0.9785	151.2	0.9043	45.01	0.8448	837V0250-4	1302	0.9382	416.1
837V0502	837V0502-1	87.05	0.9486	52.07	0.9256	35.31	0.8538	30	0.8808	30	0.9443	60.93	0.9321	30	-0.4041	837V0502-2	2812	0.8762	2593	0.8668	446.9	0.8616	101.6	0.9889	98.98	0.9724	444.9	0.996	30	0.6029	837V0502-3	618.4	0.9534	342.6	0.933	388.7	0.7957	50.25	1	30.49	0.8707	37.83	0.7861	30	0.4302	837V0502-4	658.8	0.9379	487.3
837V0505	837V0505-2	30	0.2179	30	0.7576	30	0.3258	30	-0.158	30	0.6856	30	0.1085	30	0.0719	837V0505-4	665.1	0.9788	380.5	0.9414	91.09	0.8247	30	0.9047	71.65	0.9934	106	0.9276	54.16	0.7355	837V0505-6	123.7	0.936	76.67	0.7445	30.59	0.9011	30		30		30	0.0231	37.54	0.7232
837V0869	837V0869-1	361.5	0.9845	211.7	0.9924	178.8	0.9565	30	0.008281	30	0.1427	94.77	0.8271	65.96	0.8231	837V0869-2	4454	0.9962	3275	0.9732	2614	0.9794	352.4	0.9245	1433	0.8157	752.2	0.9932	142.1	0.9365																837V0869-4	5694	0.8987	1841
837V1901	837V1901-1	116.2	0.9216	59.6	0.7764	53.33	0.7988	30	0.1906	30	0.8486	67.98	0.9607	30	0.1533	837V1901-2	4413	0.9761	4036	0.9943	769	0.9953	156.9	0.9467	736.7	0.8103	1232	0.994	124.5	0.9295																837V1901-4	1840	0.9162	637.3
837V2156	837V2156-2	66.06	0.8885	40.31	0.9884	30		30	0.6693	30	0.2211	32.15	0.8569	30	0.5457																837V2156-5	1788	0.9686	2773	0.9552	1177	0.9939	1872	0.9881	1864	0.9699	1652	0.9793	112.4	0.9669
837V2755	837V2755-2	69.92	0.8082	40.67	0.7982	30	0.6891	30		30	0.8027	30	0.8867	30	0.5848	837V2755-4	1627	0.9925	1888	0.978	398.2	0.8622	66.52	1	132.3	0.9033	508.7	0.9914	61.64	1	837V2755-6	773.2	0.9259	581.7	0.9833	300.6	0.9169	49.88	1	38.29	0.8459	118	0.8254	30	0.9935
837V2839	837V2839-1	162.4	0.9577	79.02	0.8032	120.1	0.7899	31.28	0.916	114.9	0.7072	183.6	0.9844	30	0.8515																837V2839-3	504.4	0.9989	933.2	0.7365	204.6	0.916	82.77	0.9348	89	0.9818	118.6	0.7292	30		837V2839-4	228.7	0.9304	260
837V2849	837V2849-1	258	0.9581	225	0.983	130.7	0.9176	30	0.3753	39.1	1	184.5	0.9441	30		837V2849-2	4326	0.9757	5258	0.981	1369	0.9896	253.1	0.9929	178.9	0.9796	1844	0.9308	88.17	1																837V2849-4	680.7	0.9961	492.5
837V2865	837V2865-1	30	0.8216	34.54	0.864	37.28	1	30	0.2628	30	0.2993	30.72	0.8405	30	0.3327	837V2865-2	681.3	0.9609	720.5	0.9841	136.7	0.8898	30	0.03728	39.63	1	103.2	0.8519	30	-0.1984																837V2865-4	201.2	0.9337	185.7
837V2884	837V2884-1	358.3	0.8735	67.38	1	47.1	0.7291	39.8	0.8845	39.48	1	30	0.8912	30	0.3645																837V2884-3	1181	0.9555	353.2	0.9157	472.3	0.901	54.31	0.9652	42.52	0.9402	46.83	0.8476	30		837V2884-4	328.6	0.9945	263.8
837V2932	837V2932-2	223.7	0.7785	125.5	0.9137	101	0.8493	30	0.8792	30	0.8063	109.7	0.9594	30	0.4653	837V2932-4	2433	0.9643	1370	0.994	731.1	0.9378	613.3	0.8535	492.1	0.8872	246.7	0.8997	186.3	0.9795	837V2932-6	1124	0.9853	653.1	0.9905	429.2	0.9695	145.7	1	266.8	0.9727	167.4	0.814	292.9	0.9389
837V3028	837V3028-2	281.5	0.9851	273.5	0.9111	63.78	0.9121	30	-0.02966	30	0.0129	149.4	0.9506	30	0.004159	837V3028-4	1048	0.9627	812.5	0.9478	171.1	0.7998	99.84	0.998	80.22	0.8927	45.66	0.9631	30	0.4722	837V3028-5	424	0.9633	155.1	0.8663	138.6	0.9583	30		33.52	0.7593	35.69	0.8217	30	0.5694
837V3029	837V3029-2	30	0.599	30	0.4157	30	0.9982	30		30	1	30	0.859	30	0.02234	837V3029-4	1176	0.9866	626.9	0.9625	232.7	0.9853	74.17	0.8749	122.3	0.7801	64.12	0.7829	30	-0.02433
[truncated: 26 more columns]

## Sheet: Conv-19 vaccinees_3rd_dose
	17d post 3rd dose															43d post 3rd dose															82d post 3rd dose															114d post 3rd dose
patient_ID	sample_ID	NT50_WT	R squared	NT50_D614G	R squared	NT50_Alpha	R squared	NT50_Beta	R squared	NT50_Gamma	R squared	NT50_Delta	R squared	NT50_Omicron	R squared	sample_ID	NT50_WT	R squared	NT50_D614G	R squared	NT50_Alpha	R squared	NT50_Beta	R squared	NT50_Gamma	R squared	NT50_Delta	R squared	NT50_Omicron	R squared	sample_ID	NT50_WT	R squared	NT50_D614G	R squared	NT50_Alpha	R squared	NT50_Beta	R squared	NT50_Gamma	R squared	NT50_Delta	R squared	NT50_Omicron	R squared	sample_ID	NT50_WT	R squared	NT50_D614G
820#0009																837V3018-7	2147	0.9934	1983	0.9985	2082	0.9995	997.2	0.9466	2884	0.9999	1781	0.9971	2145	0.9956	837V3018-8	7803	0.9992	7598	0.9972	4683	0.9999	4798	0.99	4001	0.9992	3120	0.9952	2469	0.9802
820#0015	837V2992-7	5342	1	3716	1	5049	0.9992	1340	0.9314	2004	0.9985	1901	0.9731	2247	0.9391																837V2992-8	5534	0.9998	6916	0.9978	4010	0.9999	1494	0.9997	2232	0.9998	2367	0.9952	944.7	0.9869	837V2992-9	4685	1	5838
820#0081	837V2996-7	16841	0.9999	10799	1			7879	1	13916	1	9258	1	8687	1																837V2996-8			11490	1			9291	1	10769	0.9999	13329	1	14408	0.9998
820#0083	837V3030-7	15920	0.9998	11490	1	13335	0.8146	2431	0.8681	9948	1	8583	1	3903	0.9882
820#0092																820#0092-10	4951	1	2696	1	2792	1	486.4	0.7003	1190	0.9704	1434	0.991	638.7	0.9803
820#0117	837V3027-6	8941	1	4461	1	5737	0.9995	1957	0.9929	3371	1	4239	0.9999	3053	0.9938
820#0163	837V2909-7	3122	1	2029	0.9933	2143	0.9578	628.3	0.9039	1946	0.9981	1843	0.9992	1523	0.9553																837V2909-8	2180	0.9937	1903	0.9873	1912	0.9757	563.7	0.9433	1875	0.988	1189	0.996	1117	0.9866	837V2909-9	5479	0.9962	2479
820#0167	820#0167-9	10292	1	5285	1	6561	1	1872	0.7215	2114	0.999	3940	0.9998	2356	0.9842																820#0167-10	9976	1	9340	1	9916	0.9999	2200	1	5248	0.9995	6791	1	2196	0.9954
820#0231																820#0231-10	1261	0.9948	540	0.9916	556.9	0.9871	116.6	0.9048	188.4	0.9102	487.9	0.9893	351	0.9668
820#0310	837V3039-6	3794	1	2086	0.9748	3280	0.9997	555.7	0.9049	1950	0.9924	2068	1	747.2	0.9995																837V3039-7	4024	0.9992	4599	0.9999	2599	0.9972	1611	0.9995	2740	0.999	1777	0.9956	675.7	0.9916
820#0660	837V2969-8	16987	1	19733	1			9355	0.9996	24310	1	13472	1	10199	1																837V2969-9	12833	0.9966	11372	0.9999			20373	0.9993	12142	0.9997	10440	1	14481	1
820#0857	820#0857-10	2501	0.9903	1042	0.9939	1827	0.9528	378.9	0.985	691.8	0.9933	986.2	0.9981	317.9	0.9113																820#0857-11	1537	0.9555	798.2	0.9541	890	0.9516	237.6	0.9875	497.3	0.946	478.6	0.9784	89.39	0.8941
820#1020	837V2984-7	14134	1	8450	1	9040	1	2104	0.8352	4577	1	4979	0.9999	2919	0.9215																															837V2984-8	10333	0.9999	10807
820#1044	837V3062-7	11366	0.9998	9620	1	9128	0.9999	5236	1	11560	1	10655	1	5648	0.9999																															837V3062-8	11861	0.9981	11737
820#1281																837V3007-7	10331	0.9999	10951	1	8248	0.9999	2352	0.9606	10322	1	10729	1	7066	0.9927	837V3007-8	9416	1	17149	1	8011	1	7221	1	10952	1	8424	1	4024	0.9999
[truncated: 11 more columns]

## Sheet: Naïve vaccinees_3rd_dose
	17d post 3rd dose															43d post 3rd dose															82d post 3rd dose															114d post 3rd dose
	sample_ID	NT50_WT	R squared	NT50_D614G	R squared	NT50_Alpha	R squared	NT50_Beta	R squared	NT50_Gamma	R squared	NT50_Delta	R squared	NT50_Omicron	R squared	sample_ID	NT50_WT	R squared	NT50_D614G	R squared	NT50_Alpha	R squared	NT50_Beta	R squared	NT50_Gamma	R squared	NT50_Delta	R squared	NT50_Omicron	R squared	sample_ID	NT50_WT	R squared	NT50_D614G	R squared	NT50_Alpha	R squared	NT50_Beta	R squared	NT50_Gamma	R squared	NT50_Delta	R squared	NT50_Omicron	R squared	sample_ID	NT50_WT	R squared	NT50_D614G
837V0026																															837V0026-8	5792	1	3497	1	4621	1	566.4	0.7899	2074	0.9993	2547	0.9997	2537	0.9296	837V0026-9	9788	1	7755
837V0033																837V0033-8	2971	0.9957	1906	0.9943	2421	0.9999	479.1	0.9222	1511	0.9947	1624	0.977	1062	0.784																837V0033-9	1595	0.9938	1156
837V0133	837V0133-7	4212	0.9611	1550	0.9932	1029	0.9761	569.7	0.9179	11542	0.8155	632.7	0.966	338.8	0.9677	837V0133-8	1002	0.9921	514.4	0.9868	557.5	0.9025	141.2	0.9898	458.8	0.9733	463.6	0.977	159.1	0.9819																837V0133-9	798.7	0.9405	468.9
837V0157	837V0157-14	802	0.9105	456.6	0.9933	374.8	0.919	124.1	0.8535	212.7	0.9871	342.1	0.965	363.5	0.9163	837V0157-15	16749	1	14081	1	10357	0.9989	7289	0.9999	7405	1	10997	1	4881	0.9969	837V0157-16	12328	1	10746	1	8904	0.9999	6499	0.9927	5563	0.9999	8488	1	3193	0.9794
837V0250
837V0502																															837V0502-8	2883	0.9945	1490	0.9837	1952	0.8223	439.6	1	520.8	0.9754	1556	0.9958	702.2	0.9727	837V0502-9	1679	0.999	1065
837V0505	837V0505-14	394.7	0.9531	247.7	0.9937	325.3	0.8377	70.46	0.9814	126.8	0.9854	206.6	0.9119	114.8	0.9002	837V0505-15	4369	0.9985	3930	1	5855	0.9998	1907	0.9819	2850	0.9932	2774	0.9887	1368	0.9607	837V0505-16	3576	0.9845	2047	1	2031	0.9972	948.4	0.9999	1170	0.9772	1240	0.9689	608	0.9845
837V0869																															837V0869-8	7865	1	6812	1	41999	0.9847	1848	0.8601	3213	0.9995	4782	0.9988	1951	0.9952	837V0869-9	5152	0.9998	4418
837V1901	837V1901-9	30273	0.9999	11288	1	20472	0.9998	2351	0.7988	7805	0.9999	9240	1	4287	0.9978																837V1901-10	32595	0.9999	24326	0.9998	15432	0.9987	8557	0.9999	12902	0.9999	17264	0.9999	4736	0.9989
837V2156
837V2755	837V2755-15	2653	0.9986	1305	0.9935	1511	0.9988	132.6	0.7449	413.8	0.9819	641.9	0.9965	350.6	0.9825	837V2755-16	9063	1	8122	0.9977	8051	0.9851	1623	0.9987	4144	0.9917	3482	0.9978	1381	0.9956	837V2755-17	9225	1	18012	0.9999	14033	0.9992	5287	0.9994	12091	0.9999	9172	1	4421	0.9996
837V2839																															837V2839-9	2278	0.9987	1839	0.9807	1768	0.9022	478.5	0.941	993	0.9996	1277	0.9982	778	0.9392	837V2839-10	1350	0.9995	829.7
837V2849																															837V2849-9	3114	0.9992	2673	0.9992	2736	0.9983	505.6	0.7875	1218	0.9968	2231	0.9982	1146	0.8497	837V2849-10	5525	0.9998	6787
837V2865	837V2865-8	2045	0.9855	1173	1	1926	0.9401	157.7	0.9	831.4	0.9976	918.6	0.9968	429.8	0.9528																837V2865-9	682.1	0.9972	490.1	0.9959	1305	0.9598	126.2	0.8568	329	0.9873	439.5	0.996	193.6	0.9626
837V2884	837V2884-9	3197	0.9972	1934	0.9927	2755	0.9921	401.8	0.7368	755.6	0.9959	816.2	0.9991	446.6	0.9944																837V2884-11	1534	0.978	962.6	0.9992	924.4	0.9873	120.9	0.9344	307.2	0.9792	526.6	0.9937	311.8	0.9666
837V2932	837V2932-13	7490	0.9999	4828	1	4114	0.9999	549.3	0.9589	1980	0.9975	2552	0.9994	907.4	0.9535	837V2932-14	13554	0.9999	10056	1	13852	1	2579	0.9988	4122	0.9997	4820	1	1779	0.9683
837V3028	837V3028-9	4834	1	3550	1	3405	0.9983	1592	0.9817	2650	1	2927	0.9951	1632	0.9937																837V3028-11	3544	0.9999	3224	0.9994	2060	0.9884	576.6	0.7165	1905	0.9892	2758	0.9959	1402	0.9941	837V3028-12	7155	0.9999	5352
837V3029	837V3029-10	4950	0.9994	4218	0.9993	4780	1	1908	0.9617	4073	0.9994	1857	0.9821	1435	0.9476																837V3029-12	1742	0.9978	1490	0.9968	613.3	0.8403	464.5	0.9802	671.7	0.9954	610	0.9986	241.9	0.9783
[truncated: 26 more columns]
