# Supplementary material for: Immune recall improves antibody durability and breadth to SARS-CoV-2 variants
Source: Sci Immunol. 2022 May 12:eabp8328. doi: 10.1126/sciimmunol.abp8328 (PMC9097880; doi:10.1126/sciimmunol.abp8328)
Supplement: Supplementary file 3 — Data files S1 to S5 [file sciimmunol.abp8328_data_files.zip › abp8328_data_file_s5.xlsx]

## Sheet: Figure 1
Figure 1. Immune recall by vaccination after prior infection confers greater antibody magnitude and stability.
Figure 1A.	Anti-S IgG in COVID-19 convalesents, COVID-19 vaccinees, and Naïve vaccinees over time
	COVID-19 conv. (Left, green)								COVID-19 vaccinees (middle, purple) pre-vaccine, post 1st and 2nd dose data											Naïve vaccinees (middle, black), pre-vaccine, post 1st and 2nd dose data											COVID-19 vaccinees (right, purple), post 3rd dose						Naïve vaccinees (right, black), post 3rd dose								ANOVA with Tukey's multiple comparison test				ANOVA with Tukey's multiple comparison test
		38	71	107	141	182	221			Pre	1st	28	53	78	105	134	162	223			Pre	1st	28	53	78	105	134	162	223			17	43	82	114			17	43	82	114	148			Comparisons for COVID-19 convalesents		Adjusted P Value		Comparisons for 2nd dose
	820#0007	12.803	13.8368	21.648	17.7218	17.7106	19.2147		820#0009	14.3746		1066.22	822.027	299.205		766.039				837V0026		130.612	1101		268.818	180.646	106.958				820#0009		2221.46	1732.05			837V0026		1041.78	618.808	519.229				38 vs. 71	ns	0.9996		COVID-19 38 vs. COVID-19 vaccinees_Pre
	820#0010	214.687	281.939	222.281	112.688	127	68.7624		820#0015	42.3137	1228.02	1258.66		1058.72		888.506	314.117			837V0033	17.3112	49.8637		405.74	365.93	174.543	92.7186		18.695		820#0015	647.751		233.618	333.773		837V0033		1459.98		276.606	176.132			38 vs. 107	ns	0.9544		COVID-19 38 vs. COVID-19 vaccinees_1st
	820#0012	385.8	223.285	102.932	56.2673	59.6715	102.743		820#0025	47.8975		4129.18								837V0133	1.65094	138.411		354.722	144.464	134.248	89.0833				820#0081	21420.5		20611.3			837V0133	454.208	112.548		154.682				38 vs. 141	ns	0.7537		COVID-19 38 vs. COVID-19 vaccinees_28
	820#0018	199.297	197.969	99.0318	74.5937	117.261	44.9254		820#0029	44.4032		10461.9	3588.35		2869.49	2808.66		1648.72		837V0157		48.7443		441.68	364.865	161.91	87.2408	62.0902	36.5037		820#0083	9868.63					837V0157	307.917	5486.84	7500.97					38 vs. 182	ns	0.6874		COVID-19 38 vs. COVID-19 vaccinees_53
	820#0019	202.953	196.873	91.5992	47.8915	71.2189	61.5378		820#0053	28.893		3205.33		879.276	407.697	556.238		307.594		837V0250		147.427	963.788		379.608	368.006			234.515		820#0092		2018.82				837V0250								38 vs. 221	ns	0.7073		COVID-19 38 vs. COVID-19 vaccinees_78
	820#0020	37.741	54.3958	52.3475	17.2403	38.6923	38.3556		820#0081	267.663		9763.13		9278.47						837V0502	1.05369	100.751	408.7		275.168	239.697	78.076				820#0117	931.366					837V0502		552.16	537.661	439.027	282.414			71 vs. 107	ns	0.9934		COVID-19 38 vs. COVID-19 vaccinees_105
	820#0026	112.227	32.8202	26.8567	18.0469	30.8543	41.0472		820#0082	13.4884		2026.12								837V0505	1.12087	105.209	386.572	204.162	110.366		25.9306	16.1481	37.5313		820#0163	985.053		732.446	365.319		837V0505	677.116	3845.48	2290.29					71 vs. 141	ns	0.9		COVID-19 38 vs. COVID-19 vaccinees_134
	820#0041	135.456	141.193	56.7491	33.151	25.5835	20.6503		820#0083	30.6125		11026.5	11238.3	9307.25	9776.83			10125.8		837V0869	0.777092	132.564	1143.28	558.201		381.647	119.434				820#0167	3332.33		1370.3			837V0869		1635.63	569.286	217.7	70.3016			71 vs. 182	ns	0.8483		COVID-19 38 vs. COVID-19 vaccinees_162
	820#0085	8.90892	11.6052	14.5162	5.34246	13.1606	12.7488		820#0092	13.6127	3181.11				1195.57					837V1901	1.15118	61.0754	1160.32	335.714		336.569		151.89	130.204		820#0231		410.65				837V1901	10476.6		9823.93					71 vs. 221	ns	0.8692		COVID-19 38 vs. COVID-19 vaccinees_223
	820#0089	32.8802	83.244	126.475	88.5134	73.9348	135.898		820#0107	14.9388	3085.4						300.222			837V2156	1.81601	100.409		827.15	133.068	334.775					820#0310	919.353		396.142			837V2156								107 vs. 141	ns	0.9965		COVID-19 38 vs. Niave vaccinees_Pre
	820#0091	149.37	155.273	168.183	101.998	76.8905	81.1512		820#0117	52.1448		2979.38	595.179		297.243					837V2755	0.964631	90.2864	828.36	431.554	286.239		237.097	143.374	132.212		820#0660	7389.06		6162.09			837V2755	309.592	2909.33	4205.45					107 vs. 182	ns	0.9876		COVID-19 38 vs. Niave vaccinees_1st
	820#0093	125.936	221.736	199.58	160.573		230.785		820#0144	121.584	3673.51		3113.63		2432.75		4562.49	1350.55		837V2839	2.08258	41.0186		410.52	170.009	135.422		126.642	20.5314		820#0857	581.766		172.373			837V2839		593.111	147.655	54.9788	41.4642			107 vs. 221	ns	0.993		COVID-19 38 vs. Niave vaccinees_28
	820#0098	133.957	89.6778	62.7255	44.6104		58.3899		820#0163	44.8087	3540.51		2857.69	1132.1			841.173	438.318		837V2849	1.07932	121.323	1072.5	368.422		293.492	173.252		22.2223		820#1020	1338.19			418.349		837V2849		549.66	269.133	186.363				141 vs. 182	ns	>0.9999		COVID-19 38 vs. Niave vaccinees_53
	820#0100	120.292	128.426	136.6	105.957	120.272	126.591		820#0167	29.6833				3210.33				1163.62		837V2865	0.705984	23.4202	178.449	91.212		54.1538	40.8684	27.169			820#1044	1745.02			344.012		837V2865	304.028		231.91		121.82			141 vs. 221	ns	>0.9999		COVID-19 38 vs. Niave vaccinees_78
	820#0102	471.949	517.638	526.303	453.522	529.878	529.878		820#0225	11.6113		3535.89	1180.86		749		504.701			837V2884	1.13573	41.8829		320.246	100.137	81.5738	83.1451	68.8431	18.8377		820#1281		30328.7	9770.7			837V2884	272.103	114.787	105.726		81.4454			182 vs. 221	ns	>0.9999		COVID-19 38 vs. Niave vaccinees_105
	820#0130	11.3815	7.08571	10.4399	14.3368	13.4797	12.611		820#0231	2.12667		1326.99				362.41				837V2932	1.40714	134.195	1007.18	1424.74	538.956		301.345	137.113	115.895								837V2932	470.741	396.888										COVID-19 38 vs. Niave vaccinees_134
	820#0134	579.877	590.224	558.034	418.193	418.8	435.316		820#0276	44.3572	3342.78		2557.96	1200.77	1041.39		1299.64	647.097		837V3028		100.952	496.255		166.784	57.4219		10.0598	18.4401								837V3028	1632.78	1580.01	1477.84	1665.63	1025.88							COVID-19 38 vs. Niave vaccinees_162
	820#0145	132.929	137.914	91.2751	68.775	54.9225	48.6262		820#0310	117.375		2935.86								837V3029		47.1706	210.575	174.876		74.9996	26.854	14.1001									837V3029	269.36	273.297	265.862		138.266							COVID-19 38 vs. Niave vaccinees_223
	820#0153	813.417	148.586	84.0304	96.4629	48.5157	58.8815		820#0329	7.84291			912.345			359.356	83.5913	44.109																															COVID-19 221 vs. COVID-19 vaccinees_Pre
	820#0193	3472.36	3304.6	1605.08	1745.82	2213.84	2374.65		820#0453	2.80931		2229.16				649.507																																	COVID-19 221 vs. COVID-19 vaccinees_1st
	820#0203	154.298	84.9882	69.9925	149.091		44.3673		820#0456	23.336				407.455				177.307																															COVID-19 221 vs. COVID-19 vaccinees_28
	820#0268	28.2393	22.7589	14.8539	10.1431	9.73235	12.0512		820#0660	95.4005	11492.1		9758.96	6258.15		8358.53																																	COVID-19 221 vs. COVID-19 vaccinees_53
	820#0301	1034.64	837.679	248.3	109.009	129.122	134.237		820#0731	44.4281	3662.3	3699.78	3091.94	937.183		672.968																																	COVID-19 221 vs. COVID-19 vaccinees_78
	820#0447	47.2208	256.81	491.95	994.461	514.166	422.212		820#0857	2.76006			323.889					41.2994																															COVID-19 221 vs. COVID-19 vaccinees_105
	820#0454	38.9243	37.8327	49.3105	101.932	58.7771	64.8653		820#0962	30.8822	5346.3																																						COVID-19 221 vs. COVID-19 vaccinees_134
	820#0458	18.3921	19.5232	19.3766	23.1261	17.6498	32.4296		820#1020	93.9688	12029.3	6072.52	3394.53		1019.87																																		COVID-19 221 vs. COVID-19 vaccinees_162
	820#0526	131.833	64.61	59.5019	56.5575	29.5207	29.1606		820#1044	218.931	3332.52	5017.14	2774.99			2671.66																																	COVID-19 221 vs. COVID-19 vaccinees_223
	820#0637	88.9714	57.4947	42.2785	21.3505		31.0642		820#1281	35.5168		8556.51	2158.81		681.372		771.301																																COVID-19 221 vs. Niave vaccinees_Pre
	820#0646	9.70902	11.911	8.04658	16.8662	6.32397	6.25409																																										COVID-19 221 vs. Niave vaccinees_1st
	820#0740	67.8301	18.621	35.0997	35.3253		61.4925																																										COVID-19 221 vs. Niave vaccinees_28
	820#0882	4.68564	4.8376	4.26221	3.81901	2.89842	2.27381																																										COVID-19 221 vs. Niave vaccinees_53
	820#1137	77.4095	62.6511	30.9845	62.618		35.2688																																										COVID-19 221 vs. Niave vaccinees_78
	820#1166	23.8271	35.5906	40.908	44.4108	38.0444	78.5882																																										COVID-19 221 vs. Niave vaccinees_105
	820#1181	103.038	63.4954	42.0294	37.0804	35.262	26.6929																																										COVID-19 221 vs. Niave vaccinees_134
																																																	COVID-19 221 vs. Niave vaccinees_162
																																																	COVID-19 221 vs. Niave vaccinees_223
																																																	COVID-19 vaccinees_Pre vs. Niave vaccinees_Pre
																																																	COVID-19 vaccinees_1st vs. Niave vaccinees_1st
																																																	COVID-19 vaccinees_28 vs. Niave vaccinees_28
																																																	COVID-19 vaccinees_53 vs. Niave vaccinees_53
																																																	COVID-19 vaccinees_78 vs. Niave vaccinees_78
																																																	COVID-19 vaccinees_105 vs. Niave vaccinees_105
																																																	COVID-19 vaccinees_134 vs. Niave vaccinees_134
																																																	COVID-19 vaccinees_162 vs. Niave vaccinees_162
																																																	COVID-19 vaccinees_223 vs. Niave vaccinees_223
Figure 1B	Anti-RBD IgG in COVID-19 convalesents, COVID-19 vaccinees, and Naïve vaccinees over time
	COVID-19 conv. (Left, green)								COVID-19 vaccinees (middle, purple) pre-vaccine, post 1st and 2nd dose data											Naïve vaccinees (middle, black), pre-vaccine, post 1st and 2nd dose data											COVID-19 vaccinees (right, purple), post 3rd dose						Naïve vaccinees (right, black), post 3rd dose								ANOVA with Tukey's multiple comparison test				ANOVA with Tukey's multiple comparison test
		38	71	107	141	182	221			Pre	1st	28	53	78	105	134	162	223			Pre	1st	28	53	78	105	134	162	223			17	43	82	114			17	43	82	114	148			Comparisons for COVID-19 convalesents		Adjusted P Value		Comparisons for 2nd dose
	820#0007	0.986212	1.16752	1.41793	1.30963	1.06324	1.29888		820#0009	0.714885		64.1182	46.4593	57.1568		58.5544				837V0026		9.77721	95.5545		41.4754	28.5001	15.8116				820#0009		25.1913	27.0425			837V0026		73.1082	52.6386	45.9956				38 vs. 71	ns	>0.9999		COVID-19 38 vs. COVID-19 vaccinees_Pre
	820#0010	2.3932	11.5795	9.74991	32.3483	6.7528	7.73104		820#0015	4.88397	108.447	122.881		60.8914		40.2155	23.2224			837V0033	0.383872	2.89741		36.1201	25.1378	13.8965	6.1145		2.42143		820#0015	36.7664		16.0811	15.2907		837V0033		95.9598		59.3958	38.5044			38 vs. 107	ns	0.7609		COVID-19 38 vs. COVID-19 vaccinees_1st
	820#0012	66.0199	44.2403	19.1545	10.3245	8.33343	6.1337		820#0025	19.2621		522.338								837V0133	0.728586	13.0752		27.24	17.0757	9.82249	5.81321				820#0081	427.277		307.285			837V0133	22.0657	16.5535		7.93955				38 vs. 141	ns	0.4164		COVID-19 38 vs. COVID-19 vaccinees_28
	820#0018	19.2296	53.0005	27.097	27.3691	14.3685	12.0772		820#0029	6.43028		1339.74	521.232		219.585	405.841		354.138		837V0157		3.8035		44.0828	23.8802	14.4362	7.69672	6.53144	3.00768		820#0083	985.079					837V0157	15.3992	233.376	254.556					38 vs. 182	ns	0.0813		COVID-19 38 vs. COVID-19 vaccinees_53
	820#0019	3.63799	6.95462	4.49335	1.11591	2.67483	2.50072		820#0053	1.96491		210.939		66.6697	43.2739	39.6796		26.2207		837V0250		8.48552	57.8118		27.3276	20.8248			10.5177		820#0092		74.6705				837V0250								38 vs. 221	*	0.0457		COVID-19 38 vs. COVID-19 vaccinees_78
	820#0020	4.35891	6.10696	6.16915	5.5584	4.29138	3.978		820#0081	16.8293		616.647		579.245						837V0502	0.421122	8.78397	66.9861		24.1166	19.1278	8.66287				820#0117	66.2659					837V0502		45.3456	39.1502	30.8033	18.2879			71 vs. 107	ns	0.8502		COVID-19 38 vs. COVID-19 vaccinees_105
	820#0026	8.31654	4.22824	3.03711	2.55038	2.84967	2.82579		820#0082	0.874928		119.47								837V0505	0.303145	1.77711	36.6759	18.9456	11.6643		5.03174	2.58531	0.562522		820#0163	49.5891		41.7068	18.5268		837V0505	18.4922	107.65	75.2384					71 vs. 141	ns	0.5267		COVID-19 38 vs. COVID-19 vaccinees_134
	820#0041	16.1734	24.7891	9.8033	5.29112	3.66384	3.3342		820#0083	1.37163		1062.65	1062.65	832.248	803.815			766.322		837V0869	0.357653	17.729	143.269	83.1818		37.8143	15.8481				820#0167	114.859		70.9275			837V0869		97.1748	63.3893	35.8016	15.6452			71 vs. 182	ns	0.1206		COVID-19 38 vs. COVID-19 vaccinees_162
	820#0085	1.15254	4.88618	3.26416	2.54961	2.39567	1.79039		820#0092	1.61717	184.761				111.054					837V1901	0.35227	8.94443	149.813	55.2906		31.3656		8.85941	3.76248		820#0231		22.2338				837V1901	221.293		170.221					71 vs. 221	ns	0.0722		COVID-19 38 vs. COVID-19 vaccinees_223
	820#0089	4.89961	8.44127	9.41105	5.83685	5.19145	9.98426		820#0107	1.56321	164.477						21.5068			837V2156	0.312436	11.3869		76.19	32.27	21.0419					820#0310	35.9008		16.1244			837V2156								107 vs. 141	ns	0.9945		COVID-19 38 vs. Naive vaccinees_Pre
	820#0091	18.7614	16.6209	15.6951	9.57412	6.99645	7.2738		820#0117	2.98283		195.338	93.168		50.4253					837V2755	0.248644	6.243	67.9747	37.1711	40.1995		15.7211	11.2971	8.94924		820#0660	497.826		254.416			837V2755	23.6629	64.5045	166.587					107 vs. 182	ns	0.7165		COVID-19 38 vs. Naive vaccinees_1st
	820#0093	9.70595	11.1384	10.4852	10.2204		10.291		820#0144	4.3537	194.077		162.795		132.701		100.549	62.4089		837V2839	0.323751	2.71351		60.623	20.6613	15.2518		7.54519	1.20673		820#0857	44.9671		7.0232			837V2839		46.0856	23.7194	13.4596	11.4324			107 vs. 221	ns	0.6198		COVID-19 38 vs. Naive vaccinees_28
	820#0098	4.54515	2.43519	1.55714	1.47394		1.49382		820#0163	7.81202	152.814		114.643	89.2146			26.0072	16.3536		837V2849	0.255555	6.70085	121.504	43.7098		29.721	11.5282		1.79376		820#1020	291.091			106.209		837V2849		25.2983	24.6755	15.0995				141 vs. 182	ns	0.945		COVID-19 38 vs. Naive vaccinees_53
	820#0100	12.2965	5.24861	3.35074	2.38454	2.77114	3.56258		820#0167	2.30058				138.528				55.7207		837V2865	0.257909	2.6701	22.6798	18.9753		9.33275	6.95385	3.87514			820#1044	296.309			180.139		837V2865	10.7336		4.86753		2.69592			141 vs. 221	ns	0.9075		COVID-19 38 vs. Naive vaccinees_78
	820#0102	9.56906	10.233	10.2449	10.2712	8.09202	7.05398		820#0225	0.644976		290.879	99.2163		54.2819		79.6915			837V2884	0.349699	2.95392		18.4554	11.8255	9.5784	7.25551	5.68136	1.65216		820#1281		507.391	422.157			837V2884	18.977	10.4044	11.2436		6.27002			182 vs. 221	ns	>0.9999		COVID-19 38 vs. Naive vaccinees_105
	820#0130	1.33628	0.623223	0.944341	1.16292	1.02096	0.970698		820#0231	0.38418		75.316				18.1534				837V2932	0.519733	11.9054	114.327	112.306	101.482		57.1008	21.9893	23.3443								837V2932	62.2255	47.9969										COVID-19 38 vs. Naive vaccinees_134
	820#0134	18.0389	13.4662	8.16289	5.46084	5.69711	5.70807		820#0276	5.51997	266.262		164.547	118.216	233.025		122.887	75.5397		837V3028		7.81482	56.2005		17.2404	4.09302		1.52984	0.533915								837V3028	46.1926	45.4963	33.2209	21.8568	18.4952							COVID-19 38 vs. Naive vaccinees_162
	820#0145	3.84524	3.31336	1.94772	1.25652	1.13573	0.828678		820#0310	24.1576		268.722								837V3029		3.17288	49.465	38.4488		12.9963	8.25955	4.77778									837V3029	19.0603	18.8806	15.0321		9.22581							COVID-19 38 vs. Naive vaccinees_223
	820#0153	5.31527	3.5188	2.07166	2.43917	1.25365	1.38056		820#0329	1.20406			142.07			34.9086	26.3541	16.3609																															COVID-19 221 vs. COVID-19 vaccinees_Pre
	820#0193	16.9713	10.7098	9.91312	7.93286	5.34703	5.2918		820#0453	0.594581		178.777				51.7192																																	COVID-19 221 vs. COVID-19 vaccinees_1st
	820#0203	20.5825	24.74	7.51938	5.27736		5.50623		820#0456	2.83348				37.533				17.9067																															COVID-19 221 vs. COVID-19 vaccinees_28
	820#0268	6.55801	2.58656	2.77117	2.31857	1.5437	1.68898		820#0660	7.98552	1030.98		624.137	440.959		454.146																																	COVID-19 221 vs. COVID-19 vaccinees_53
	820#0301	12.7056	11.9684	11.6099	11.63	9.0958	8.48791		820#0731	4.63211	193.552	290.212	190.58	153.084		125.684																																	COVID-19 221 vs. COVID-19 vaccinees_78
	820#0447	1.34355	4.68373	4.94186	7.2863	5.09763	4.60307		820#0857	0.590158			39.6048					2.61666																															COVID-19 221 vs. COVID-19 vaccinees_105
	820#0454	3.87284	3.27224	3.16535	5.36152	3.13014	2.92506		820#0962	4.55903	567.248																																						COVID-19 221 vs. COVID-19 vaccinees_134
	820#0458	5.8115	5.20345	4.77798	4.31046	4.12235	4.85851		820#1020	5.7299	840.849	375.581	189.562		142.424																																		COVID-19 221 vs. COVID-19 vaccinees_162
	820#0526	20.2528	9.36974	6.61652	5.89404	2.92482	2.33922		820#1044	31.5734	353.257	611.658	434.69			388.216																																	COVID-19 221 vs. COVID-19 vaccinees_223
	820#0637	1.70502	1.0414	0.959739	0.759048		0.751813		820#1281	2.40221		604.54	154.176		53.9832		34.1457																																COVID-19 221 vs. Naive vaccinees_Pre
	820#0646	3.15291	3.03677	1.04859	1.03656	0.763036	0.645																																										COVID-19 221 vs. Naive vaccinees_1st
	820#0740	7.38967	3.66191	3.24067	2.94194		4.47052																																										COVID-19 221 vs. Naive vaccinees_28
	820#0882	1.03651	0.455949	0.388698	0.325935	0.242568	0.196273																																										COVID-19 221 vs. Naive vaccinees_53
	820#1137	25.7947	8.18134	4.86121	7.63727		5.74455																																										COVID-19 221 vs. Naive vaccinees_78
	820#1166	3.54378	11.6312	12.31	9.94384	6.61201	6.29821																																										COVID-19 221 vs. Naive vaccinees_105
	820#1181	20.3723	13.4726	7.9851	6.27434	4.94663	3.79521																																										COVID-19 221 vs. Naive vaccinees_134
																																																	COVID-19 221 vs. Naive vaccinees_162
																																																	COVID-19 221 vs. Naive vaccinees_223
																																																	COVID-19 vaccinees_Pre vs. Naive vaccinees_Pre
																																																	COVID-19 vaccinees_1st vs. Naive vaccinees_1st
																																																	COVID-19 vaccinees_28 vs. Naive vaccinees_28
																																																	COVID-19 vaccinees_53 vs. Naive vaccinees_53
																																																	COVID-19 vaccinees_78 vs. Naive vaccinees_78
																																																	COVID-19 vaccinees_105 vs. Naive vaccinees_105
																																																	COVID-19 vaccinees_134 vs. Naive vaccinees_134
																																																	COVID-19 vaccinees_162 vs. Naive vaccinees_162
																																																	COVID-19 vaccinees_223 vs. Naive vaccinees_223
Figure 1C	Anti-S IgG and anti-RBD IgG trajectories.
	Anti-S IgG trajectories										Anti-RBD IgG trajectories
		Days	COVID-19 Conv; post symptom onset (No Vaccine)	COVID-19; vaccined	naive; Vaccined			slope	P value (ANCOVA test)			Days	COVID-19 Conv; post symptom onset (No Vaccine)	COVID-19; vaccined	naive; Vaccined			slope	P value (ANCOVA test)
		17	12.803				COVID-19 Conv.	-0.001021				17	0.986212				COVID-19 Conv.	-0.001686
		23	214.687				vs		P=0.0047			23	2.3932				vs		P=0.0251
		22	385.8				COVD-19 vaccined	-0.004265				22	66.0199				COVD-19 vaccined	-0.003759
		28	199.297									28	19.2296
		30	202.953									30	3.63799
		30	37.741				COVID-19 Conv.	-0.001021				30	4.35891				COVID-19 Conv.	-0.001686
		26	112.227				vs		P<0.0001			26	8.31654				vs		P<0.0001
		26	135.456				Naïve Vaccinees	-0.006245				26	16.1734				Naïve Vaccinees	-0.00704
		21	8.90892									21	1.15254
		20	32.8802									20	4.89961
		39	149.37				COVD-19 vaccined	-0.004265				39	18.7614				COVD-19 vaccined	-0.003759
		27	125.936				vs		P=0.0268			27	9.70595				vs		P=0.0002
		38	133.957				Naïve Vaccinees	-0.006245				38	4.54515				Naïve Vaccinees	-0.00704
		26	120.292									26	12.2965
		28	471.949									28	9.56906
		36	11.3815				Once phase decay curve fitting		Extra sum-of-squares F Test			36	1.33628				Once phase decay curve fitting		Extra sum-of-squares F Test
		54	579.877				COVID-19 Conv.					54	18.0389				COVID-19 Conv.
		45	132.929				vs	****	<0.0001			45	3.84524				vs	****	<0.0001
		61	813.417				COVD-19 vaccined					61	5.31527				COVD-19 vaccined
		54	3472.36									54	16.9713
		56	154.298									56	20.5825
		41	28.2393				COVID-19 Conv.					41	6.55801				COVID-19 Conv.
		79	1034.64				vs	****	<0.0001			79	12.7056				vs	****	<0.0001
		14	47.2208				Naïve Vaccinees					14	1.34355				Naïve Vaccinees
		83	38.9243									83	3.87284
		78	18.3921									78	5.8115
		64	131.833				COVD-19 vaccined					64	20.2528				COVD-19 vaccined
		63	88.9714				vs	****	<0.0001			63	1.70502				vs	****	<0.0001
		66	9.70902				Naïve Vaccinees					66	3.15291				Naïve Vaccinees
		67	67.8301									67	7.38967
		53	4.68564									53	1.03651
		37	77.4095									37	25.7947
		83	23.8271									83	3.54378
		33	103.038									33	20.3723
		65	13.8368									65	1.16752
		65	281.939									65	11.5795
		64	223.285									64	44.2403
		66	197.969									66	53.0005
		65	196.873									65	6.95462
		65	54.3958									65	6.10696
		61	32.8202									61	4.22824
		59	141.193									59	24.7891
		56	11.6052									56	4.88618
		52	83.244									52	8.44127
		73	155.273									73	16.6209
		67	221.736									67	11.1384
		70	89.6778									70	2.43519
		66	128.426									66	5.24861
		61	517.638									61	10.233
		69	7.08571									69	0.623223
		89	590.224									89	13.4662
		77	137.914									77	3.31336
		97	148.586									97	3.5188
		93	3304.6									93	10.7098
		98	84.9882									98	24.74
		72	22.7589									72	2.58656
		114	837.679									114	11.9684
		50	256.81									50	4.68373
		115	37.8327									115	3.27224
		112	19.5232									112	5.20345
		97	64.61									97	9.36974
		96	57.4947									96	1.0414
		98	11.911									98	3.03677
		108	18.621									108	3.66191
		90	4.8376									90	0.455949
		71	62.6511									71	8.18134
		113	35.5906									113	11.6312
		63	63.4954									63	13.4726
		100	21.648									100	1.41793
		107	222.281									107	9.74991
		106	102.932									106	19.1545
		101	99.0318									101	27.097
		103	91.5992									103	4.49335
		103	52.3475									103	6.16915
		97	26.8567									97	3.03711
		99	56.7491									99	9.8033
		84	14.5162									84	3.26416
		89	126.475									89	9.41105
		103	168.183									103	15.6951
		97	199.58									97	10.4852
		129	62.7255									129	1.55714
		108	136.6									108	3.35074
		103	526.303									103	10.2449
		103	10.4399									103	0.944341
		123	558.034									123	8.16289
		108	91.2751									108	1.94772
		132	84.0304									132	2.07166
		125	1605.08									125	9.91312
		132	69.9925									132	7.51938
		104	14.8539									104	2.77117
		144	248.3									144	11.6099
		85	491.95									85	4.94186
		153	49.3105									153	3.16535
		142	19.3766									142	4.77798
		137	59.5019									137	6.61652
		126	42.2785									126	0.959739
		129	8.04658									129	1.04859
		144	35.0997									144	3.24067
		128	4.26221									128	0.388698
		106	30.9845									106	4.86121
		148	40.908									148	12.31
		95	42.0294									95	7.9851
		129	17.7218									129	1.30963
		141	112.688									141	32.3483
		140	56.2673									140	10.3245
		160	74.5937									160	27.3691
		139	47.8915									139	1.11591
		139	17.2403									139	5.5584
		132	18.0469									132	2.55038
		122	33.151									122	5.29112
		119	5.34246									119	2.54961
		123	88.5134									123	5.83685
		137	101.998									137	9.57412
		128	160.573									128	10.2204
		173	44.6104									173	1.47394
		140	105.957									140	2.38454
		135	453.522									135	10.2712
		134	14.3368									134	1.16292
		152	418.193									152	5.46084
		137	68.775									137	1.25652
		166	96.4629									166	2.43917
		183	1745.82									183	7.93286
		195	149.091									195	5.27736
		140	10.1431									140	2.31857
		179	109.009									179	11.63
		119	994.461									119	7.2863
		185	101.932									185	5.36152
		177	23.1261									177	4.31046
		173	56.5575									173	5.89404
		175	21.3505									175	0.759048
		171	16.8662									171	1.03656
		184	35.3253									184	2.94194
		163	3.81901									163	0.325935
		155	62.618									155	7.63727
		177	44.4108									177	9.94384
		125	37.0804									125	6.27434
		191	19.2147									191	1.29888
		219	68.7624									219	7.73104
		218	102.743									218	6.1337
		256	44.9254									256	12.0772
		211	61.5378									211	2.50072
		211	38.3556									211	3.978
		237	41.0472									237	2.82579
		193	20.6503									193	3.3342
		185	12.7488									185	1.79039
		189	135.898									189	9.98426
		204	81.1512									204	7.2738
		263	230.785									263	10.291
		241	58.3899									241	1.49382
		213	126.591									213	3.56258
		208	529.878									208	7.05398
		201	12.611									201	0.970698
		226	435.316									226	5.70807
		212	48.6262									212	0.828678
		237	58.8815									237	1.38056
		271	2374.65									271	5.2918
		241	44.3673									241	5.50623
		203	12.0512									203	1.68898
		268	134.237									268	8.48791
		190	422.212									190	4.60307
		263	64.8653									263	2.92506
		261	32.4296									261	4.85851
		251	29.1606									251	2.33922
		224	31.0642									224	0.751813
		259	6.25409									259	0.645
		222	61.4925									222	4.47052
		237	2.27381									237	0.196273
		197	35.2688									197	5.74455
		241	78.5882									241	6.29821
		201	26.6929									201	3.79521
	837V3018-1	5		1066.22							837V3018-1	5		64.1182
	837V2992-2	34		1258.66							837V2992-2	34		122.881
	820#0025-6	16		4129.18							820#0025-6	16		522.338
	837V2904-1	10		10461.9							837V2904-1	10		1339.74
	820#0053-7	8		3205.33							820#0053-7	8		210.939
	837V2996-2	29		9763.13							837V2996-2	29		616.647
	837V2982-1	20		2026.12							837V2982-1	20		119.47
	837V3030-1	8		11026.5							837V3030-1	8		1062.65
	837V3027-1	7		2979.38							837V3027-1	7		195.338
	837V3022-1	32		3535.89							837V3022-1	32		290.879
	820#0231-7	26		1326.99							820#0231-7	26		75.316
	837V3039-1	34		2935.86							837V3039-1	34		268.722
	820#0453-7	19		2229.16							820#0453-7	19		178.777
	837V3099-2	8		3699.78							837V3099-2	8		290.212
	837V2984-2	17		6072.52							837V2984-2	17		375.581
	837V3062-2	30		5017.14							837V3062-2	30		611.658
	837V3007-1	5		8556.51							837V3007-1	5		604.54
	837V3018-2	45		822.027							837V3018-2	45		46.4593
	837V2904-2	59		3588.35							837V2904-2	59		521.232
	837V3030-2	41		11238.3							837V3030-2	41		1062.65
	837V3027-2	56		595.179							837V3027-2	56		93.168
	837V0974-2	53		3113.63							837V0974-2	53		162.795
	837V2909-2	46		2857.69							837V2909-2	46		114.643
	837V3022-2	63		1180.86							837V3022-2	63		99.2163
	837V3014-2	50		2557.96							837V3014-2	50		164.547
	837V2918-1	36		912.345							837V2918-1	36		142.07
	837V2969-2	47		9758.96							837V2969-2	47		624.137
	837V3099-3	51		3091.94							837V3099-3	51		190.58
	820#0857-7	41		323.889							820#0857-7	41		39.6048
	837V2984-3	52		3394.53							837V2984-3	52		189.562
	837V3062-3	65		2774.99							837V3062-3	65		434.69
	837V3007-2	63		2158.81							837V3007-2	63		154.176
	837V3018-3	81		299.205							837V3018-3	81		57.1568
	837V2992-3	75		1058.72							837V2992-3	75		60.8914
	837V3017-2	71		879.276							837V3017-2	71		66.6697
	837V2996-3	78		9278.47							837V2996-3	78		579.245
	837V3030-3	78		9307.25							837V3030-3	78		832.248
	837V2909-3	86		1132.1							837V2909-3	86		89.2146
	820#0167-7	79		3210.33							820#0167-7	79		138.528
	837V3014-3	86		1200.77							837V3014-3	86		118.216
	820#0456-7	77		407.455							820#0456-7	77		37.533
	837V2969-3	89		6258.15							837V2969-3	89		440.959
	837V3099-4	85		937.183							837V3099-4	85		153.084
	837V2904-3	102		2869.49							837V2904-3	102		219.585
	837V3017-3	106		407.697							837V3017-3	106		43.2739
	837V3030-4	114		9776.83							837V3030-4	114		803.815
	820#0092-8	106		1195.57							820#0092-8	106		111.054
	837V3027-3	100		297.243							837V3027-3	100		50.4253
	837V0974-3	104		2432.75							837V0974-3	104		132.701
	837V3022-3	96		749							837V3022-3	96		54.2819
	837V3014-4	117		1041.39							837V3014-4	117		233.025
	837V2984-4	109		1019.87							837V2984-4	109		142.424
	837V3007-3	112		681.372							837V3007-3	112		53.9832
	837V3018-4	136		766.039							837V3018-4	136		58.5544
	837V2992-4	133		888.506							837V2992-4	133		40.2155
	837V2904-4	141		2808.66							837V2904-4	141		405.841
	837V3017-4	145		556.238							837V3017-4	145		39.6796
	820#0231-8	139		362.41							820#0231-8	139		18.1534
	837V2918-3	121		359.356							837V2918-3	121		34.9086
	820#0453-8	140		649.507							820#0453-8	140		51.7192
	837V2969-4	138		8358.53							837V2969-4	138		454.146
	837V3099-5	126		672.968							837V3099-5	126		125.684
	837V3062-4	122		2671.66							837V3062-4	122		388.216
	837V2992-5	177		314.117							837V2992-5	177		23.2224
	820#0107-8	159		300.222							820#0107-8	159		21.5068
	837V0974-4	165		4562.49							837V0974-4	165		100.549
	837V2909-4	163		841.173							837V2909-4	163		26.0072
	837V3022-4	167		504.701							837V3022-4	167		79.6915
	837V3014-5	152		1299.64							837V3014-5	152		122.887
	837V2918-4	160		83.5913							837V2918-4	160		26.3541
	837V3007-4	154		771.301							837V3007-4	154		34.1457
	837V2904-5	205		1081.7							837V2904-5	205		907.542
	837V2904-6	254		1648.72							837V2904-6	254		354.138
	837V3017-5	181		307.594							837V3017-5	181		26.2207
	837V3030-5	187		10125.8							837V3030-5	187		766.322
	837V0974-6	244		1350.55							837V0974-6	244		62.4089
	837V2909-6	263		438.318							837V2909-6	263		16.3536
	820#0167-8	185		1163.62							820#0167-8	185		55.7207
	837V3014-6	198		647.097							837V3014-6	198		75.5397
	837V2918-6	260		44.109							837V2918-6	260		16.3609
	820#0456-8	183		177.307							820#0456-8	183		17.9067
	820#0857-8	184		41.2994							820#0857-8	184		2.61666
	837V0026-2	33			1101						837V0026-2	33			95.5545
	837V0250-2	28			963.788						837V0250-2	28			57.8118
	837V0502-2	29			408.7						837V0502-2	29			66.9861
	837V0505-4	33			386.572						837V0505-4	33			36.6759
	837V0869-2	30			1143.28						837V0869-2	30			143.269
	837V1901-2	23			1160.32						837V1901-2	23			149.813
	837V2755-4	33			828.36						837V2755-4	33			67.9747
	837V2849-2	28			1072.5						837V2849-2	28			121.504
	837V2865-2	33			178.449						837V2865-2	33			22.6798
	837V2932-4	34			1007.18						837V2932-4	34			114.327
	837V3028-4	29			496.255						837V3028-4	29			56.2005
	837V3029-4	29			210.575						837V3029-4	29			49.465
	837V0033-2	45			405.74						837V0033-2	45			36.1201
	837V0133-2	45			354.722						837V0133-2	45			27.24
	837V0157-4	46			441.68						837V0157-4	46			44.0828
	837V0505-5	62			204.162						837V0505-5	62			18.9456
	837V0869-3	58			558.201						837V0869-3	58			83.1818
	837V1901-3	65			335.714						837V1901-3	65			55.2906
	837V2156-4	58			827.15						837V2156-4	58			76.19
	837V2755-5	62			431.554						837V2755-5	62			37.1711
	837V2839-2	36			410.52						837V2839-2	36			60.623
	837V2849-3	65			368.422						837V2849-3	65			43.7098
	837V2865-3	57			91.212						837V2865-3	57			18.9753
	837V2884-2	51			320.246						837V2884-2	51			18.4554
	837V2932-5	62			1424.74						837V2932-5	62			112.306
	837V3029-5	63			174.876						837V3029-5	63			38.4488
	837V0026-3	67			268.818						837V0026-3	67			41.4754
	837V0033-3	70			365.93						837V0033-3	70			25.1378
	837V0133-3	66			144.464						837V0133-3	66			17.0757
	837V0157-5	74			364.865						837V0157-5	74			23.8802
	837V0250-3	70			379.608						837V0250-3	70			27.3276
	837V0502-3	73			275.168						837V0502-3	73			24.1166
	837V0505-6	90			110.366						837V0505-6	90			11.6643
	837V2156-5	89			133.068						837V2156-5	89			32.27
	837V2755-6	90			286.239						837V2755-6	90			40.1995
	837V2839-3	74			170.009						837V2839-3	74			20.6613
	837V2884-3	74			100.137						837V2884-3	74			11.8255
	837V2932-6	87			538.956						837V2932-6	87			101.482
	837V3028-5	70			166.784						837V3028-5	70			17.2404
	837V0026-4	105			180.646						837V0026-4	105			28.5001
	837V0033-4	106			174.543						837V0033-4	106			13.8965
	837V0133-4	99			134.248						837V0133-4	99			9.82249
	837V0157-6	105			161.91						837V0157-6	105			14.4362
	837V0250-4	109			368.006						837V0250-4	109			20.8248
	837V0502-4	102			239.697						837V0502-4	102			19.1278
	837V0869-4	91			381.647						837V0869-4	91			37.8143
	837V1901-4	100			336.569						837V1901-4	100			31.3656
	837V2156-6	120			334.775						837V2156-6	120			21.0419
	837V2839-4	113			135.422						837V2839-4	113			15.2518
	837V2849-4	100			293.492						837V2849-4	100			29.721
	837V2865-4	103			54.1538						837V2865-4	103			9.33275
	837V2884-4	104			81.5738						837V2884-4	104			9.5784
	837V3028-6	117			57.4219						837V3028-6	117			4.09302
	837V3029-6	104			74.9996						837V3029-6	104			12.9963
	837V0026-5	146			106.958						837V0026-5	146			15.8116
	837V0033-5	141			92.7186						837V0033-5	141			6.1145
	837V0133-5	133			89.0833						837V0133-5	133			5.81321
	837V0157-7	140			87.2408						837V0157-7	140			7.69672
	837V0502-5	142			78.076						837V0502-5	142			8.66287
	837V0505-7	125			25.9306						837V0505-7	125			5.03174
	837V0869-5	131			119.434						837V0869-5	131			15.8481
	837V2755-7	125			237.097						837V2755-7	125			15.7211
	837V2849-5	144			173.252						837V2849-5	144			11.5282
	837V2865-5	131			40.8684						837V2865-5	131			6.95385
	837V2884-5	132			83.1451						837V2884-5	132			7.25551
	837V2932-7	127			301.345						837V2932-7	127			57.1008
	837V3029-7	134			26.854						837V3029-7	134			8.25955
	837V0157-8	158			62.0902						837V0157-8	158			6.53144
	837V0505-8	157			16.1481						837V0505-8	157			2.58531
	837V1901-5	170			151.89						837V1901-5	170			8.85941
	837V2755-8	157			143.374						837V2755-8	157			11.2971
	837V2839-5	154			126.642						837V2839-5	154			7.54519
	837V2865-6	170			27.169						837V2865-6	170			3.87514
	837V2884-6	163			68.8431						837V2884-6	163			5.68136
	837V2932-8	160			137.113						837V2932-8	160			21.9893
	837V3028-7	167			10.0598						837V3028-7	167			1.52984
	837V3029-8	166			14.1001						837V3029-8	166			4.77778
	837V0026-6	200			55.1112						837V0026-6	200			8.58696
	837V0033-6	181			66.7643						837V0033-6	181			3.42099
	837V0133-6	195			67.3816						837V0133-6	195			3.50852
	837V0502-6	185			41.8702						837V0502-6	185			4.0867
	837V0505-9	195			7.4145						837V0505-9	195			0.984187
	837V0869-6	187			63.4322						837V0869-6	187			8.65133
	837V2839-6	200			79.0062						837V2839-6	200			5.25835
	837V2849-6	198			71.6061						837V2849-6	198			7.88062
	837V0033-7	266			18.695						837V0033-7	266			2.42143
	837V0157-9	211			36.5037						837V0157-9	211			3.00768
	837V0250-5	217			234.515						837V0250-5	217			10.5177
	837V0505-11	249			37.5313						837V0505-11	249			0.562522
	837V1901-7	247			130.204						837V1901-7	247			3.76248
	837V2755-9	195			132.212						837V2755-9	195			8.94924
	837V2839-7	249			20.5314						837V2839-7	249			1.20673
	837V2849-7	274			22.2223						837V2849-7	274			1.79376
	837V2884-7	237			18.8377						837V2884-7	237			1.65216
	837V2932-9	192			115.895						837V2932-9	192			23.3443
	837V3028-8	223			18.4401						837V3028-8	223			0.533915
	837V0157-3	7			721.739						837V0157-3	7			61.8009
	837V0505-3	6			694.222						837V0505-3	6			37.314
	837V2156-3	9			1115.29						837V2156-3	9			96.4183
	837V2755-3	6			1008.73						837V2755-3	6			114.546
	837V2932-3	8			1704.64						837V2932-3	8			178.5
Figure 1D	50% Neutralization (NT50) to Wuhan-Hu-1
	COVID-19 convalescent				COVID-19 vaccinees (purple, post 1st and 2nd dose)							Naïve vaccinees (black, post 1st and 2nd dose)							COVID-19 vaccinees (purple, post 3rd dose)						Naive vaccinees (black, post 3rd dose)							Comparisons between COVID-19 Conv. And Vaccinees after 1st dose				Comparisons between COVID-19 Conv.and Vaccinees after 2nd dose				Comparisions between COVID-19 Conv and Vaccinees after 3rd dose
		43	221			1st	28	78	105	223			1st	28	78	105	233			17	43	82	114			17	43	82	114	148		Kruskal Wallis test				Kruskal Wallis test				Kruskal Wallis test
	820#0007	69.06	30		820#0025		10444					837V0026	729.3	4444	2419	1139			820#0009		2147	7803			837V0026			5792	9788			COVID19 221 vs. COVID-19 vaccinees 1st dose	****	<0.0001		COVID19 221 vs. COVID-19 vaccinees 28	****	<0.0001		COVID19 221 vs. COVID-19 vaccinees 17	****	<0.0001
	820#0010	195.2	176.3		820#0310							837V0033	30		566.2	702.9	53.94		820#0015	5342		5534	4685		837V0033		2971		1595	2314		COVID19 221 vs. Naive vaccinees 1st dose	ns	>0.9999		COVID19 221 vs. Naive vaccinees 28	***	0.0003		COVID19 221 vs. naive vaccinees 17	****	<0.0001
	820#0012	1366	127.2		820#0456			4394		2807		837V0133	380.4		362.3	431.7			820#0081	16841					837V0133	4212	1002		798.7
	820#0018	1875	417.3		820#0731	20287	23214					837V0157	32.45		737.5	548.3	217.7		820#0083	15920					837V0157	802	16749	12328				Mann Whitney U test								COVID19 221 vs. COVID-19 vaccinees 43	**	0.0053
	820#0019	201	47.42		820#1020	34919	25410					837V0250	491.4	2650	1439	1302	413.1		820#0092		4951				837V0250							COVID19 vaccines 1st				COVID19 221 vs. COVID-19 vaccinees 78	****	<0.0001		COVID19 221 vs. naive vaccinees 43	***	0.0002
	820#0020	141.1	74.49		820#1044	30271	29328	30575				837V0502	87.05	2812	618.4	658.8			820#0117	8941					837V0502			2883	1679	2651		vs.	****	<0.0001		COVID19 221 vs. Naive vaccinees 78	**	0.0012
	820#0026	177	117.8		820#0009		5137	4851				837V0505	30	665.1	123.7		31.3		820#0163	3122		2180	5479		837V0505	394.7	4369	3576				Naïve vaccinees 1st								COVID19 221 vs. COVID-19 vaccinees 82	****	<0.0001
	820#0041	441.3	70.42		820#0015	8213		4322				837V0869	361.5	4454		5694			820#0167	10292		9976			837V0869			7865	5152	7562										COVID19 221 vs. naive vaccinees 82	****	<0.0001
	820#0085	103.1	45.47		820#0029		22349		22812	5453		837V1901	116.2	4413		1840	208.2		820#0231		1261				837V1901	30273		32595				COVID-19 221				COVID19 221 vs. COVID-19 vaccinees 105	****	<0.0001
	820#0089	267.1	255.8		820#0053		16013	6637	6155	3016		837V2156	66.06		1788				820#0310	3794		4024			837V2156							vs.	*	0.022		COVID19 221 vs. Naive vaccinees 105	***	0.0004		COVID19 221 vs. COVID-19 vaccinees 114	**	0.0011
	820#0091	378.4	176.8		820#0081		39366					837V2755	69.92	1627	773.2		599.8		820#0660	16987		12833			837V2755	2653	9063	9225				COVID-19 43								COVID19 221 vs. naive vaccinees 114	***	0.0001
	820#0093	312.8	450.7		820#0082		17761					837V2839	162.4		504.4	228.7	88.59		820#0857	2501		1537			837V2839			2278	1350	2428
	820#0098	74.41	36.64		820#0083		32064	66115	23841	15216		837V2849	258	4326		680.7	179.8		820#1020	14134			10333		837V2849			3114	5525							COVID19 221 vs. COVID-19 vaccinees 223	***	0.0001		Mann Whitney U test
	820#0100	334.2	179.7		820#0092	10805			7685			837V2865	30	681.3		201.2			820#1044	11366			11861		837V2865	2045		682.1		1065						COVID19 221 vs. Naive vaccinees 223	ns	>0.9999		COVID-19 vaccinees	17
	820#0102	2225	551.4		820#0107	13066						837V2884	358.3		1181	328.6			820#1281		10331	9416			837V2884	3197		1534		1650											vs.	ns	0.0513
	820#0130	287.8	86.11		820#0117		14038					837V2932	223.7	2433	1124		455.4								837V2932	7490	13554													naïve vaccinees	17
	820#0134	408.9	464.9		820#0144	22298			16171	4978		837V3028	281.5	1048	424										837V3028	4834		3544	7155	6076						Mann Whitney U test
	820#0145	282.7	52.99		820#0163	11341		5250		876		837V3029	30	1176											837V3029	4950		1742		2932						COVID19 vaccines 28				COVID-19 vaccinees	43
	820#0153	156.4	166		820#0167			15834		8181																										vs.	****	<0.0001			vs.	ns	0.6095
	820#0193	228.3	142.9		820#0225			7807	5253																											Naïve vaccinees 28				naïve vaccinees	43
	820#0203	97.09	94.67		820#0231		8182
	820#0268	477.2	149.8		820#0276	12793		5975	5716	3966																										COVID19 vaccines 78				COVID-19 vaccinees	82
	820#0301	349.4	176.1		820#0329				2516	923																										vs.	****	<0.0001			vs.	ns	0.4137
	820#0447	75.6	196.4		820#0453		23239																													Naïve vaccinees 78				naïve vaccinees	82
	820#0454	75.15	164.7		820#0660	34075		39721
	820#0458	291.7	191.7		820#0857					31.88																										COVID19 vaccines 105				COVID-19 vaccinees	114
	820#0526	182.3	44.67		820#1281		42071	10262	5204																											vs.	****	<0.0001			vs.	ns	0.1535
	820#0637	95.77	185.7																																	Naïve vaccinees 105				naïve vaccinees	114
	820#0646	52.94	47.25
	820#0740	169.9	182.3																																	COVID19 vaccines 223					naive vaccinees 148
	820#0882	44.62	43.14																																	vs.	**	0.0015			vs.	****	<0.0001
	820#1137	398.6	700.3																																	Naïve vaccinees 223					COVID19 221
	820#1166	102.5	152.6
	820#1181	1224	169.9
Figure 1E	NT50 to D614G
	COVID-19 convalescent				COVID-19 vaccinees (purple, post 1st and 2nd dose)							Naïve vaccinees (black, post 1st and 2nd dose)							COVID-19 vaccinees (purple, post 3rd dose)						Naive vaccinees (black, post 3rd dose)							Comparisons between COVID-19 Conv. And Vaccinees after 1st dose				Comparisons between COVID-19 Conv.and Vaccinees after 2nd dose				Comparisions between COVID-19 Conv and Vaccinees after 3rd dose
		43	221			1st	28	78	105	223			1st	28	78	105	223			17	43	82	114			17	43	82	114	148		Kruskal Wallis test				Kruskal Wallis test				Kruskal Wallis test
	820#0007	44.04	46.47		820#0025		9039					837V0026	183.1	3038	1005	937.1			820#0009		1983	7598			837V0026			3497	7755			COVID19 221 vs. COVID-19 vaccinees 1st dose	****	<0.0001		COVID19 221 vs. COVID-19 vaccinees 28	****	<0.0001		COVID19 221 vs. COVID-19 vaccinees 17	****	<0.0001
	820#0010	228.6	142		820#0310							837V0033	30		308	183.2	30		820#0015	3716		6916	5838		837V0033		1906		1156	1921		COVID19 221 vs. Naive vaccinees 1st dose	ns	0.176		COVID19 221 vs. Naive vaccinees 28	***	0.0003		COVID19 221 vs. naive vaccinees 17	***	0.0002
	820#0012	511.6	173.3		820#0456			2134		1625		837V0133	177.3		244	117.6			820#0081	10799		11490			837V0133	1550	514.4		468.9
	820#0018	2934	776.7		820#0731	26064	49672					837V0157	30		521.2	226	113.1		820#0083	11490					837V0157	456.6	14081	10746				Mann Whitney U test								COVID19 221 vs. COVID-19 vaccinees 43	**	0.0063
	820#0019	278.4	94.01		820#1020	20859	21783					837V0250	132.3	1971	1310	416.1	381.6		820#0092		2696				837V0250							COVID19 vaccines 1st				COVID19 221 vs. COVID-19 vaccinees 78	****	<0.0001		COVID19 221 vs. naive vaccinees 43	***	0.0004
	820#0020	212.8	94.27		820#1044	21624	34014	25808				837V0502	52.07	2593	342.6	487.3			820#0117	4461					837V0502			1490	1065	2606		vs.	****	<0.0001		COVID19 221 vs. Naive vaccinees 78	**	0.0099
	820#0026	390.9	165.8		820#0009		2452	2841				837V0505	30	380.5	76.67		30		820#0163	2029		1903	2479		837V0505	247.7	3930	2047				Naïve vaccinees 1st								COVID19 221 vs. COVID-19 vaccinees 82	****	<0.0001
	820#0041	631.9	84.75		820#0015	12810		3680				837V0869	211.7	3275		1841			820#0167	5285		9340			837V0869			6812	4418	10689										COVID19 221 vs. naive vaccinees 82	****	<0.0001
	820#0085	265	41.19		820#0029		31911		12592	2027		837V1901	59.6	4036		637.3	120.1		820#0231		540				837V1901	11288		24326				COVID-19 221				COVID19 221 vs. COVID-19 vaccinees 105	****	<0.0001
	820#0089	209.1	277.9		820#0053		7408	4341	2869	2348		837V2156	40.31		2773				820#0310	2086		4599			837V2156							vs.	***	0.0001		COVID19 221 vs. Naive vaccinees 105	**	0.0085		COVID19 221 vs. COVID-19 vaccinees 114	**	0.001
	820#0091	254.3	171.1		820#0081		27915					837V2755	40.67	1888	581.7		233.2		820#0660	19733		11372			837V2755	1305	8122	18012				COVID-19 43								COVID19 221 vs. naive vaccinees 114	***	0.0001
	820#0093	1050	459.9		820#0082		13988					837V2839	79.02		933.2	260	43.78		820#0857	1042		798.2			837V2839			1839	829.7	1840
	820#0098	108.1	44.56		820#0083		22457	33907	29426	6902		837V2849	225	5258		492.5	72.85		820#1020	8450			10807		837V2849			2673	6787							COVID19 221 vs. COVID-19 vaccinees 223	**	0.001
	820#0100	1664	181.3		820#0092	11368			3315			837V2865	34.54	720.5		185.7			820#1044	9620			11737		837V2865	1173		490.1		797.9						COVID19 221 vs. Naive vaccinees 223	ns	>0.9999		Mann Whitney U test
	820#0102	1352	573.7		820#0107	10599						837V2884	67.38		353.2	263.8			820#1281		10951	17149			837V2884	1934		962.6		1275										COVID-19 vaccinees	17
	820#0130	283.6	182.4		820#0117		6637					837V2932	125.5	1370	653.1		297.3								837V2932	4828	10056									Mann Whitney U test					vs.	*	0.0357
	820#0134	697.2	451.2		820#0144	17649			8639	1991		837V3028	273.5	812.5	155.1										837V3028	3550		3224	5352	3386						COVID19 vaccines 28				naïve vaccinees	17
	820#0145	280.8	62.51		820#0163	9995		3381		505.5		837V3029	30	626.9											837V3029	4218		1490		1816						vs.	****	<0.0001
	820#0153	235.9	141.3		820#0167			12457		6104																										Naïve vaccinees 28				COVID-19 vaccinees	43
	820#0193	325.1	148.4		820#0225			3825	3442																																vs.	ns	0.7619
	820#0203	190.1	81.53		820#0231		3770																													COVID19 vaccines 78				naïve vaccinees	43
	820#0268	885.5	117.1		820#0276	6618		4871	3750	3204																										vs.	****	<0.0001
	820#0301	445.1	179.9		820#0329				1427	482.3																										Naïve vaccinees 78				COVID-19 vaccinees	82
	820#0447	174.7	225.3		820#0453		10205																																		vs.	ns	0.2033
	820#0454	82.04	135.7		820#0660	29887		25596																												COVID19 vaccines 105				naïve vaccinees	82
	820#0458	247.6	155.9		820#0857					30																										vs.	****	<0.0001
	820#0526	472.7	41.87		820#1281		22395	6123	1656																											Naïve vaccinees 105				COVID-19 vaccinees	114
	820#0637	151.1	86.43																																						vs.		0.1091
	820#0646	52.36	38.67																																	COVID19 vaccines 223				naïve vaccinees	114
	820#0740	199.5	133.3																																	vs.	**	0.0014
	820#0882	30	35.04																																	Naïve vaccinees 223					naive vaccinees 148
	820#1137	1289	406.8																																						vs.	****	<0.0001
	820#1166	166.7	100.2																																						COVID19 221
	820#1181	1460	197.5
Figure 1F	NT50 to Alpha
	COVID-19 convalescent				COVID-19 vaccinees (purple, post 1st and 2nd dose)							Naïve vaccinees (black, post 1st and 2nd dose)							COVID-19 vaccinees (purple, post 3rd dose)						Naive vaccinees (black, post 3rd dose)							Comparisons between COVID-19 Conv. And Vaccinees after 1st dose				Comparisons between COVID-19 Conv.and Vaccinees after 2nd dose				Comparisions between COVID-19 Conv and Vaccinees after 3rd dose
		43	221			1st	28	78	105	223			1st	28	78	105	223			17	43	82	114			17	43	82	114	184		Kruskal Wallis test				Kruskal Wallis test				Kruskal Wallis test
	820#0007	44.89	44.95		820#0025		4167					837V0026	71.61	773.5	700	429.2			820#0009		2082	4683			837V0026			4621	8461			COVID19 221 vs. COVID-19 vaccinees 1st dose	****	<0.0001		COVID19 221 vs. COVID-19 vaccinees 28	****	<0.0001		COVID19 221 vs. COVID-19 vaccinees 17	****	<0.0001
	820#0010	168.4	138.3		820#0310							837V0033	30		164.1	127.9	55.48		820#0015	5049		4010	2779		837V0033		2421		645.7	1703		COVID19 221 vs. Naive vaccinees 1st dose	ns	0.2411		COVID19 221 vs. Naive vaccinees 28	**	0.0031		COVID19 221 vs. naive vaccinees 17	****	<0.0001
	820#0012	254.9	77.43		820#0456			930.5		1194		837V0133	64.65		114.9	124.5			820#0081						837V0133	1029	557.5		466.3
	820#0018	1828	215.4		820#0731	16532	20758					837V0157	30		556.6	151.7	110.5		820#0083	13335					837V0157	374.8	10357	8904				Mann Whitney U test								COVID19 221 vs. COVID-19 vaccinees 43	**	0.0078
	820#0019	162.3	30		820#1020	21486	13901					837V0250	102.9	1192	642.4	370.3	548.1		820#0092		2792				837V0250							COVID19 vaccines 1st				COVID19 221 vs. COVID-19 vaccinees 78	****	<0.0001		COVID19 221 vs. naive vaccinees 43	***	0.0002
	820#0020	105.7	73.92		820#1044	18974	25450	22412				837V0502	35.31	446.9	388.7	322.2			820#0117	5737					837V0502			1952	1285	2031		vs.	****	<0.0001		COVID19 221 vs. Naive vaccinees 78	**	0.0099
	820#0026	169.7	61.76		820#0009		2212	2235				837V0505	30	91.09	30.59		30		820#0163	2143		1912	3254		837V0505	325.3	5855	2031				Naïve vaccinees 1st								COVID19 221 vs. COVID-19 vaccinees 82	****	<0.0001
	820#0041	354.5	47.32		820#0015	3863		2787				837V0869	178.8	2614		3695			820#0167	6561		9916			837V0869			41999	9293	10284										COVID19 221 vs. naive vaccinees 82	****	<0.0001
	820#0085	77.76	32.84		820#0029		32405		10750	2010		837V1901	53.33	769		595	80.95		820#0231		556.9				837V1901	20472		15432				COVID-19 221				COVID19 221 vs. COVID-19 vaccinees 105	****	<0.0001
	820#0089	269.9	116.1		820#0053		5666	2079	2890	2225		837V2156	30		1177				820#0310	3280		2599			837V2156							vs.	***	0.0002		COVID19 221 vs. Naive vaccinees 105	**	0.0062		COVID19 221 vs. COVID-19 vaccinees 114	*	0.0103
	820#0091	448.6	61.67		820#0081		27085					837V2755	30	398.2	300.6		134		820#0660						837V2755	1511	8051	14033				COVID-19 43								COVID19 221 vs. naive vaccinees 114	****	<0.0001
	820#0093	239.1	192.2		820#0082		12088					837V2839	120.1		204.6	90.76	48.73		820#0857	1827		890			837V2839			1768	1531	1365
	820#0098	53.49	30		820#0083		20733	21666	39832	8118		837V2849	130.7	1369		262.5	72.52		820#1020	9040			8419		837V2849			2736	5091							COVID19 221 vs. COVID-19 vaccinees 223	***	0.0006
	820#0100	630.5	62.16		820#0092	8938			6436			837V2865	37.28	136.7		99.33			820#1044	9128					837V2865	1926		1305		2095						COVID19 221 vs. Naive vaccinees 223	ns	>0.9999
	820#0102	355.5	181.1		820#0107	9151						837V2884	47.1		472.3	396.1			820#1281		8248	8011			837V2884	2755		924.4		1094										Mann Whitney U test
	820#0130	514.3	93.75		820#0117		7079					837V2932	101	731.1	429.2		213.6								837V2932	4114	13852									Mann Whitney U test				COVID-19 vaccinees	17
	820#0134	501	216.1		820#0144	11242			18655	2022		837V3028	63.78	171.1	138.6										837V3028	3405		2060	3607	4104						COVID19 vaccines 28					vs.	ns	0.0535
	820#0145	172.6	30		820#0163	8817		3412		385.1		837V3029	30	232.7											837V3029	4780		613.3		1979						vs.	****	<0.0001		naïve vaccinees	17
	820#0153	130.8	90.21		820#0167			9344		4028																										Naïve vaccinees 28
	820#0193	264.4	62.45		820#0225			5076	4520																															COVID-19 vaccinees	43
	820#0203	214.1	59.99		820#0231		3660																													COVID19 vaccines 78					vs.	ns	0.3524
	820#0268	298.4	121.6		820#0276	7088		3782	3328	3424																										vs.	****	<0.0001		naïve vaccinees	43
	820#0301	296.7	195.1		820#0329				1193	175.5																										Naïve vaccinees 78
	820#0447	229	151.6		820#0453		12152																																	COVID-19 vaccinees	82
	820#0454	63.27	148.1		820#0660	32607		24649																												COVID19 vaccines 105					vs.	ns	0.8773
	820#0458	131.2	142.7		820#0857					30																										vs.	****	<0.0001		naïve vaccinees	82
	820#0526	129.9	45.27		820#1281		24134	3982	3133																											Naïve vaccinees 105
	820#0637	65.15	79.02																																					COVID-19 vaccinees	114
	820#0646	30	47.98																																	COVID19 vaccines 223					vs.	ns	0.7758
	820#0740	117.6	119.6																																	vs.	**	0.0042		naïve vaccinees	114
	820#0882	43.9	30																																	Naïve vaccinees 223
	820#1137	983.3	571.4																																						naive vaccinees 148
	820#1166	112.8	60.4																																						vs.	****	<0.0001
	820#1181	1540	117.2																																						COVID19 221
Figure 1G	NT50 to Beta
	COVID-19 convalescent				COVID-19 vaccinees (purple, post 1st and 2nd dose)							Naïve vaccinees (black, post 1st and 2nd dose)							COVID-19 vaccinees (purple, post 3rd dose)						Naive vaccinees (black, post 3rd dose)							Comparisons between COVID-19 Conv. And Vaccinees after 1st dose				Comparisons between COVID-19 Conv.and Vaccinees after 2nd dose				Comparisions between COVID-19 Conv and Vaccinees after 3rd dose
		43	221			1st	28	78	105	223			1st	28	78	105	223															Kruskal Wallis test				Kruskal Wallis test				Kruskal Wallis test
	820#0007	73.41	30		820#0025		2880					837V0026	33.27	215.3	133.6	189.4				17	43	82	114			17	43	82	114	148		COVID19 221 vs. COVID-19 vaccinees 1st dose	****	<0.0001		COVID19 221 vs. COVID-19 vaccinees 28	****	<0.0001		COVID19 221 vs. COVID-19 vaccinees 17	****	<0.0001
	820#0010	62.62	30		820#0310							837V0033	30		84.82	50.76	30		820#0009		997.2	4798			837V0026			566.4	3302			COVID19 221 vs. Naive vaccinees 1st dose	ns	0.8197		COVID19 221 vs. Naive vaccinees 28	**	0.0077		COVID19 221 vs. naive vaccinees 17	****	<0.0001
	820#0012	36.79	33.59		820#0456			916.2		298.3		837V0133	30		34.62	30			820#0015	1340		1494	1401		837V0033		479.1		156.9	816.6
	820#0018	237.8	30		820#0731	7737	11316					837V0157	30		69.12	33.93	30		820#0081	7879		9291			837V0133	569.7	141.2		131.9											COVID19 221 vs. COVID-19 vaccinees 43	**	0.003
	820#0019	32.34	30		820#1020	22583	4055					837V0250	30	408.4	147.6	200.6	38.49		820#0083	2431					837V0157	124.1	7289	6499				Mann Whitney U test				COVID19 221 vs. COVID-19 vaccinees 78	****	<0.0001		COVID19 221 vs. naive vaccinees 43	****	<0.0001
	820#0020	30	30		820#1044	12253	26306	14887				837V0502	30	101.6	50.25	66.46			820#0092		486.4				837V0250							COVID-19 221				COVID19 221 vs. Naive vaccinees 78	*	0.0133
	820#0026	32.82	30		820#0009		1492	1754				837V0505	30	30	30		30		820#0117	1957					837V0502			439.6	164.4	837.8		vs.	*	0.0361						COVID19 221 vs. COVID-19 vaccinees 82	****	<0.0001
	820#0041	54.22	30		820#0015	5424		1733				837V0869	30	352.4		507.1			820#0163	628.3		563.7	1945		837V0505	70.46	1907	948.4				COVID-19 43								COVID19 221 vs. naive vaccinees 82	****	<0.0001
	820#0085	30	30		820#0029		8540		2509	463.1		837V1901	30	156.9		146.7	30		820#0167	1872		2200			837V0869			1848	1626	1947						COVID19 221 vs. COVID-19 vaccinees 105	****	<0.0001
	820#0089	50.91	73.06		820#0053		3959	753.4	751.4	147.7		837V2156	30		1872				820#0231		116.6				837V1901	2351		8557				COVID19 vaccines 1st				COVID19 221 vs. Naive vaccinees 105	*	0.0104		COVID19 221 vs. COVID-19 vaccinees 114	***	0.0003
	820#0091	41.12	60.83		820#0081		27396					837V2755	30	66.52	49.88		30		820#0310	555.7		1611			837V2156							vs.	****	<0.0001						COVID19 221 vs. naive vaccinees 114	****	<0.0001
	820#0093	30	62.56		820#0082		6695					837V2839	31.28		82.77	89.49	30		820#0660	9355		20373			837V2755	132.6	1623	5287				Naïve vaccinees 1st
	820#0098	30	30		820#0083		15396	12126	8240	6702		837V2849	30	253.1		165	30		820#0857	378.9		237.6			837V2839			478.5	299.4	399.9						COVID19 221 vs. COVID-19 vaccinees 223	***	0.0003
	820#0100	136.4	35.41		820#0092	3042			1218			837V2865	30	30		30			820#1020	2104			2008		837V2849			505.6	1191							COVID19 221 vs. Naive vaccinees 223	ns	>0.9999
	820#0102	67.05	94.38		820#0107	1574						837V2884	39.8		54.31	58.78			820#1044	5236			9362		837V2865	157.7		126.2		383.7										Mann Whitney U test
	820#0130	60.78	30		820#0117		7195					837V2932	30	613.3	145.7		48.53		820#1281		2352	7221			837V2884	401.8		120.9		301.4										COVID-19 vaccinees	17
	820#0134	74.38	161.3		820#0144	7869			3622	498.4		837V3028	30	99.84	30										837V2932	549.3	2579									Mann Whitney U test					vs.	*	0.0127
	820#0145	70.77	30		820#0163	3778		864.7		197		837V3029	30	74.17											837V3028	1592		576.6	1664	1038						COVID19 vaccines 28				naïve vaccinees	17
	820#0153	30	30		820#0167			1458		492.5															837V3029	1908		464.5		642.8						vs.	****	<0.0001
	820#0193	30.08	38.32		820#0225			887.9	801.7																											Naïve vaccinees 28				COVID-19 vaccinees	43
	820#0203	33.07	30		820#0231		2009																																		vs.	ns	0.4762
	820#0268	65.87	30		820#0276	3840		2446	1181	665																										COVID19 vaccines 78				naïve vaccinees	43
	820#0301	30	30		820#0329				346.6	30																										vs.	****	<0.0001
	820#0447	47.36	47.87		820#0453		2527																													Naïve vaccinees 78				COVID-19 vaccinees	82
	820#0454	31.31	59.79		820#0660	40656		21187																																	vs.	ns	0.0956
	820#0458	32.22	30		820#0857					30																										COVID19 vaccines 105				naïve vaccinees	82
	820#0526	33.46	30		820#1281		9166	4189	1298																											vs.	****	<0.0001
	820#0637	30	30																																	Naïve vaccinees 105				COVID-19 vaccinees	114
	820#0646	30	30																																						vs.	ns	0.0727
	820#0740	30	30																																	COVID19 vaccines 223				naïve vaccinees	114
	820#0882	30	30																																	vs.	**	0.0024
	820#1137	30	30																																	Naïve vaccinees 223					naive vaccinees 148
	820#1166	30	30																																						vs.	****	<0.0001
	820#1181	30	31.46																																						COVID19 221
Figure 1H	NT50 to Gamma
	COVID-19 convalescent				COVID-19 vaccinees (purple, post 1st and 2nd dose)							Naïve vaccinees (black, post 1st and 2nd dose)							COVID-19 vaccinees (purple, post 3rd dose)						Naive vaccinees (black, post 3rd dose)							Comparisons between COVID-19 Conv. And Vaccinees after 1st dose				Comparisons between COVID-19 Conv.and Vaccinees after 2nd dose				Comparisions between COVID-19 Conv and Vaccinees after 3rd dose
		43	221			1st	28	78	105	223			1st	28	78	105	223			17	43	82	114			17	43	82	114	148		Kruskal Wallis test				Kruskal Wallis test				Kruskal Wallis test
	820#0007	85.54	30		820#0025		3023					837V0026	37.04	414.1	168.5	157			820#0009		2884	4001			837V0026			2074	6557			COVID19 221 vs. COVID-19 vaccinees 1st dose	***	0.0002		COVID19 221 vs. COVID-19 vaccinees 28	****	<0.0001		COVID19 221 vs. COVID-19 vaccinees 17	****	<0.0001
	820#0010	33.34	55.56		820#0310							837V0033	30		79.12	40.08	47.72		820#0015	2004		2232	1894		837V0033		1511		525.2	1461		COVID19 221 vs. Naive vaccinees 1st dose	**	0.0035		COVID19 221 vs. Naive vaccinees 28	ns	0.0605		COVID19 221 vs. naive vaccinees 17	***	0.0001
	820#0012	56.65	83.35		820#0456			577.7		478.5		837V0133	30		33.36	30			820#0081	13916		10769			837V0133	11542	458.8		260.1
	820#0018	275.4	75.06		820#0731	5568	10063					837V0157	30		36.34	36.26	40.21		820#0083	9948					837V0157	212.7	7405	5563				Mann Whitney U test								COVID19 221 vs. COVID-19 vaccinees 43	**	0.0069
	820#0019	50.74	41.4		820#1020	13699	5590					837V0250	31.52	356.1	183.1	150.5	131.1		820#0092		1190				837V0250							COVID-19 221				COVID19 221 vs. COVID-19 vaccinees 78	****	<0.0001		COVID19 221 vs. naive vaccinees 43	***	0.0003
	820#0020	38.41	76.58		820#1044	11442	18395	12323				837V0502	30	98.98	30.49	51.52			820#0117	3371					837V0502			520.8	475.1	891.3		vs.	ns	0.0859		COVID19 221 vs. Naive vaccinees 78	ns	>0.9999
	820#0026	30	75.11		820#0009		856.5	987.1				837V0505	30	71.65	30		30		820#0163	1946		1875	2541		837V0505	126.8	2850	1170				COVID-19 43								COVID19 221 vs. COVID-19 vaccinees 82	****	<0.0001
	820#0041	90.99	30		820#0015	3310		820.1				837V0869	30	1433		465.1			820#0167	2114		5248			837V0869			3213	2003	3812										COVID19 221 vs. naive vaccinees 82	****	<0.0001
	820#0085	30	30		820#0029		5953		1876	460.7		837V1901	30	736.7		158.5	30		820#0231		188.4				837V1901	7805		12902				COVID19 vaccines 1st				COVID19 221 vs. COVID-19 vaccinees 105	****	<0.0001
	820#0089	155.3	177.2		820#0053		2515	787.2	723.1	334.7		837V2156	30		1864				820#0310	1950		2740			837V2156							vs.	****	<0.0001		COVID19 221 vs. Naive vaccinees 105	ns	>0.9999		COVID19 221 vs. COVID-19 vaccinees 114	**	0.0011
	820#0091	73.9	147		820#0081		19602					837V2755	30	132.3	38.29		32.41		820#0660	24310		12142			837V2755	413.8	4144	12091				Naïve vaccinees 1st								COVID19 221 vs. naive vaccinees 114	***	0.0001
	820#0093	32.34	153.3		820#0082		3561					837V2839	114.9		89	146	30		820#0857	691.8		497.3			837V2839			993	673.8	1524
	820#0098	30	35		820#0083		12076	10657	7831	10915		837V2849	39.1	178.9		132.6	30		820#1020	4577			6079		837V2849			1218	1969							COVID19 221 vs. COVID-19 vaccinees 223	**	0.0086		Mann Whitney U test
	820#0100	111.4	120.8		820#0092	2447			773.8			837V2865	30	39.63		34.23			820#1044	11560			13103		837V2865	831.4		329		551.1						COVID19 221 vs. Naive vaccinees 223	ns	0.4676		COVID-19 vaccinees	17
	820#0102	51.52	426.9		820#0107	2226						837V2884	39.48		42.52	38.73			820#1281		10322	10952			837V2884	755.6		307.2		623											vs.	ns	0.0986
	820#0130	102.6	56.63		820#0117		3671					837V2932	30	492.1	266.8		133.5								837V2932	1980	4122									Mann Whitney U test				naïve vaccinees	17
	820#0134	99.84	287.1		820#0144	4994			2598	515.3		837V3028	30	80.22	33.52										837V3028	2650		1905	4448	2349						COVID19 vaccines 28
	820#0145	32.05	31.87		820#0163	3629		1221		143		837V3029	30	122.3											837V3029	4073		671.7		1315						vs.	****	<0.0001		COVID-19 vaccinees	43
	820#0153	30	44.24		820#0167			2635		1194																										Naïve vaccinees 28					vs.	ns	0.7619
	820#0193	30	155.1		820#0225			1420	758.4																															naïve vaccinees	43
	820#0203	30	54.38		820#0231		1534																													COVID19 vaccines 78
	820#0268	87.89	30		820#0276	3904		1318	1565	1051																										vs.	****	<0.0001		COVID-19 vaccinees	82
	820#0301	30	34.41		820#0329				296.9	53.21																										Naïve vaccinees 78					vs.	ns	0.1444
	820#0447	57.25	120		820#0453		2582																																	naïve vaccinees	82
	820#0454	30	121.9		820#0660	26115		16419																												COVID19 vaccines 105
	820#0458	30	30		820#0857					30																										vs.	****	<0.0001		COVID-19 vaccinees	114
	820#0526	87	49.35		820#1281		10653	2772	1100																											Naïve vaccinees 105					vs.	ns	0.1535
	820#0637	32.7	104																																					naïve vaccinees	114
	820#0646	30	30																																	COVID19 vaccines 223
	820#0740	41.78	93.38																																	vs.	**	0.002			naive vaccinees 148
	820#0882	30	30																																	Naïve vaccinees 223					vs.	****	<0.0001
	820#1137	48.63	198.5																																						COVID19 221
	820#1166	30	37.43
	820#1181	156	82.72
Figure 1I	NT50 to Delta
	COVID-19 convalescent				COVID-19 vaccinees (purple, post 1st and 2nd dose)							Naïve vaccinees (black, post 1st and 2nd dose)							COVID-19 vaccinees (purple, post 3rd dose)						Naive vaccinees (black, post 3rd dose)							Comparisons between COVID-19 Conv. And Vaccinees after 1st dose				Comparisons between COVID-19 Conv.and Vaccinees after 2nd dose				Comparisions between COVID-19 Conv and Vaccinees after 3rd dose
		43	221			1st	28	78	105	223			1st	28	78	105	223			17	43	82	114			17	43	82	114	148		Kruskal Wallis test				Kruskal Wallis test				Kruskal Wallis test
	820#0007	33.58	30		820#0025		3582					837V0026	157	1934	171.4	155.1			820#0009		1781	3120			837V0026			2547	4545			COVID19 221 vs. COVID-19 vaccinees 1st dose	****	<0.0001		COVID19 221 vs. COVID-19 vaccinees 28	****	<0.0001		COVID19 221 vs. COVID-19 vaccinees 17	****	<0.0001
	820#0010	72.76	117.5		820#0310							837V0033	30		30	129.7	30		820#0015	1901		2367	1554		837V0033		1624		1242	1348		COVID19 221 vs. Naive vaccinees 1st dose	ns	0.9132		COVID19 221 vs. Naive vaccinees 28	ns	0.0616		COVID19 221 vs. naive vaccinees 17	***	0.0003
	820#0012	356.9	32.26		820#0456			2908		915.4		837V0133	136.2		30	30			820#0081	9258		13329			837V0133	632.7	463.6		374
	820#0018	11032	441		820#0731	11294	20789					837V0157	46.39		136.8	80.15	57.36		820#0083	8583					837V0157	342.1	10997	8488				Mann Whitney U test								COVID19 221 vs. COVID-19 vaccinees 43	**	0.0052
	820#0019	361.6	30		820#1020	14042	8766					837V0250	281.2	631.7	151.2	149.7	114.4		820#0092		1434				837V0250							COVID-19 221				COVID19 221 vs. COVID-19 vaccinees 78	****	<0.0001		COVID19 221 vs. naive vaccinees 43	***	0.0002
	820#0020	442.2	46.53		820#1044	4588	19443	18580				837V0502	60.93	444.9	37.83	89.6			820#0117	4239					837V0502			1556	1585	2005		vs.	**	0.0038		COVID19 221 vs. Naive vaccinees 78	ns	>0.9999
	820#0026	217.7	70.45		820#0009		1389	2467				837V0505	30	106	30		30		820#0163	1843		1189	1426		837V0505	206.6	2774	1240				COVID-19 43								COVID19 221 vs. COVID-19 vaccinees 82	****	<0.0001
	820#0041	728.7	49.57		820#0015	3790		2174				837V0869	94.77	752.2		184.8			820#0167	3940		6791			837V0869			4782	3238	3263										COVID19 221 vs. naive vaccinees 82	****	<0.0001
	820#0085	85.97	115.3		820#0029		19654		9916	1877		837V1901	67.98	1232		157.6	30		820#0231		487.9				837V1901	9240		17264				COVID19 vaccines 1st				COVID19 221 vs. COVID-19 vaccinees 105	****	<0.0001
	820#0089	713.1	127.5		820#0053		4922	1075	688.1	448		837V2156	32.15		1652				820#0310	2068		1777			837V2156							vs.	****	<0.0001		COVID19 221 vs. Naive vaccinees 105	ns	>0.9999		COVID19 221 vs. COVID-19 vaccinees 114	**	0.0019
	820#0091	1028	85.42		820#0081		22318					837V2755	30	508.7	118		64.74		820#0660	13472		10440			837V2755	641.9	3482	9172				Naïve vaccinees 1st								COVID19 221 vs. naive vaccinees 114	****	<0.0001
	820#0093	367.4	172.5		820#0082		6429					837V2839	183.6		118.6	42.46	30		820#0857	986.2		478.6			837V2839			1277	681.5	1356
	820#0098	123.9	32.83		820#0083		15928	10765	15601	8655		837V2849	184.5	1844		145.6	32.58		820#1020	4979			4293		837V2849			2231	3049							COVID19 221 vs. COVID-19 vaccinees 223	**	0.0068
	820#0100	1998	197		820#0092	3416			1503			837V2865	30.72	103.2		38.18			820#1044	10655			10012		837V2865	918.6		439.5		445.7						COVID19 221 vs. Naive vaccinees 223	ns	0.1531		Mann Whitney U test
	820#0102	507.2	366.5		820#0107	2109						837V2884	30		46.83	75.53			820#1281		10729	8424			837V2884	816.2		526.6		505.7										COVID-19 vaccinees	17
	820#0130	1144	222.4		820#0117		5056					837V2932	109.7	246.7	167.4		124.8								837V2932	2552	4820									Mann Whitney U test					vs.	**	0.0079
	820#0134	560.4	274		820#0144	6044			5006	960.2		837V3028	149.4	45.66	35.69										837V3028	2927		2758	3787	2709						COVID19 vaccines 28				naïve vaccinees	17
	820#0145	110.1	46.11		820#0163	3614		2194		139.1		837V3029	30	64.12											837V3029	1857		610		1130						vs.	****	<0.0001
	820#0153	72.86	89.38		820#0167			4457		1590																										Naïve vaccinees 28				COVID-19 vaccinees	43
	820#0193	194.5	98.67		820#0225			2666	1479																																vs.	ns	0.6095
	820#0203	168.4	58.01		820#0231		3249																													COVID19 vaccines 78				naïve vaccinees	43
	820#0268	780.3	58.83		820#0276	4563		965.7	2063	794.4																										vs.	****	<0.0001
	820#0301	99.06	48.89		820#0329				989.3	130.6																										Naïve vaccinees 78				COVID-19 vaccinees	82
	820#0447	197.9	110.1		820#0453		10959																																		vs.	ns	0.4707
	820#0454	37.47	129.1		820#0660	32497		15499																												COVID19 vaccines 105				naïve vaccinees	82
	820#0458	389.6	295.6		820#0857					30																										vs.	****	<0.0001
	820#0526	204.4	67.53		820#1281		12301	2880	807.2																											Naïve vaccinees 105				COVID-19 vaccinees	114
	820#0637	46.11	72.84																																						vs.	ns	0.4606
	820#0646	30	36.61																																	COVID19 vaccines 223				naïve vaccinees	114
	820#0740	80.27	108.3																																	vs.	***	0.0009
	820#0882	30	30																																	Naïve vaccinees 223					naive vaccinees 148
	820#1137	7540	448.4																																						vs.	****	<0.0001
	820#1166	30	42.63																																						COVID19 221
	820#1181	1925	369.9
Figure 1J	NT50 to Omicron
	COVID-19 convalescent				COVID-19 vaccinees (purple, post 1st and 2nd dose)							Naïve vaccinees (black, post 1st and 2nd dose)							COVID-19 vaccinees (purple, post 3rd dose)						Naive vaccinees (black, post 3rd dose)							Comparisons between COVID-19 Conv. And Vaccinees after 1st dose				Comparisons between COVID-19 Conv.and Vaccinees after 2nd dose				Comparisions between COVID-19 Conv and Vaccinees after 3rd dose
		43	221			1st	28	78	105	223			1st	28	78	105	223			17	43	82	114			17	43	82	114	148		Kruskal Wallis test				Kruskal Wallis test				Kruskal Wallis test
	820#0007	30	30.59		820#0025		2748					837V0026	30	136.2	103.1	98.75			820#0009		2145	2469			837V0026			2537	1854			COVID19 221 vs. COVID-19 vaccinees 1st dose	****	<0.0001		COVID19 221 vs. COVID-19 vaccinees 28	****	<0.0001		COVID19 221 vs. COVID-19 vaccinees 17	****	<0.0001
	820#0010	30	30		820#0310							837V0033	30		67.43	30	30		820#0015	2247		944.7	654.1		837V0033		1062		532.4	175.4		COVID19 221 vs. Naive vaccinees 1st dose	ns	>0.9999		COVID19 221 vs. Naive vaccinees 28	ns	0.0646		COVID19 221 vs. naive vaccinees 17	****	<0.0001
	820#0012	30	30		820#0456			922.6		218.3		837V0133	30		30	30			820#0081	8687		14408			837V0133	338.8	159.1		100.1
	820#0018	255.4	30		820#0731	4157	8617					837V0157	30		30	30	30		820#0083	3903					837V0157	363.5	4881	3193												COVID19 221 vs. COVID-19 vaccinees 43	***	0.0006
	820#0019	30	30		820#1020	2635	3000					837V0250	30	92.35	45.01	30	30		820#0092		638.7				837V0250							Mann Whitney U test				COVID19 221 vs. COVID-19 vaccinees 78	****	<0.0001		COVID19 221 vs. naive vaccinees 43	****	<0.0001
	820#0020	30	30		820#1044	8725	8012	8810				837V0502	30	30	30	38.74			820#0117	3053					837V0502			702.2	495.3	811.2		COVID-19 221				COVID19 221 vs. Naive vaccinees 78	ns	>0.9999
	820#0026	30	30		820#0009		576.7	1513				837V0505	30	54.16	37.54		30		820#0163	1523		1117	545.9		837V0505	114.8	1368	608				vs.	ns	0.4605		\				COVID19 221 vs. COVID-19 vaccinees 82	****	<0.0001
	820#0041	37.44	30		820#0015	4090		1258				837V0869	65.96	142.1		109.3			820#0167	2356		2196			837V0869			1951	1355	2334		COVID-19 43								COVID19 221 vs. naive vaccinees 82	****	<0.0001
	820#0085	30	30		820#0029		7578		1015	469.3		837V1901	30	124.5		59.67	50.6		820#0231		351				837V1901	4287		4736								COVID19 221 vs. COVID-19 vaccinees 105	****	<0.0001
	820#0089	30	30		820#0053		947.7	312.4	894.8	58.16		837V2156	30		112.4				820#0310	747.2		675.7			837V2156							COVID19 vaccines 1st				COVID19 221 vs. Naive vaccinees 105	ns	>0.9999		COVID19 221 vs. COVID-19 vaccinees 114	***	0.0002
	820#0091	40.8	30		820#0081		14456					837V2755	30	61.64	30		33.89		820#0660	10199		14481			837V2755	350.6	1381	4421				vs.	****	<0.0001						COVID19 221 vs. naive vaccinees 114	****	<0.0001
	820#0093	30	62.76		820#0082		6276					837V2839	30		30	30	30		820#0857	317.9		89.39			837V2839			778	350	306.2		Naïve vaccinees 1st
	820#0098	30	30		820#0083		7246	5968	5784	2150		837V2849	30	88.17		30	30		820#1020	2919			1608		837V2849			1146	608.3							COVID19 221 vs. COVID-19 vaccinees 223	****	<0.0001
	820#0100	30	30		820#0092	2778			908.3			837V2865	30	30		30			820#1044	5648			8484		837V2865	429.8		193.6		148.5						COVID19 221 vs. Naive vaccinees 223	ns	>0.9999
	820#0102	30	59.89		820#0107	1999						837V2884	30		30	30			820#1281		7066	4024			837V2884	446.6		311.8		209.1										Mann Whitney U test
	820#0130	30	30		820#0117		3293					837V2932	30	186.3	292.9		30								837V2932	907.4	1779													COVID-19 vaccinees	17
	820#0134	30	235.6		820#0144	2991			1904	416.9		837V3028	30	30	30										837V3028	1632		1402	1602	1108						Mann Whitney U test					vs.	*	0.0127
	820#0145	30	30		820#0163	9859		2371		147		837V3029	30	30											837V3029	1435		241.9		164.5						COVID19 vaccines 28				naïve vaccinees	17
	820#0153	30	30		820#0167			2947		274.1																										vs.	****	<0.0001
	820#0193	30	32.68		820#0225			514	275.7																											Naïve vaccinees 28				COVID-19 vaccinees	43
	820#0203	69.44	30		820#0231		913.7																																		vs.	ns	0.9143
	820#0268	30	30		820#0276	1845		937	1540	281																										COVID19 vaccines 78				naïve vaccinees	43
	820#0301	30	30		820#0329				114.4	47.09																										vs.	****	<0.0001
	820#0447	30	30		820#0453		2036																													Naïve vaccinees 78				COVID-19 vaccinees	82
	820#0454	30	46.42		820#0660	14108		8622																																	vs.	ns	0.431
	820#0458	30	30		820#0857					30																										COVID19 vaccines 105				naïve vaccinees	82
	820#0526	30	30		820#1281		1512	3255	1420																											vs.	****	<0.0001
	820#0637	30	30																																	Naïve vaccinees 105				COVID-19 vaccinees	114
	820#0646	30	30																																						vs.	ns	0.2141
	820#0740	30	30																																	COVID19 vaccines 223				naïve vaccinees	114
	820#0882	30	30																																	vs.	***	0.0005
	820#1137	30	33.26																																	Naïve vaccinees 223					naive vaccinees 148
	820#1166	30	30																																						vs.	****	<0.0001
	820#1181	30	30																																						COVID19 221
Figure 1K	NT50 to all tested variants 28 days post 2nd dose
	COVID-19 vaccinees								Naïve vaccinees										Comparions within COVID-19 vaccinees				Comparions within naive vaccinees
		WT	D614G	Alpha	Beta	Gamma	Delta	Omicron		WT	D614G	Alpha	Beta	Gamma	Delta	Omicron			Kruskal Wallis test				Kruskal Wallis test
	820#0025	10444	9039	4167	2880	3023	3582	2748	837V0026	4444	3038	773.5	215.3	414.1	1934	136.2			WT vs. D614G	ns	>0.9999		WT vs. D614G	ns	>0.9999
	820#0310								837V0033										WT vs. Alpha	ns	>0.9999		WT vs. Alpha	ns	0.4584
	820#0456								837V0133										WT vs. Beta	*	0.0459		WT vs. Beta	***	0.0001
	820#0731	23214	49672	20758	11316	10063	20789	8617	837V0157										WT vs. Gamma	**	0.0042		WT vs. Gamma	**	0.0029
	820#1020	25410	21783	13901	4055	5590	8766	3000	837V0250	2650	1971	1192	408.4	356.1	631.7	92.35			WT vs. Delta	ns	0.3387		WT vs. Delta	ns	0.0883
	820#1044	29328	34014	25450	26306	18395	19443	8012	837V0502	2812	2593	446.9	101.6	98.98	444.9	30			WT vs. Omicron	***	0.0001		WT vs. Omicron	****	<0.0001
	820#0009	5137	2452	2212	1492	856.5	1389	576.7	837V0505	665.1	380.5	91.09	30	71.65	106	54.16
	820#0015								837V0869	4454	3275	2614	352.4	1433	752.2	142.1
	820#0029	22349	31911	32405	8540	5953	19654	7578	837V1901	4413	4036	769	156.9	736.7	1232	124.5
	820#0053	16013	7408	5666	3959	2515	4922	947.7	837V2156
	820#0081	39366	27915	27085	27396	19602	22318	14456	837V2755	1627	1888	398.2	66.52	132.3	508.7	61.64
	820#0082	17761	13988	12088	6695	3561	6429	6276	837V2839
	820#0083	32064	22457	20733	15396	12076	15928	7246	837V2849	4326	5258	1369	253.1	178.9	1844	88.17
	820#0092								837V2865	681.3	720.5	136.7	30	39.63	103.2	30
	820#0107								837V2884
	820#0117	14038	6637	7079	7195	3671	5056	3293	837V2932	2433	1370	731.1	613.3	492.1	246.7	186.3
	820#0144								837V3028	1048	812.5	171.1	99.84	80.22	45.66	30
	820#0163								837V3029	1176	626.9	232.7	74.17	122.3	64.12	30
	820#0167
	820#0225
	820#0231	8182	3770	3660	2009	1534	3249	913.7
	820#0276
	820#0329
	820#0453	23239	10205	12152	2527	2582	10959	2036
	820#0660
	820#0857
	820#1281	42071	22395	24134	9166	10653	12301	1512
Figure 1L	NT50 to all tested variants 223 days post 2nd dose
	COVID-19 vaccinees								Naïve vaccinees										Comparions within COVID-19 vaccinees				Comparions within naive vaccinees
		WT	D614G	Alpha	Beta	Gamma	Delta	Omicron		WT	D614G	Alpha	Beta	Gamma	Delta	Omicron			Kruskal Wallis test				Kruskal Wallis test
	820#0025								837V0026										WT vs. D614G	ns	>0.9999		WT vs. D614G	ns	>0.9999
	820#0310								837V0033	53.94	30	55.48	30	47.72	30	30			WT vs. Alpha	ns	>0.9999		WT vs. Alpha	ns	>0.9999
	820#0456	2807	1625	1194	298.3	478.5	915.4	391.5	837V0133										WT vs. Beta	ns	0.0895		WT vs. Beta	**	0.0015
	820#0731								837V0157	217.7	113.1	110.5	30	40.21	57.36	30			WT vs. Gamma	ns	0.3323		WT vs. Gamma	ns	0.1111
	820#1020								837V0250	413.1	381.6	548.1	38.49	131.1	114.4	30			WT vs. Delta	ns	0.9052		WT vs. Delta	ns	0.1727
	820#1044								837V0502										WT vs. Omicron	*	0.0149		WT vs. Omicron	**	0.0016
	820#0009								837V0505	31.3	30	30	30	30	30	30
	820#0015								837V0869
	820#0029	5453	2027	2010	463.1	460.7	1877	469.3	837V1901	208.2	120.1	80.95	30	30	30	50.6
	820#0053	3016	2348	2225	147.7	334.7	448	58.16	837V2156
	820#0081								837V2755	599.8	233.2	134	30	32.41	64.74	33.89
	820#0082								837V2839	88.59	43.78	48.73	30	30	30	30
	820#0083	15216	6902	8118	6702	10915	8655	2150	837V2849	179.8	72.85	72.52	30	30	32.58	30
	820#0092								837V2865
	820#0107								837V2884
	820#0117								837V2932	455.4	297.3	213.6	48.53	133.5	124.8	30
	820#0144	4978	1991	2022	498.4	515.3	960.2	416.9	837V3028
	820#0163	876	505.5	385.1	197	143	139.1	147	837V3029
	820#0167	8181	6104	4028	492.5	1194	1590	274.1
	820#0225
	820#0231
	820#0276	3966	3204	3424	665	1051	794.4	281
	820#0329	923	482.3	175.5	30	53.21	130.6	47.09
	820#0453
	820#0660
	820#0857	31.88	30	30	30	30	30	30
	820#1281
Figure 1M	NT50 to all tested variants 17 days post 3rd dose
	COVID-19 vaccinees								Naïve vaccinees										Comparions within COVID-19 vaccinees				Comparions within naive vaccinees
		WT	D614G	Alpha	Beta	Gamma	Delta	Omicron		WT	D614G	Alpha	Beta	Gamma	Delta	Omicron			Kruskal Wallis test				Kruskal Wallis test
	820#0009								837V0026										WT vs. D614G	ns	>0.9999		WT vs. D614G	ns	>0.9999
	820#0015	5342	3716	5049	1340	2004	1901	2247	837V0033										WT vs. Alpha	ns	>0.9999		WT vs. Alpha	ns	>0.9999
	820#0081	16841	10799		7879	13916	9258	8687	837V0133	4212	1550	1029	569.7	11542	632.7	338.8			WT vs. Beta	*	0.0101		WT vs. Beta	*	0.0183
	820#0083	15920	11490	13335	2431	9948	8583	3903	837V0157	802	456.6	374.8	124.1	212.7	342.1	363.5			WT vs. Gamma	ns	>0.9999		WT vs. Gamma	ns	>0.9999
	820#0092								837V0250										WT vs. Delta	ns	>0.9999		WT vs. Delta	ns	>0.9999
	820#0117	8941	4461	5737	1957	3371	4239	3053	837V0502										WT vs. Omicron	ns	0.1219		WT vs. Omicron	ns	0.081
	820#0163	3122	2029	2143	628.3	1946	1843	1523	837V0505	394.7	247.7	325.3	70.46	126.8	206.6	114.8
	820#0167	10292	5285	6561	1872	2114	3940	2356	837V0869
	820#0231								837V1901	30273	11288	20472	2351	7805	9240	4287
	820#0310	3794	2086	3280	555.7	1950	2068	747.2	837V2156
	820#0660	16987	19733		9355	24310	13472	10199	837V2755	2653	1305	1511	132.6	413.8	641.9	350.6
	820#0857	2501	1042	1827	378.9	691.8	986.2	317.9	837V2839
	820#1020	14134	8450	9040	2104	4577	4979	2919	837V2849
	820#1044	11366	9620	9128	5236	11560	10655	5648	837V2865	2045	1173	1926	157.7	831.4	918.6	429.8
	820#1281								837V2884	3197	1934	2755	401.8	755.6	816.2	446.6
									837V2932	7490	4828	4114	549.3	1980	2552	907.4
									837V3028	4834	3550	3405	1592	2650	2927	1632
									837V3029	4950	4218	4780	1908	4073	1857	1435
Figure 1N	NT50 to all tested variants 114 days post 3rd dose
	COVID-19 vaccinees								Naïve vaccinees										Comparions within COVID-19 vaccinees				Comparions within naive vaccinees
		WT	D614G	Alpha	Beta	Gamma	Delta	Omicron		WT	D614G	Alpha	Beta	Gamma	Delta	Omicron			Kruskal Wallis test				Kruskal Wallis test
	820#0009								837V0026	9788	7755	8461	3302	6557	4545	1854			WT vs. D614G	ns	>0.9999		WT vs. D614G	ns	>0.9999
	820#0015	4685	5838	2779	1401	1894	1554	654.1	837V0033	1595	1156	645.7	156.9	525.2	1242	532.4			WT vs. Alpha	ns	>0.9999		WT vs. Alpha	ns	>0.9999
	820#0081								837V0133	798.7	468.9	466.3	131.9	260.1	374	100.1			WT vs. Beta	ns	>0.9999		WT vs. Beta	ns	0.1925
	820#0083								837V0157										WT vs. Gamma	ns	>0.9999		WT vs. Gamma	ns	>0.9999
	820#0092								837V0250										WT vs. Delta	ns	>0.9999		WT vs. Delta	ns	>0.9999
	820#0117								837V0502	1679	1065	1285	164.4	475.1	1585	495.3			WT vs. Omicron	ns	0.4852		WT vs. Omicron	ns	0.184
	820#0163	5479	2479	3254	1945	2541	1426	545.9	837V0505
	820#0167								837V0869	5152	4418	9293	1626	2003	3238	1355
	820#0231								837V1901
	820#0310								837V2156
	820#0660								837V2755
	820#0857								837V2839	1350	829.7	1531	299.4	673.8	681.5	350
	820#1020	10333	10807	8419	2008	6079	4293	1608	837V2849	5525	6787	5091	1191	1969	3049	608.3
	820#1044	11861	11737		9362	13103	10012	8484	837V2865
	820#1281								837V2884
									837V2932
									837V3028	7155	5352	3607	1664	4448	3787	1602
									837V3029
[truncated: 5 more columns]

## Sheet: Figure 2
Figure 2. Greater cross-variant neutralization equality induced by natural infection and a 3rd mRNA vaccine dose
Figure 2B	Breadth index in plasma isolated from COVID-19 convalesents over time after symptom onset
		D614G		Alpha		Beta		Gamma		Delta		Omicron
	Post symptom onset	42 days	222 days	42 days	222 days	42 days	222 days	42 days	222 days	42 days	222 days	42 days	222 days			Kruskal Wallis test
	820#0007	0.359447		0.381208		1.11137		1.42192		0.0916539		0				D614G_42 vs. Alpha_42	ns	0.4926
	820#0009	0.578728	0.939828	0	0	0.144943	0	0	0	0.0915016	0	0	0			D614G_42 vs. Beta_42	****	<0.0001
	820#0010	1.20218	0.76555	0.837772	0.74026	0.197458	0	0.0202179	0.17471	0.258838	0.598086	0	0			D614G_42 vs. Gamma_42	****	<0.0001
	820#0012	0.360479	1.47428	0.168338	0.487963	0.00508234	0.0369342	0.0199476	0.548868	0.244686	0.023251	0	0			D614G_42 vs. Delta_42	ns	0.4815
	820#0015	1.54495	1.22385	0.47307	0.415418	0	0	0.0572519	0.0947126	1.11896	1.80201	0	0			D614G_42 vs. Omicron_42	****	<0.0001
	820#0018	1.57398	1.92796	0.974526	0.478699	0.112629	0	0.133008	0.116344	5.96314	1.06119	0.122168	0
	820#0019	1.45263	3.67451	0.773684	0	0.0136842	0	0.121287	0.65442	1.93918	0	0	0			D614G_222 vs. Alpha_222	****	<0.0001
	820#0020	1.64536	1.44459	0.681368	0.987188	0	0	0.0756976	1.04698	3.71017	0.371544	0	0			D614G_222 vs. Beta_222	****	<0.0001
	820#0025	1.13515	1.25922	2.70613	0.759805	0	0	0	0.769979	2.04715	0.608817	0	0			D614G_222 vs. Gamma_222	****	<0.0001
	820#0026	2.4551	1.5467	0.95034	0.361731	0.0191837	0	0	0.513781	1.27687	0.460706	0	0			D614G_222 vs. Delta_222	***	0.0004
	820#0029	1.45674	1.2123	0.786586	0.655434	0.0029108	0	0.155064	0.0916596	1.99866	0.881213	0	0			D614G_222 vs. Omicron_222	****	<0.0001
	820#0041	1.46341	1.35453	0.788962	0.428501	0.0588865	0	0.148286	0	1.69876	0.484166	0.018089	0
	820#0053	0.857294	1.24956	0.514799	0.0230045	0.159514	0	0	0.146741	0.0865222	0	0	0
	820#0081	1.83138	1.0163	1.0467	0.355978	0.0534388	0.13553	0.0524814	0.368954	0.408949	0.276291	0.0208284	0.0529891
	820#0082	2.00068	0.85039	1.81332	0.441023	0.900575	0	0.444707	0.110147	2.97159	0.850824	0	0
	820#0083	1.52931	1.43127	0.218836	0.958027	0	0	0	0	0.326552	0.496222	0	0
	820#0085	3.21477	0.723335	0.653352	0.183581	0	0	0	0	0.765663	5.5139	0	0
	820#0089	0.755377	1.09787	1.01181	0.381311	0.0881906	0.1907	0.528469	0.651904	2.88106	0.431798	0	0
	820#0091	0.6438	0.961172	1.20149	0.215736	0.0319173	0.210014	0.126005	0.797003	2.86452	0.37752	0.0309989	0
	820#0092	10.6004	0.925313	1.19594	0	1.20759	0	0	0	7.22222	1.16149	0	0
	820#0093	3.60679	1.02187	0.739392	0.385548	0	0.0773948	0.0082744	0.293083	1.19307	0.338721	0	0.0778702
	820#0098	1.75861	2.19277	0.528935	0	0	0	0	0.753012	2.11439	0.426205	0	0
	820#0100	5.37147	1.01069	1.97403	0.21483	0.34977	0.0361389	0.267587	0.606546	6.46943	1.11556	0	0
	820#0102	0.602278	1.04277	0.148292	0.289797	0.0168793	0.123475	0.0098041	0.76122	0.217403	0.645378	0	0.0573264
	820#0107	3.45406	0.653957	1.67845	0	1.97438	0	0	0	4.33083	1.17042	0.137367	0
	820#0117	0.841197	1.71466	0.843498	0.692477	0.030725	0	0	0.243709	0.13107	0.134112	0	0
	820#0130	0.983708	2.71609	1.87859	1.13616	0.119395	0	0.281614	0.474603	4.32118	3.42898	0	0
	820#0134	1.76089	0.968499	1.24307	0.427914	0.117129	0.301908	0.184323	0.59117	1.39984	0.561049	0	0.472752
	820#0144	1.17285	0.882525	0.930464	0.488773	0.0194702	0.40807	0.029404	0.960625	1.40927	0.581191	0	0
	820#0145	0.992481	1.41409	0.564306	0	0.161338	0	0.00811239	0.0813397	0.316977	0.700739	0	0
	820#0153	1.62896	0.818382	0.797468	0.442721	0	0	0	0.104706	0.339082	0.436618	0	0
	820#0163	1.43433	1.31019	0.306703	0.291944	0.0136775	0	0.0187047	0.698148	0.548913	0.401019	0	0
	820#0167	0.294773	0.90727	0.323213	0.416863	0	0	0.0719062	1.81252	0	0.509593	0.035319	0
	820#0193	1.48815	1.04872	1.18205	0.287422	0.000403429	0.0736935	0	1.10806	0.829551	0.608237	0	0.0237378
	820#0203	2.38635	0.796815	2.74408	0.463739	0.0457594	0	0	0.376991	2.0629	0.433122	0.587867	0
	820#0225
	820#0231
	820#0268	1.91301	0.727045	0.600179	0.764608	0.0802102	0	0.12945	0	1.67777	0.240651	0	0
	820#0276	1.99073	0.579163	0.757177	0.557428	0	0	0	0.652742	0.758971	0.720837	0	0
	820#0301	1.29962	1.02601	0.835003	1.13005	0	0	0	0.0301848	0.216218	0.129295	0	0
	820#0310	3.52762	1.00684	2.63923	0.828596	0	0.125817	0	0.651849	1.61556	0.422954	0.0737317	0.0753366
	820#0329	1.44458	1.86657	2.00785	6.97707	3.70525	0	7.59196	1.31619	0.192496	0	0.225846	0
	820#0447	3.17325	1.17368	4.36404	0.730769	0.380702	0.107392	0.597588	0.540865	3.68202	0.48137	0	0
	820#0453
	820#0454	1.1526	0.784707	0.736877	0.876763	0.0290144	0.221158	0	0.682257	0.165449	0.735709	0	0.121901
	820#0456	1.1192	1.01076	0.309211	0.602032	0	0	0.0553406	0	0	0.557664	0	0
	820#0458	0.831486	0.778602	0.386702	0.69697	0.008483	0	0	0	1.37409	1.64255	0	0
	820#0526	2.90676	0.809134	0.655942	1.0409	0.0227183	0	0.374261	1.31902	1.14511	2.55828	0	0
	820#0637	1.84127	0.362428	0.534438	0.314836	0	0	0.0410522	0.475273	0.244945	0.275145	0	0
	820#0646	0.974717	0.502609	0	1.04232	0	0	0	0	0	0.383188	0	0
	820#0660	0.951797	0.612315	0.742156	0.760735	2.42594	0.702471	1.01753	0.89659	1.44522	0.505315	0.421297	0.600994
	820#0731	5.14453	0.690351	1.0884	0.521599	0.0560955	0.0123133	0.118601	0.144328	1.12903	0.296932	0	0
	820#0740	1.21158	0.678267	0.626162	0.588313	0	0	0.084203	0.416152	0.359328	0.514117	0	0
	820#0857	0		0.671295		0.291597		0.156811		0		0
	820#0882	0	0.383562	0.950752	0	0	0	0	0	0	0	0	0
	820#0962	2.04455	0.897821	0.837807	0.81596	0.563107	0.23351	0.873215	0.6649	2.10051	0.32126	0.0996002	0
	820#1020	2.27361	0.683066	0.74778	0.629255	0.0121065	0.0314298	0.227603	0.329014	1.94189	0.688996	0	0.0318252
	820#1044	2.14002	0.668273	0.979624	0.522088	0.123406	0.122209	0.138924	0.31241	0.38255	0.440161	0.0443051	0.0845783
	820#1137	3.41563	0.562136	2.58627	0.807698	0	0	0.0505426	0.25138	20.3744	0.624198	0	0.00486349
	820#1166	1.88552	0.572594	1.14207	0.247961	0	0	0	0.0606036	0	0.103018	0	0
	820#1181	1.19765	1.19728	1.26466	0.623302	0	0.010436	0.105528	0.376841	1.5871	2.42959	0	0
	820#1281	0.909019	0.840647	1.09376	0.599654	0.00321812	0	0.264879	0.360508	0.340882	0.482102	0	0
Figure 2C	Breadth index to D614G in plasma isolated from COVID-19 convalesents and vaccinees over time
	Infection only		1st dose		2nd dose				3rd dose											1st dose				2nd dose				3rd dose
					< 90 days		>180 days		17 days		43 days		82 days		114 days		148 days			Kruskal Wallis test				Kruskal Wallis test				Kruskal Wallis test
	COVID-19_43	COVID-19_221	COVID-19 vaccinees	Naïve vaccinees	COVID-19 vaccinees	Naïve vaccinees	COVID-19 vaccinees	Naïve vaccinees	COVID-19 vaccinees	Naïve vaccinees	COVID-19 vaccinees	Naïve vaccinees	COVID-19 vaccinees	Naïve vaccinees	COVID-19 vaccinees	Naïve vaccinees	Naïve vaccinees			COVID-19_43 vs. COVID-19_221	ns	0.1567		COVID-19_43 vs. COVID-19 vaccinees < 90 days	****	<0.0001		COVID-19_43 vs. COVD-19 vaccines 17 days	***	0.0005
	0.359447		1.28519	0.218933	0.583074	0.681468	0.368246	0	0.693901	0.363462	0.922532	0.637878	0.973627	0.601701	1.24769	0.791658	0.827933			COVID-19_43 vs. COVID-19 vaccinees 1st dose	ns	0.1814		COVID-19_43 vs. Naive vaccinees < 90 days	**	0.0051		COVID-19_43 vs. Naive vaccinees 17 days	****	<0.0001
	1.20218	0.76555	0.597008	0.420377	0.850419	0.518463	0.776289	0.442728	0.640592	0.552591	0.54176	0.498354	1.25109	0.871361	0.44944	0.719489	0.982831			COVID-19_43 vs. Naive vaccinees 1st dose	****	<0.0001		COVID-19_221 vs. COVID-19 vaccinees < 90 days	ns	0.0678		COVID-19_221 vs. COVD-19 vaccines 17 days	ns	0.09
	0.360479	1.47428	0.714064	0	0.865085	0.643996	0.452522	0.917776	0.721208	0.596929	0.414297	0.840421	0.871163	0.511742	1.04601	0.570964	1.41516			COVID-19_221 vs. COVID-19 vaccinees 1st dose	ns	>0.9999		COVID-19_221 vs. Naive vaccinees < 90 days	ns	0.8215		COVID-19_221 vs. Naive vaccinees 17 days	*	0.022
	1.57398	1.92796	1.56177	0.221717	1.42842	0.694276	0.396322	0	0.497251	0.372251	1.06019	0.898825	0.936055	0.56881	0.989519	0.627653	0.754796			COVID-19_221 vs. Naive vaccinees 1st dose	***	0.0007		COVID-19 vaccinees < 90 days vs. Naive vaccinees < 90 days	ns	>0.9999		COVD-19 vaccines 17 days vs. Naive vaccinees 17 days	ns	>0.9999
	1.45263	3.67451	1.05225	0.386854	0.461615	0.74084	0.562057	0.505612	0.646507	0.486085		0.895826	1.14397	0.865603		0.856697	0.741932			COVID-19 vaccinees 1st dose vs. Naive vaccinees 1st dose	ns	0.0959
	1.64536	1.44459	0.810755	0.548115	0.708893	0.92128	0.745185	0.356616	0.512083	0.567246		0.741349	0.885886	0.746077		0.605833	0.768519							COVID-19_43 vs. COVID-19 vaccinees >180 days	***	0.0002		COVID-19_43 vs. COVID-19 vaccinees 43 days	ns	0.1372
	2.4551	1.5467	0.791225	0.343387	0.787209	0.551882	0.806402	0.235194	0.546227	0.6012			0.509754	1.95563		1.22966	0.555078							COVID-19_43 vs. Naive vaccinees > 180 days	****	<0.0001		COVID-19_43 vs. Naive vaccinees 43 days	*	0.0276
	1.46341	1.35453	0.881001	0.285912	0.512628	0.733499	0.506495	0.286048	1.16194	0.643164			1.82389	0.804715			0.615438							COVID-19_221 vs. COVID-19 vaccinees >180 days	*	0.0342		COVID-19_221 vs. COVID-19 vaccinees 43 days	ns	>0.9999
	3.21477	0.723335	0.51618	0.267285	0.471659	0.913986	0.574361	0.62835	0.409551	0.732723				0.857004										COVID-19_221 vs. Naive vaccinees > 180 days	**	0.0047		COVID-19_221 vs. Naive vaccinees 43 days	ns	0.8676
	0.755377	1.09787	0.876986	0.370242	0.641954	1.5603	0		0.596994	0.85122				0.705567										COVID-19 vaccinees >180 days vs. Naive vaccinees > 180 days	ns	>0.9999		COVID-19 vaccinees 43 days vs. Naive vaccinees 43 days	ns	>0.9999
	0.6438	0.961172		0.855263	0.78632	1.16343			0.845977					0.62008
	3.60679	1.02187		0.113859	0.487977	1.90388								0.908936														COVID-19_43 vs. COVID-19 vaccinees 82 days	ns	0.8517
	1.75861	2.19277		0.49303	0.458783	1.21695								0.852804														COVID-19_43 vs. Naive vaccinees 82 days	**	0.0025
	5.37147	1.01069		0.968191	0.814298	1.06019																						COVID-19_221 vs. COVID-19 vaccinees 82 days	ns	>0.9999
	0.602278	1.04277			0.438408	0.280799																						COVID-19_221 vs. Naive vaccinees 82 days	ns	0.6224
	0.983708	2.71609			0.482126	0.557636																						COVID-19 vaccinees 82 days vs. Naive vaccinees 82 days	ns	>0.9999
	1.76089	0.968499			0.644126	0.768664
	0.992481	1.41409			2.14122	0.520855																						COVID-19_43 vs. COVID-19 vaccinees 114 days	ns	0.9371
	1.62896	0.818382			0.857092																							COVID-19_43 vs. Naive vaccinees 114 days	*	0.0211
	1.48815	1.04872			0.843935																							COVID-19_221 vs. COVID-19 vaccinees 114 days	ns	>0.9999
	2.38635	0.796815			0.595485																							COVID-19_221 vs. Naive vaccinees 114 days	ns	0.9131
	1.91301	0.727045																										COVID-19 vaccinees 114 days vs. Naive vaccinees 114 days	ns	>0.9999
	1.29962	1.02601
	3.17325	1.17368																										COVID-19_43 vs. Naive vaccinees 148 days	*	0.0131
	1.1526	0.784707																										COVID-19_221 vs. Naive vaccinees 148 days	ns	0.6088
	0.831486	0.778602
	2.90676	0.809134
	1.84127	0.362428
	0.974717	0.502609
	1.21158	0.678267
	0	0.383562
	3.41563	0.562136
	1.88552	0.572594
	1.19765	1.19728
Figure 2D	Breadth index to Alpha in plasma isolated from COVID-19 convalesents and vaccinees over time
	Infection only		1st dose		2nd dose				3rd dose											1st dose				2nd dose				3rd dose
	COVID-19_43	COVID-19_221			< 90 days		>180 days		17 days		43 days		82 days		114 days		148 days			Kruskal Wallis test				Kruskal Wallis test				Kruskal Wallis test
	COVID-19_43	COVID-19_221	COVID-19 vaccinees	Naïve vaccinees	COVID-19 vaccinees	Naïve vaccinees	COVID-19 vaccinees	Naïve vaccinees	COVID-19 vaccinees	Naïve vaccinees	COVID-19 vaccinees	Naïve vaccinees	COVID-19 vaccinees	Naïve vaccinees	COVID-19 vaccinees	Naïve vaccinees	Naïve vaccinees			COVID-19_43 vs. COVID-19_221	**	0.0053		COVID-19_43 vs. COVID-19 vaccinees < 90 days	ns	0.1774		COVID-19_43 vs. COVD-19 vaccines 17 days	ns	>0.9999
	0.381208		0.814632	0.0595024	0.457374	0.168441	0.365112	1.06433	0.944842	0.238881	0.969296	0.812989	0.598611	0.796772		0.864009	0.732487			COVID-19_43 vs. COVID-19 vaccinees 1st dose	ns	>0.9999		COVID-19_43 vs. Naive vaccinees < 90 days	****	<0.0001		COVID-19_43 vs. Naive vaccinees 17 days	ns	>0.9999
	0.837772	0.74026	0.614979	0.098887	0.642358	0.250093	0.735097	0.428876	0.837319	0.446632	0.561268	0.542695	0.72311	0.721581	0.590548	0.393419	0.763449			COVID-19_43 vs. Naive vaccinees 1st dose	****	<0.0001		COVID-19_221 vs. COVID-19 vaccinees < 90 days	ns	>0.9999		COVID-19_221 vs. COVD-19 vaccines 17 days	ns	0.3029
	0.168338	0.487963	0.626434	0	0.397254	0.255492	0.532596	1.35239	0.640444	0.809707	0.428026	0.61768	0.875349	0.673677	0.591668	0.567582	1.36139			COVID-19_221 vs. COVID-19 vaccinees 1st dose	ns	0.7224		COVID-19_221 vs. Naive vaccinees < 90 days	ns	0.1568		COVID-19_221 vs. Naive vaccinees 17 days	ns	>0.9999
	0.974526	0.478699	0.46841	0.157997	1.45056	0.744311	0.402587	0	0.683376	0.675925	0.797787	1.34248	0.993967	0.564298	0.814229	0.761067	0.556714			COVID-19_221 vs. Naive vaccinees 1st dose	ns	0.0592		COVID-19 vaccinees < 90 days vs. Naive vaccinees < 90 days	*	0.0324		COVD-19 vaccines 17 days vs. Naive vaccinees 17 days	ns	>0.9999
	0.773684	0	0.826729	0.0930762	0.352625	0.443511	0.41974	0.285915	0.636426	0.564621		0.887966	0.643215	5.3566		1.80847	1.99517			COVID-19 vaccinees 1st dose vs. Naive vaccinees 1st dose	**	0.005
	0.681368	0.987188	0.699678	0.448869	0.687792	0.149856	0.490492	0.18252	0.863443	0.940943		1.02203	0.57067	0.472962		1.13712	0.65679							COVID-19_43 vs. COVID-19 vaccinees >180 days	*	0.0353		COVID-19_43 vs. COVID-19 vaccinees 43 days	ns	>0.9999
	0.95034	0.361731	0.503503	0.27065	0.680052	0.0961896	0.862297	0.319679	0.727236	0.860436			0.850309	1.52289		0.921019	0.673834							COVID-19_43 vs. Naive vaccinees > 180 days	ns	0.0528		COVID-19_43 vs. Naive vaccinees 43 days	ns	>0.9999
	0.788962	0.428501	0.776854	0	0.327397	0.584087	0.162934	0.283845	0.638826	0.547453				0.773132		0.502035	0.671606							COVID-19_221 vs. COVID-19 vaccinees >180 days	ns	>0.9999		COVID-19_221 vs. COVID-19 vaccinees 43 days	ns	>0.9999
	0.653352	0.183581	0.553005	0	0.503212	0.168606	0.419157	0.431594	0.802576	0.70254				0.877432										COVID-19_221 vs. Naive vaccinees > 180 days	ns	>0.9999		COVID-19_221 vs. Naive vaccinees 43 days	ns	0.157
	1.01181	0.381311	0.956881	0.680514	0.647893	0.652446	0			0.965447				1.95522										COVID-19 vaccinees >180 days vs. Naive vaccinees > 180 days	ns	>0.9999		COVID-19 vaccinees 43 days vs. Naive vaccinees 43 days	ns	>0.9999
	1.20149	0.215736		0.441667	0.589344	0.230557								0.594681
	0.739392	0.385548		0.0520865	0.648836	0.368044								0.577689														COVID-19_43 vs. COVID-19 vaccinees 82 days	ns	>0.9999
	0.528935	0		0.366546	0.44529	0.311685								0.340713														COVID-19_43 vs. Naive vaccinees 82 days	ns	>0.9999
	1.97403	0.21483		0.134314	0.631119	0.163826																						COVID-19_221 vs. COVID-19 vaccinees 82 days	ns	0.49
	0.148292	0.289797			0.522297	0.384275																						COVID-19_221 vs. Naive vaccinees 82 days	ns	0.1448
	1.87859	1.13616			0.206347	0.29176																						COVID-19 vaccinees 82 days vs. Naive vaccinees 82 days	ns	>0.9999
	1.24307	0.427914			0.620267	0.138605
	0.564306	0			0.894065	0.176876																						COVID-19_43 vs. COVID-19 vaccinees 114 days	ns	>0.9999
	0.797468	0.442721			0.546533																							COVID-19_43 vs. Naive vaccinees 114 days	ns	>0.9999
	1.18205	0.287422			0.732755																							COVID-19_221 vs. COVID-19 vaccinees 114 days	ns	>0.9999
	2.74408	0.463739			0.386239																							COVID-19_221 vs. Naive vaccinees 114 days	ns	0.2463
	0.600179	0.764608																										COVID-19 vaccinees 114 days vs. Naive vaccinees 114 days	ns	>0.9999
	0.835003	1.13005
	4.36404	0.730769																										COVID-19_43 vs. Naive vaccinees 148 days	ns	>0.9999
	0.736877	0.876763																										COVID-19_221 vs. Naive vaccinees 148 days	ns	0.1027
	0.386702	0.69697
	0.655942	1.0409
	0.534438	0.314836
	0	1.04232
	0.626162	0.588313
	0.950752	0
	2.58627	0.807698
	1.14207	0.247961
	1.26466	0.623302
Figure 2E	Breadth index to Beta in plasma isolated from COVID-19 convalesents and vaccinees over time
	Infection only		1st dose		2nd dose				3rd dose											1st dose				2nd dose				3rd dose
					< 90 days		>180 days		17 days		43 days		82 days		114 days		148 days			Kruskal Wallis test				Kruskal Wallis test				Kruskal Wallis test
	COVID-19_43	COVID-19_221	COVID-19 vaccinees	Naïve vaccinees	COVID-19 vaccinees	Naïve vaccinees	COVID-19 vaccinees	Naïve vaccinees	COVID-19 vaccinees	Naïve vaccinees	COVID-19 vaccinees	Naïve vaccinees	COVID-19 vaccinees	Naïve vaccinees	COVID-19 vaccinees	Naïve vaccinees	Naïve vaccinees			COVID-19_43 vs. COVID-19_221	ns	0.5309		COVID-19_43 vs. COVID-19 vaccinees < 90 days	****	<0.0001		COVID-19_43 vs. COVD-19 vaccines 17 days	***	0.0003
	1.11137		0.273387	0.0100672	0.357602	0.0419801	0.0798635	0	0.246611	0.129053	0.456873	0.152703	0.613405	0.0930927	0.294522	0.335315	0.344396			COVID-19_43 vs. COVID-19 vaccinees 1st dose	***	0.0006		COVID-19_43 vs. Naive vaccinees < 90 days	ns	>0.9999		COVID-19_43 vs. Naive vaccinees 17 days	ns	0.1072
	0.197458	0	0.391785	0	0.396785	0.102238	0.0394173	0	0.466897	0.121891	0.0927454	0.114403	0.265988	0.52602	0.351441	0.0810863	0.308203			COVID-19_43 vs. Naive vaccinees 1st dose	ns	0.7805		COVID-19_221 vs. COVID-19 vaccinees < 90 days	****	<0.0001		COVID-19_221 vs. COVD-19 vaccines 17 days	****	<0.0001
	0.00508234	0.0369342	0.377368	0	0.27367	0.0139031	0.439352	0.0221613	0.151101	0.11094	0.0703493	0.434177	0.248233	0.143568	0.191983	0.132561	0.254514			COVID-19_221 vs. COVID-19 vaccinees 1st dose	****	<0.0001		COVID-19_221 vs. Naive vaccinees < 90 days	ns	0.0849		COVID-19_221 vs. Naive vaccinees 17 days	**	0.0051
	0.112629	0	0.400831	0.00329432	0.381289	0.0552933	0.0946645	0	0.21625	0.076745	0.225415	0.432588	0.218178	0.258996	0.788775	0.0815039	0.154254			COVID-19_221 vs. Naive vaccinees 1st dose	ns	>0.9999		COVID-19 vaccinees < 90 days vs. Naive vaccinees < 90 days	**	0.005		COVD-19 vaccines 17 days vs. Naive vaccinees 17 days	ns	>0.9999
	0.0136842	0	0.224316	0	0.245824	0.144427	0.1974	0	0.193499	0.0391155		0.176353	0.395844	0.232036		0.311597	0.341739			COVID-19 vaccinees 1st dose vs. Naive vaccinees 1st dose	****	<0.0001
	0	0	0.168457	0	0.695699	0.0257369	0.0567415	0	0.179497	0.0633747		0.18848	1.58892	0.261846		0.204091	0.167531							COVID-19_43 vs. COVID-19 vaccinees >180 days	ns	0.7707		COVID-19_43 vs. COVID-19 vaccinees 43 days	ns	0.2175
	0.0191837	0	0.222921	0	0.375895	0	0.161331	0	0.139665	0.117398			0.137757	0.571724		0.211283	0.166722							COVID-19_43 vs. Naive vaccinees > 180 days	ns	0.2422		COVID-19_43 vs. Naive vaccinees 43 days	*	0.0239
	0.0588865	0	0.318186	0	0.183037	0.0728752	0	0	0.54992	0.0696113			0.766141	0.199511		0.229333	0.211165							COVID-19_221 vs. COVID-19 vaccinees >180 days	*	0.0422		COVID-19_221 vs. COVID-19 vaccinees 43 days	*	0.0289
	0	0	0.303534	0	0.511493	0.0289528	0.0966151	0.043559	0.141198	0.325146				0.154215										COVID-19_221 vs. Naive vaccinees > 180 days	ns	>0.9999		COVID-19_221 vs. Naive vaccinees 43 days	**	0.0011
	0.0881906	0.1907	0.766192	0.641239	0.159904	1.04778	0		0.14705	0.381707				0.147523										COVID-19 vaccinees >180 days vs. Naive vaccinees > 180 days	*	0.0252		COVID-19 vaccinees 43 days vs. Naive vaccinees 43 days	ns	>0.9999
	0.0319173	0.210014		0.0399123	0.0903569	0.0228679			0.459245					0.0604388
	0	0.0773948		0.028876	0.110312	0.111235								0.155549														COVID-19_43 vs. COVID-19 vaccinees 82 days	***	0.0005
	0	0		0	0.242763	0.051932								0.253797														COVID-19_43 vs. Naive vaccinees 82 days	**	0.002
	0.34977	0.0361389		0	0.406392	0																						COVID-19_221 vs. COVID-19 vaccinees 82 days	****	<0.0001
	0.0168793	0.123475			0.107588	0.0211208																						COVID-19_221 vs. Naive vaccinees 82 days	****	<0.0001
	0.119395	0			0.203071	0.242738																						COVID-19 vaccinees 82 days vs. Naive vaccinees 82 days	ns	>0.9999
	0.117129	0.301908			0.533043	0.0686051
	0.161338	0			0.486801	0.0385428																						COVID-19_43 vs. COVID-19 vaccinees 114 days	*	0.0268
	0	0			0.158589																							COVID-19_43 vs. Naive vaccinees 114 days	*	0.018
	0.000403429	0.0736935			0.486397																							COVID-19_221 vs. COVID-19 vaccinees 114 days	**	0.0021
	0.0457594	0			0.40647																							COVID-19_221 vs. Naive vaccinees 114 days	***	0.0005
	0.0802102	0																										COVID-19 vaccinees 114 days vs. Naive vaccinees 114 days	ns	>0.9999
	0	0
	0.380702	0.107392																										COVID-19_43 vs. Naive vaccinees 148 days	**	0.0022
	0.0290144	0.221158																										COVID-19_221 vs. Naive vaccinees 148 days	****	<0.0001
	0.008483	0
	0.0227183	0
	0	0
	0	0
	0	0
	0	0
	0	0
	0	0
	0	0.010436
Figure 2F	Breadth index to Gamma in plasma isolated from COVID-19 convalesents and vaccinees over time
	Infection only		1st dose		2nd dose				3rd dose											1st dose				2nd dose				3rd dose
					< 90 days		>180 days		17 days		43 days		82 days		114 days		148 days			Kruskal Wallis test				Kruskal Wallis test				Kruskal Wallis test
	COVID-19_43	COVID-19_221	COVID-19 vaccinees	Naïve vaccinees	COVID-19 vaccinees	Naïve vaccinees	COVID-19 vaccinees	Naïve vaccinees	COVID-19 vaccinees	Naïve vaccinees	COVID-19 vaccinees	Naïve vaccinees	COVID-19 vaccinees	Naïve vaccinees	COVID-19 vaccinees	Naïve vaccinees	Naïve vaccinees			COVID-19_43 vs. COVID-19_221	**	0.0048		COVID-19_43 vs. COVID-19 vaccinees < 90 days	**	0.0019		COVID-19_43 vs. COVD-19 vaccines 17 days	***	0.0002
	1.42192		0.380461	0.0046761	0.198527	0.0870186	0.079421	0.740184	0.371611	2.75275	1.34813	0.50357	0.510871	0.354738	0.40043	0.668887	0.626532			COVID-19_43 vs. COVID-19 vaccinees 1st dose	**	0.0087		COVID-19_43 vs. Naive vaccinees < 90 days	ns	>0.9999		COVID-19_43 vs. Naive vaccinees 17 days	*	0.0142
	0.0202179	0.17471	0.646422	0	0.184087	0.0916076	0.102043	0.0543953	0.826007	0.236658	0.235724	0.441152	0.400073	0.449911	0.460818	0.316422	0.328615			COVID-19_43 vs. Naive vaccinees 1st dose	ns	0.1272		COVID-19_221 vs. COVID-19 vaccinees < 90 days	ns	>0.9999		COVID-19_221 vs. COVD-19 vaccines 17 days	ns	0.722
	0.0199476	0.548868	0.404186	0	0.287402	0.0101113	0.716779	0.2639	0.624166	0.265424	0.128676	0.441115	0.85814	0.172029	0.587111	0.299337	0.502124			COVID-19_221 vs. COVID-19 vaccinees 1st dose	ns	>0.9999		COVID-19_221 vs. Naive vaccinees < 90 days	*	0.0349		COVID-19_221 vs. Naive vaccinees 17 days	ns	>0.9999
	0.133008	0.116344	0.659171	0	0.265379	0.00896113	0.09808	0	0.37493	0.257084	0.999126	0.649919	0.524633	0.321489	1.10498	0.269921	0.623019			COVID-19_221 vs. Naive vaccinees 1st dose	****	<0.0001		COVID-19 vaccinees < 90 days vs. Naive vaccinees < 90 days	ns	0.0798		COVD-19 vaccines 17 days vs. Naive vaccinees 17 days	ns	>0.9999
	0.121287	0.65442	0.279536	0	0.155478	0.124466	0.13357	0	0.619664	0.146321		0.455441	0.678518	0.406254		0.385201	0.503478			COVID-19 vaccinees 1st dose vs. Naive vaccinees 1st dose	****	<0.0001
	0.0756976	1.04698	0.118441	0	0.497559	0.0247951	0.142805	0.00422955	0.203079	0.397717		0.302573	0.946028	0.395271		0.487727	0.366049							COVID-19_43 vs. COVID-19 vaccinees >180 days	ns	>0.9999		COVID-19_43 vs. COVID-19 vaccinees 43 days	ns	0.0733
	0	0.513781	0.35203	0	0.199143	0.0655802	0.2594	0	0.510096	0.229113			0.310086	1.31169		0.352866	0.383559							COVID-19_43 vs. Naive vaccinees > 180 days	ns	>0.9999		COVID-19_43 vs. Naive vaccinees 43 days	*	0.0302
	0.148286	0	0.331359	0	0.160808	0.317134	0.025991	0	1.43186	0.261394			1.16365	0.428381		0.62007	0.442798							COVID-19_221 vs. COVID-19 vaccinees >180 days	ns	>0.9999		COVID-19_221 vs. COVID-19 vaccinees 43 days	ns	>0.9999
	0	0	0.298519	0	0.259923	0.161237	0.161505	0.2433	0.267827	0.545379				0.385214										COVID-19_221 vs. Naive vaccinees > 180 days	ns	0.0934		COVID-19_221 vs. Naive vaccinees 43 days	ns	>0.9999
	0.528469	0.651904	1.1933	0.00966767	0.228161	1.04323	0		0.322391	0.821748				0.458519										COVID-19 vaccinees >180 days vs. Naive vaccinees > 180 days	ns	>0.9999		COVID-19 vaccinees 43 days vs. Naive vaccinees 43 days	ns	>0.9999
	0.126005	0.797003		0	0.164832	0.0640576			1.01711					0.184309
	0.0082744	0.293083		0.0298507	0.178732	0.124368								0.53358														COVID-19_43 vs. COVID-19 vaccinees 82 days	***	0.0002
	0	0.753012		0	0.184495	0.0346601								0.374825														COVID-19_43 vs. Naive vaccinees 82 days	**	0.0042
	0.267587	0.606546		0	0.216653	0.0147858																						COVID-19_221 vs. COVID-19 vaccinees 82 days	ns	0.3791
	0.0098041	0.76122			0.109957	0.0108775																						COVID-19_221 vs. Naive vaccinees 82 days	ns	>0.9999
	0.281614	0.474603			0.125504	0.192301																						COVID-19 vaccinees 82 days vs. Naive vaccinees 82 days	ns	>0.9999
	0.184323	0.59117			0.412915	0.049332
	0.00811239	0.0813397			0.432755	0.080541																						COVID-19_43 vs. COVID-19 vaccinees 114 days	*	0.0239
	0	0.104706			0.21907																							COVID-19_43 vs. Naive vaccinees 114 days	*	0.0165
	0	1.10806			0.402455																							COVID-19_221 vs. COVID-19 vaccinees 114 days	ns	>0.9999
	0	0.376991			0.267983																							COVID-19_221 vs. Naive vaccinees 114 days	ns	>0.9999
	0.12945	0																										COVID-19 vaccinees 114 days vs. Naive vaccinees 114 days	ns	>0.9999
	0	0.0301848
	0.597588	0.540865																										COVID-19_43 vs. Naive vaccinees 148 days	**	0.0037
	0	0.682257																										COVID-19_221 vs. Naive vaccinees 148 days	ns	0.9798
	0	0
	0.374261	1.31902
	0.0410522	0.475273
	0	0
	0.084203	0.416152
	0	0
	0.0505426	0.25138
	0	0.0606036
	0.105528	0.376841
Figure 2G	Breadth index to Delta in plasma isolated from COVID-19 convalesents and vaccinees over time
	Infection only		1st dose		2nd dose				3rd dose											1st dose				2nd dose				3rd dose
					< 90 days		>180 days		17 days		43 days		82 days		114 days		148 days			Kruskal Wallis test				Kruskal Wallis test				Kruskal Wallis test
	COVID-19_43	COVID-19_221	COVID-19 vaccinees	Naïve vaccinees	COVID-19 vaccinees	Naïve vaccinees	COVID-19 vaccinees	Naïve vaccinees	COVID-19 vaccinees	Naïve vaccinees	COVID-19 vaccinees	Naïve vaccinees	COVID-19 vaccinees	Naïve vaccinees	COVID-19 vaccinees	Naïve vaccinees	Naïve vaccinees			COVID-19_43 vs. COVID-19_221	ns	>0.9999		COVID-19_43 vs. COVID-19 vaccinees < 90 days	ns	0.4288		COVID-19_43 vs. COVD-19 vaccines 17 days	ns	>0.9999
	0.0916539		0.459489	0.0046761	0.505497	0.431355	0.340586	0	0.352221	0.144118	0.827114	0.541993	0.39753	0.436827	0.32739	0.462697	0.577058			COVID-19_43 vs. COVID-19 vaccinees 1st dose	ns	0.9523		COVID-19_43 vs. Naive vaccinees < 90 days	****	<0.0001		COVID-19_43 vs. Naive vaccinees 17 days	ns	0.087
	0.258838	0.598086		0	0.499534	0	0.139987	0.145765	0.548926	0.404275	0.285308	0.446091	0.4246	0.687754	0.256194	0.774441	0.753529			COVID-19_43 vs. Naive vaccinees 1st dose	****	<0.0001		COVID-19_221 vs. COVID-19 vaccinees < 90 days	ns	>0.9999		COVID-19_221 vs. COVD-19 vaccines 17 days	ns	>0.9999
	0.244686	0.023251		0	0.341079	0	0.567957	0.220308	0.538263	0.484234	0.371974	0.65596	0.53907	0.534876	0.413763	0.447509	0.429235			COVID-19_221 vs. COVID-19 vaccinees 1st dose	ns	>0.9999		COVID-19_221 vs. Naive vaccinees < 90 days	**	0.0015		COVID-19_221 vs. Naive vaccinees 17 days	ns	0.8009
	5.96314	1.06119		0	0.879251	0.150954	0.187995	0	0.472338	0.304533	1.03864	0.632404	0.679771	0.34123	0.843716	0.942996	0.552961			COVID-19_221 vs. Naive vaccinees 1st dose	****	<0.0001		COVID-19 vaccinees < 90 days vs. Naive vaccinees < 90 days	*	0.0487		COVD-19 vaccines 17 days vs. Naive vaccinees 17 days	ns	>0.9999
	1.93918	0		0	0.306075	0.229656	0.12896	0	0.586352	0.233283		0.382154	0.437406	0.606509		0.626318	0.401643			COVID-19 vaccinees 1st dose vs. Naive vaccinees 1st dose	*	0.0128
	3.71017	0.371544		0	0.566606	0.149137	0.191388	0.0609688	0.381017	0.440993		0.354185	0.813091	0.529218		0.493561	0.293642							COVID-19_43 vs. COVID-19 vaccinees >180 days	**	0.0084		COVID-19_43 vs. COVID-19 vaccinees 43 days	ns	>0.9999
	1.27687	0.460706		0	0.360893	0.119666	0.194207	0	0.541445	0.248248			0.297678	0.994236		0.549409	0.443103							COVID-19_43 vs. Naive vaccinees > 180 days	****	<0.0001		COVID-19_43 vs. Naive vaccinees 43 days	ns	>0.9999
	1.69876	0.484166	0.314246	0	0.162442	0.163246	0.112654	0.017223	0.792711	0.33807			0.894311	0.554715		0.527298	0.379049							COVID-19_221 vs. COVID-19 vaccinees >180 days	ns	0.1032		COVID-19_221 vs. COVID-19 vaccinees 43 days	ns	>0.9999
	0.765663	5.5139	0.159481	0	0.358795	0.274241	0.318833	0.222849	0.386969	0.603039				0.713684										COVID-19_221 vs. Naive vaccinees > 180 days	**	0.0025		COVID-19_221 vs. Naive vaccinees 43 days	ns	>0.9999
	2.88106	0.431798		0.00966767	0.414559	0.922639	0		0.350893	0.371341				0.627971										COVID-19 vaccinees >180 days vs. Naive vaccinees > 180 days	ns	>0.9999		COVID-19 vaccinees 43 days vs. Naive vaccinees 43 days	ns	>0.9999
	2.86452	0.37752	0.270074	0	0.280119	0.29975			0.937279					0.330186
	1.19307	0.338721	0.31686	0.0298507	0.338948	0.186762								0.776323														COVID-19_43 vs. COVID-19 vaccinees 82 days	ns	>0.9999
	2.11439	0.426205		0	0.394872	0.422253								0.338785														COVID-19_43 vs. Naive vaccinees 82 days	ns	>0.9999
	6.46943	1.11556		0	0.157393	0.112391																						COVID-19_221 vs. COVID-19 vaccinees 82 days	ns	>0.9999
	0.217403	0.645378			0.470895	0.0146221																						COVID-19_221 vs. Naive vaccinees 82 days	ns	>0.9999
	4.32118	3.42898	0.355167		0.659487	0.0901789																						COVID-19 vaccinees 82 days vs. Naive vaccinees 82 days	ns	>0.9999
	1.39984	0.561049			0.389736	0.0153831
	0.316977	0.700739			0.895402	0.0297731																						COVID-19_43 vs. COVID-19 vaccinees 114 days	ns	>0.9999
	0.339082	0.436618			0.344208																							COVID-19_43 vs. Naive vaccinees 114 days	ns	>0.9999
	0.829551	0.608237			0.607301																							COVID-19_221 vs. COVID-19 vaccinees 114 days	ns	>0.9999
	2.0629	0.433122	0.95365		0.278538																							COVID-19_221 vs. Naive vaccinees 114 days	ns	>0.9999
	1.67777	0.240651	0.556055																									COVID-19 vaccinees 114 days vs. Naive vaccinees 114 days	ns	>0.9999
	0.216218	0.129295
	3.68202	0.48137																										COVID-19_43 vs. Naive vaccinees 148 days	ns	0.6575
	0.165449	0.735709	0.401617																									COVID-19_221 vs. Naive vaccinees 148 days	ns	>0.9999
	1.37409	1.64255	0.150723
	1.14511	2.55828
	0.244945	0.275145
	0	0.383188
	0.359328	0.514117
	0	0
	20.3744	0.624198
	0	0.103018
	1.5871	2.42959
Figure 2H	Breadth index to Omicron in plasma isolated from COVID-19 convalesents and vaccinees over time
	Infection only		1st dose		2nd dose				3rd dose											1st dose				2nd dose				3rd dose
					< 90 days		>180 days		17 days		43 days		82 days		114 days		148 days			Kruskal Wallis test				Kruskal Wallis test				Kruskal Wallis test
	COVID-19_43	COVID-19_221	COVID-19 vaccinees	Naïve vaccinees	COVID-19 vaccinees	Naïve vaccinees	COVID-19 vaccinees	Naïve vaccinees	COVID-19 vaccinees	Naïve vaccinees	COVID-19 vaccinees	Naïve vaccinees	COVID-19 vaccinees	Naïve vaccinees	COVID-19 vaccinees	Naïve vaccinees	Naïve vaccinees			COVID-19_43 vs. COVID-19_221	ns	>0.9999		COVID-19_43 vs. COVID-19 vaccinees < 90 days	****	<0.0001		COVID-19_43 vs. COVD-19 vaccines 17 days	****	<0.0001
	0		0.203732	0	0.307613	0.0225872	0.0810068	0	0.417357	0.0738403	0.999055	0.350901	0.313778	0.435092	0.134071	0.186924	0.0636602			COVID-19_43 vs. COVID-19 vaccinees 1st dose	****	<0.0001		COVID-19_43 vs. Naive vaccinees < 90 days	ns	0.2006		COVID-19_43 vs. Naive vaccinees 17 days	****	<0.0001
	0	0	0.0746654	0	0.286114	0.069806	0.00943068	0.352264	0.51496	0.431995	0.123694	0.132819	0.166188	0.257196	0.0946779	0.321022	0.298054			COVID-19_43 vs. Naive vaccinees 1st dose	ns	>0.9999		COVID-19_221 vs. COVID-19 vaccinees < 90 days	****	<0.0001		COVID-19_221 vs. COVD-19 vaccines 17 days	****	<0.0001
	0	0	0.287524	0	0.260995	0	0.139602	0	0.243738	0.23252	0.260764	0.290149	0.505581	0.235612	0.153159	0.0911929	0.305895			COVID-19_221 vs. COVID-19 vaccinees 1st dose	****	<0.0001		COVID-19_221 vs. Naive vaccinees < 90 days	ns	0.4755		COVID-19_221 vs. Naive vaccinees 17 days	****	<0.0001
	0.122168	0	0.496151	0	0.338187	0	0.0781932	0	0.339244	0.14076	0.68304	0.308366	0.217776	0.163001	0.714563	0.282171	0.115179			COVID-19_221 vs. Naive vaccinees 1st dose	ns	>0.9999		COVID-19 vaccinees < 90 days vs. Naive vaccinees < 90 days	****	<0.0001		COVD-19 vaccines 17 days vs. Naive vaccinees 17 days	ns	>0.9999
	0	0	0.255035	0	0.0574173	0.0237977	0.138298	0.246857	0.482859	0.122226		0.149563	0.161668	0.245182		0.258688	0.114493			COVID-19 vaccinees 1st dose vs. Naive vaccinees 1st dose	****	<0.0001
	0	0	0.151043	0.108477	0.366738	0	0.0299472	0.0283433	0.226661	0.198412		0.129326	1.12872	0.144511		0.242424	0.110556							COVID-19_43 vs. COVID-19 vaccinees >180 days	****	<0.0001		COVID-19_43 vs. COVID-19 vaccinees 43 days	***	0.0001
	0	0	0.132971	0	0.352264	0.0380413	0.0637703	0	0.190542	0.131544			0.0394094	0.477542		0.105241	0.1783							COVID-19_43 vs. Naive vaccinees > 180 days	ns	0.888		COVID-19_43 vs. Naive vaccinees 43 days	****	<0.0001
	0.018089	0	0.868977	0	0.089854	0.0253391	0.0191377	0	0.599693	0.117614			0.425527	0.33274		0.220632	0.0463473							COVID-19_221 vs. COVID-19 vaccinees >180 days	****	<0.0001		COVID-19_221 vs. COVID-19 vaccinees 43 days	***	0.0003
	0	0	0.142208	0	0.232938	0.0215606	0.067807	0	0.116512	0.333472				0.361868										COVID-19_221 vs. Naive vaccinees > 180 days	ns	>0.9999		COVID-19_221 vs. Naive vaccinees 43 days	****	<0.0001
	0	0	0.413512	0	0.448467	0.0468714	0		0.204836	0.285569				0.250882										COVID-19 vaccinees >180 days vs. Naive vaccinees > 180 days	ns	0.0582		COVID-19 vaccinees 43 days vs. Naive vaccinees 43 days	ns	>0.9999
	0.0309989	0		0	0.184574	0.0198121			0.495589					0.187367
	0	0.0778702		0	0.0622348	0								0.390438														COVID-19_43 vs. COVID-19 vaccinees 82 days	****	<0.0001
	0	0		0	0.108403	0.0135405								0.123773														COVID-19_43 vs. Naive vaccinees 82 days	****	<0.0001
	0	0		0	0.152565	0																						COVID-19_221 vs. COVID-19 vaccinees 82 days	****	<0.0001
	0	0.0573264			0.086432	0																						COVID-19_221 vs. Naive vaccinees 82 days	****	<0.0001
	0	0			0.204537	0.0650437																						COVID-19 vaccinees 82 days vs. Naive vaccinees 82 days	ns	>0.9999
	0	0.472752			0.216472	0
	0	0			0.370385	0																						COVID-19_43 vs. COVID-19 vaccinees 114 days	***	0.0006
	0	0			0.117021																							COVID-19_43 vs. Naive vaccinees 114 days	****	<0.0001
	0	0.0237378			0.287445																							COVID-19_221 vs. COVID-19 vaccinees 114 days	**	0.0014
	0.587867	0			0.315188																							COVID-19_221 vs. Naive vaccinees 114 days	****	<0.0001
	0	0																										COVID-19 vaccinees 114 days vs. Naive vaccinees 114 days	ns	>0.9999
	0	0
	0	0																										COVID-19_43 vs. Naive vaccinees 148 days	****	<0.0001
	0	0.121901																										COVID-19_221 vs. Naive vaccinees 148 days	****	<0.0001
	0	0
	0	0
	0	0
	0	0
	0	0
	0	0
	0	0.00486349
	0	0
	0	0

## Sheet: Figure 3
Figure 3. Early memory B cell cross-coronavirus reactivity is a signature of greater antibody durability
Figure 3A	Anti-N, anti-S, and anti-RBD IgG Durability index in COVID19 convalesents
		N	S	RBD
	820#0007	0.521902	1.5008	1.31704
	820#0009	0.51762	0.647464	1.35041
	820#0010	0.379807	0.320291	3.23042
	820#0012	0.0193204	0.26631	0.0929069
	820#0015	0.0670133	0.529494	0.347519
	820#0018	0.410528	0.225419	0.628054
	820#0019	0.380982	0.303212	0.687391
	820#0020	0.481984	1.01629	0.912613
	820#0025	0.243377	1.1103	1.34627
	820#0026	0.111202	0.365753	0.33978
	820#0029	0.421051	0.323386	0.27002
	820#0041	0.191707	0.152451	0.206154
	820#0053	0.177801	0.613035	0.746576
	820#0081	0.076636	0.223785	0.32495
	820#0082	0.590415	0.437035	0.381949
	820#0083	0.188382	0.142203	0.174104
	820#0085	0.613086	1.43102	1.55343
	820#0089	0.45664	4.13313	2.03777
	820#0091	0.207906	0.543291	0.3877
	820#0092	0.26371	0.255089	0.566347
	820#0093	0.184736	1.83256	1.06028
	820#0098	0.532776	0.435885	0.328663
	820#0100	0.19679	1.05237	0.289722
	820#0102	0.185514	1.12274	0.737165
	820#0107	0.1457	0.523852	0.478236
	820#0117	0.345681	0.695223	0.51349
	820#0130	0.24484	1.10803	0.72642
	820#0134	0.0408477	0.750704	0.316432
	820#0144	0.0665815	0.291412	0.598422
	820#0145	0.0971947	0.365806	0.215508
	820#0153	0.0755986	0.0723878	0.259735
	820#0163	0.162856	0.222449	0.146318
	820#0167	0.0809328	0.280311	0.317605
	820#0193	0.276495	0.683872	0.311809
	820#0203	0.251135	0.287543	0.26752
	820#0225	0.272043	0.778897	0.507896
	820#0231	0.189704	0.304447	0.340252
	820#0268	0.0924216	0.426755	0.257545
	820#0276	0.305805	0.314223	0.564866
	820#0301	0.246755	0.129743	0.668043
	820#0310	0.233466	2.65218	2.87561
	820#0329	0.559126	0.153475	1.14364
	820#0447	3.38541	8.94123	3.42606
	820#0453	0.258879	0.286752	0.176804
	820#0454	0.618548	1.66644	0.755273
	820#0456	0.444559	1.50572	1.32868
	820#0458	0.516791	1.76324	0.836017
	820#0526	0.193201	0.221194	0.115501
	820#0637	0.0915636	0.349148	0.440942
	820#0646	0.206484	0.644152	0.204573
	820#0660	0.0802021	0.191303	0.0972916
	820#0731	0.235497	3.81942	0.663817
	820#0740	0.164236	0.906567	0.604968
	820#0857	0.346947	0.236437	0.287511
	820#0882	0.235282	0.485271	0.18936
	820#0962	0.17011	0.286486	0.495393
	820#1020	0.408894	1.14505	0.295251
	820#1044	0.268732	3.41961	0.789209
	820#1137	0.0894593	0.455613	0.222703
	820#1166	0.464024	3.29827	1.77725
	820#1181	0.297999	0.259058	0.186293
	820#1281	0.170675	0.396233	0.255798
Figure 3B	Anti-S IgG in sustainers and decayers over time
		Sustainers						Decayers							unpaired t test after log transformation of antibody data
		39	73	108	143	181	222	39	73	108	143	181	222
	820#0447	47.2208	256.81	491.95	994.461	514.166	422.212								Sustainer	39
	820#1044	989.084	3488.56	3894.64	3934.27	3529.14	3382.29								vs.	vs.	ns	0.0988
	820#0310	384.586	392.199	408.719	1014.55	964.606	1019.99								Decayer	39
	820#0089	32.8802	83.244	126.475	88.5134	73.9348	135.898
	820#0093	125.936	221.736	199.58	160.573		230.785								Sustainer	73
	820#1166	23.8271	35.5906	40.908	44.4108	38.0444	78.5882								vs.	vs.	ns	0.8732
	820#0454	38.9243	37.8327	49.3105	101.932	58.7771	64.8653								Decayer	73
	820#0085	8.90892	11.6052	14.5162	5.34246	13.1606	12.7488
	820#0731	38.3735	40.5153	38.1974	69.0793	55.0472	146.564								Sustainer	108
	820#0007	12.803	13.8368	21.648	17.7218	17.7106	19.2147								vs.	vs.	ns	0.1059
	820#0130	11.3815	7.08571	10.4399	14.3368	13.4797	12.611								Decayer	108
	820#0456	107.464	39.8316	103.413	473.206	126.924	161.811
	820#0102	471.949	517.638	526.303	453.522	529.878	529.878								Sustainer	143
	820#0025	21.3439	21.6039	24.7314	24.2463		23.698								vs.	vs.	*	0.0294
	820#1020	112.225	117.544	102.06	61.3947	116.546	128.504								Decayer	143
	820#0020	37.741	54.3958	52.3475	17.2403	38.6923	38.3556
	820#0100	120.292	128.426	136.6	105.957	120.272	126.591								Sustainer	181
	820#0458	18.3921	19.5232	19.3766	23.1261	17.6498	32.4296								vs.	vs.	*	0.0356
	820#0740							67.8301	18.621	35.0997	35.3253		61.4925		Decayer	181
	820#0225							58.2808	54.1493	43.406	41.5832	50.684	45.3948
	820#0134							579.877	590.224	558.034	418.193	418.8	435.316		Sustainer	222
	820#0117							217.157	153.767	198.279	173.836	152.262	150.973		vs.	vs.	**	0.0039
	820#0646							9.70902	11.911	8.04658	16.8662	6.32397	6.25409		Decayer	222
	820#0193							3472.36	3304.6	1605.08	1745.82	2213.84	2374.65
	820#0009							40.1384	35.8394	22.611	17.6699	25.0588	25.9881
	820#0882							4.68564	4.8376	4.26221	3.81901	2.89842	2.27381
	820#0107							17.6617	16.6801	10.5198	9.20359	10.4791	9.25215
	820#0010							214.687	281.939	222.281	112.688	127	68.7624
	820#0018							199.297	197.969	99.0318	74.5937	117.261	44.9254
	820#0857							30.313	8.64207	23.4134	23.053	17.5702	7.16713
	820#0053							42.5957	36.8325	26.2876	17.1298	22.4049	26.1126
	820#0091							149.37	155.273	168.183	101.998	76.8905	81.1512
	820#0015							100.725	200.953	79.4054	38.2671	50.137	53.3331
	820#1137							77.4095	62.6511	30.9845	62.618		35.2688
	820#0098							133.957	89.6778	62.7255	44.6104		58.3899
	820#0145							132.929	137.914	91.2751	68.775	54.9225	48.6262
	820#0082							11.2127	12.3136	6.22688	5.47601	4.5024	4.90032
	820#1281							79.4574	43.5591	41.1449	48.3844		31.4837
	820#0019							202.953	196.873	91.5992	47.8915	71.2189	61.5378
	820#0637							88.9714	57.4947	42.2785	21.3505		31.0642
	820#0268							28.2393	22.7589	14.8539	10.1431	9.73235	12.0512
	820#0453							29.9265	22.7195	12.8515	12.0183	10.2803	8.58148
	820#1181							103.038	63.4954	42.0294	37.0804	35.262	26.6929
	820#0029							60.1981	19.9393	22.9886	25.1139	19.0136	19.4673
	820#0276							465.289	175.345	155.717	157.155	136.777	146.204
	820#0203							154.298	84.9882	69.9925	149.091		44.3673
	820#0144							214.882	61.7765	53.9809	49.0493	61.6986	62.6191
	820#0962							107.797	86.861	66.6466	43.0982		30.8822
	820#0163							106.665	35.4123	25.7497	22.8764	30.2618	23.7275
	820#0167							155.482	57.0839	44.5903	14.7114	43.7612	43.5835
	820#0081							638.892	217.187	195.651	230.774	178.271	142.975
	820#0026							112.227	32.8202	26.8567	18.0469	30.8543	41.0472
	820#0231							29.474	9.74201	6.41264	11.0889	7.43469	8.97329
	820#0526							131.833	64.61	59.5019	56.5575	29.5207	29.1606
	820#0660							226.812	123.848	97.2971	28.2052	46.674	43.3898
	820#0041							135.456	141.193	56.7491	33.151	25.5835	20.6503
	820#0092							10.9476	3.04393	2.02088	1.80528	2.03559	2.79263
	820#0083							92.1979	104.351	41.1753	25.4078	16.1582	13.1109
	820#0329							195.845	185.524	40.5621	70.5924	33.5248	30.0572
	820#0012							385.8	223.285	102.932	56.2673	59.6715	102.743
	820#0301							1034.64	837.679	248.3	109.009	129.122	134.237
	820#0153							813.417	148.586	84.0304	96.4629	48.5157	58.8815
Figure 3C	Anti-RBD IgG in sustainers and decayers over time
		Sustainers						Decayers							unpaired t test after log transformation of antibody data
		39	73	108	143	181	222	39	73	108	143	181	222
	820#0447	1.34355	4.68373	4.94186	7.2863	5.09763	4.60307								Sustainer	39
	820#1044	85.9645	97.7274	117.691	101.422	76.3336	67.8439								vs.	vs.	ns	0.4909
	820#0310	7.68759	8.72989	10.5863	17.812	22.0435	22.1065								Decayer	39
	820#0089	4.89961	8.44127	9.41105	5.83685	5.19145	9.98426
	820#0093	9.70595	11.1384	10.4852	10.2204		10.291								Sustainer	73
	820#1166	3.54378	11.6312	12.31	9.94384	6.61201	6.29821								vs.	vs.	ns	0.589
	820#0454	3.87284	3.27224	3.16535	5.36152	3.13014	2.92506								Decayer	73
	820#0085	1.15254	4.88618	3.26416	2.54961	2.39567	1.79039
	820#0731	16.5796	16.2689	10.8974	23.2852	11.1237	11.0058								Sustainer	108
	820#0007	0.986212	1.16752	1.41793	1.30963	1.06324	1.29888								vs.	vs.	ns	0.1145
	820#0130	1.33628	0.623223	0.944341	1.16292	1.02096	0.970698								Decayer	108
	820#0456	0.963194	0.946531	0.834331	0.941018	0.942091	1.27978
	820#0102	9.56906	10.233	10.2449	10.2712	8.09202	7.05398								Sustainer	143
	820#0025	1.37216	1.83429	2.23305	1.80654		1.8473								vs.	vs.	*	0.0477
	820#1020	39.3531	25.9501	17.8578	12.2761	13.429	11.6191								Decayer	143
	820#0020	4.35891	6.10696	6.16915	5.5584	4.29138	3.978
	820#0100	12.2965	5.24861	3.35074	2.38454	2.77114	3.56258								Sustainer	181
	820#0458	5.8115	5.20345	4.77798	4.31046	4.12235	4.85851								vs.	vs.	*	0.0247
	820#0740							7.38967	3.66191	3.24067	2.94194		4.47052		Decayer	181
	820#0225							1.74651	1.97386	1.26636	1.0837	1.12147	0.887047
	820#0134							18.0389	13.4662	8.16289	5.46084	5.69711	5.70807		Sustainer	222
	820#0117							1.05324	0.41184	0.405269	0.622544	0.540225	0.540826		vs.	vs.	**	0.0096
	820#0646							3.15291	3.03677	1.04859	1.03656	0.763036	0.645		Decayer	222
	820#0193							16.9713	10.7098	9.91312	7.93286	5.34703	5.2918
	820#0009							1.04066	1.12153	1.6045	0.97559	1.28866	1.40531
	820#0882							1.03651	0.455949	0.388698	0.325935	0.242568	0.196273
	820#0107							2.4498	3.61243	2.03122	1.81209	1.33227	1.17158
	820#0010							2.3932	11.5795	9.74991	32.3483	6.7528	7.73104
	820#0018							19.2296	53.0005	27.097	27.3691	14.3685	12.0772
	820#0857							0.876954	0.287368	0.375129	0.295462	0.321301	0.252134
	820#0053							4.33975	6.02383	3.85745	2.91603	3.01932	3.23996
	820#0091							18.7614	16.6209	15.6951	9.57412	6.99645	7.2738
	820#0015							14.8411	24.3573	11.6472	10.3382	5.06147	5.15758
	820#1137							25.7947	8.18134	4.86121	7.63727		5.74455
	820#0098							4.54515	2.43519	1.55714	1.47394		1.49382
	820#0145							3.84524	3.31336	1.94772	1.25652	1.13573	0.828678
	820#0082							2.63557	3.03649	1.51824	1.00989	1.05401	1.00665
	820#1281							10.6494	6.67022	3.98642	3.89955		2.72411
	820#0019							3.63799	6.95462	4.49335	1.11591	2.67483	2.50072
	820#0637							1.70502	1.0414	0.959739	0.759048		0.751813
	820#0268							6.55801	2.58656	2.77117	2.31857	1.5437	1.68898
	820#0453							1.04729	0.592455	0.316675	0.24585	0.224776	0.185164
	820#1181							20.3723	13.4726	7.9851	6.27434	4.94663	3.79521
	820#0029							3.44392	1.52061	1.23592	1.24571	0.889424	0.929927
	820#0276							7.94911	5.6426	4.69986	3.69875	4.21832	4.49018
	820#0203							20.5825	24.74	7.51938	5.27736		5.50623
	820#0144							7.90924	4.19896	4.1405	3.52147	5.01895	4.73306
	820#0962							9.20286	5.40549	5.85136	5.7842		4.55903
	820#0163							9.44338	2.3321	1.65261	1.44884	1.28154	1.38173
	820#0167							16.606	5.98031	4.32848	3.2948	2.86838	5.27415
	820#0081							97.8476	130.081	73.8304	107.55	49.2877	31.7956
	820#0026							8.31654	4.22824	3.03711	2.55038	2.84967	2.82579
	820#0231							0.503161	0.251485	0.198267	0.265318	0.189597	0.171201
	820#0526							20.2528	9.36974	6.61652	5.89404	2.92482	2.33922
	820#0660							25.5914	12.8625	6.99305	4.25801	2.82182	2.48983
	820#0041							16.1734	24.7891	9.8033	5.29112	3.66384	3.3342
	820#0092							1.85948	1.22954	0.962585	1.13653	0.972634	1.05311
	820#0083							11.2919	16.8991	7.47721	5.96449	2.89863	1.96596
	820#0329							1.64135	3.14873	2.57045	2.25241	2.04028	1.87711
	820#0012							66.0199	44.2403	19.1545	10.3245	8.33343	6.1337
	820#0301							12.7056	11.9684	11.6099	11.63	9.0958	8.48791
	820#0153							5.31527	3.5188	2.07166	2.43917	1.25365	1.38056
Figure 3D	VH mutation in S+ memory B cells from sustainers and decayers
	S (~40 days)	D (~40 days)	S (~110 days)	D (~110 days)
	23	22	23	19				Kruskal Wallis test
	18	21	18	18				S (~40 days) vs. D (~40 days)	***	0.0002
	18	12	18	16				S (~40 days) vs. S (~110 days)	ns	0.5342
	18	12	16	13				S (~40 days) vs. D (~110 days)	ns	0.2849
	17	12	15	13				D (~40 days) vs. S (~110 days)	****	<0.0001
	16	11	13	13				D (~40 days) vs. D (~110 days)	****	<0.0001
	16	11	13	13				S (~110 days) vs. D (~110 days)	ns	>0.9999
	15	11	12	13
	15	9	12	13
	15	8	11	13
	14	6	11	13
	11	5	10	12
	11	5	10	11
	9	5	10	11
	8	4	9	11
	8	4	9	11
	8	4	9	10
	7	4	8	10
	7	3	8	10
	5	3	8	10
	4	3	7	10
	3	3	7	9
	4	3	5	9
	4	3	5	9
	4	3	4	9
	3	2	4	8
	3	2	4	8
	3	2	4	8
	3	2	3	8
	3	2	3	8
	2	2	3	8
	2	2	2	7
	1	2		7
	1	2		7
	1	1		7
	1	1		7
	1	1		6
	1	1		6
	0	1		6
	0	1		6
		1		6
		1		5
		1		5
		1		5
		1		3
		1		2
		1		1
		1		1
		1
		1
		1
		1
		1
		0
		0
		0
		0
		0
		0
		0
		0
		0
		0
		0
		0
		0
		0
		0
		0
Figure 3E	Correlation between anti-S IgG EC50 and VH mutaion for all the isolated S+ mAb clones
		VH mutation	EC50				Spearman correlation
	492_P1_A5	23	0.009522				r	-0.2698
	0007A2	18	0.01644				P value	0.0002
	495_P1_A5	18	0.007233				P value summary	***
	494_P1_A6	18	0.008853
	496_P1_D4	17	0.05575
	0007A9	16	0.01144
	0007A4	16	0.08924
	492_P1_A8	15	0.0157
	492_P1_D7	15	0.09946
	496_P2_A10	15	0.02382
	496_P1_E5	14	0.09688
	496_P2_A6	11	0.2978
	492_P1_E12	11	0.07729
	496_P2_B11	9	0.03662
	496_P2_A8	8	0.04057
	496_P1_G2	8	0.07193
	496_P2_A11	8	0.06626
	496_P1_G4	7	0.1356
	YC490_B1	7	0.1519
	496_P1_D2	5	0.04885
	493_P1_A1	4	0.03002
	492_P1_D9	3	0.05032
	496_P1_D7	4	0.08814
	YC490_A10	4	0.1866
	496_P1_D5	4	0.4427
	492_P1_D8	3	0.03379
	494_P1_B10	3	0.02131
	494_P1_B11	3	0.03215
	494_P1_A4	3	0.05933
	494_P1_B8	3	0.06445
	495_P1_B11	2	0.2998
	496_P1_D8	2	0.02406
	493_P1_A4	1	0.03825
	493_P1_A5	1	0.06078
	0007A8	1	0.5564
	492_P1_D6	1	0.7447
	492_P1_D1	1	1.065
	494_P1_A11	1	0.5931
	492_P1_D10	0	0.0933
	494_P1_A10	0	0.0273
	496_P2_D12	22	0.008204
	0018D5	21	0.2407
	492_P2_A8	12	0.09484
	493_P1_E5	12	0.9014
	0015D4	12	0.0513
	493_P1_E11	11	0.04017
	0015C3	11	0.04102
	0018B1	11	0.0472
	492_P2_A5	9	0.1511
	493_P1_E6	8	0.03084
	0030A11	6	0.1381
	496_P2_C7	5	0.02761
	496_P2_F3	5	0.1442
	0012D6	5	10
	494_P2_A2	4	0.01339
	494_P1_F10	4	0.0626
	494_P1_E4	4	0.1554
	0018C10	4	0.2402
	492_P2_B10	3	0.06757
	493_P1_D5	3	0.1147
	494_P1_F11	3	0.02307
	0012C9	3	0.05652
	0012D1	3	0.9771
	0030A5	3	0.121
	0018C8	3	0.01454
	492_P2_B6	2	0.03792
	492_P2_A10	2	0.06393
	496_P2_H1	2	0.02978
	494_P2_A1	2	0.03681
	494_P1_E8	2	0.04407
	496_P2_F6	2	0.0649
	496_P2_H6	2	0.1236
	0012B10	2	1.865
	0012C12	2	0.4158
	492_P2_B7	1	0.02622
	492_P2_B8	1	0.0563
	492_P2_A7	1	0.3071
	496_P2_E10	1	0.03073
	494_P1_E12	1	0.05235
	494_P1_E1	1	0.07251
	494_P1_F9	1	0.09582
	495_P1_C2	1	0.1115
	0012A2	1	0.006329
	0012C6	1	0.1177
	0012C7	1	0.04285
	0012D2	1	0.4285
	0012D5	1	0.183
	0012D8	1	0.1463
	0012HE6	1	0.7217
	0012HE9	1	10
	0030A8	1	0.1634
	0030C2	1	0.812
	0018D2	1	0.03432
	493_P1_D1	0	0.02149
	492_P2_B5	0	0.6166
	494_P1_F12	0	0.02919
	496_P2_G8	0	0.2601
	496_P2_G4	0	0.4129
	496_P2_F1	0	0.4669
	494_P1_E6	0	0.5972
	0012A8	0	0.05731
	0012B2	0	0.01851
	0012B3	0	0.1562
	0012C10	0	0.09565
	0012C11	0	0.1067
	0012HE7	0	0.1932
	0015D10	0	0.6845
	0030B10	0	0.2947
	0018C11	0	0.1355
	494_P1_C12	23	0.01151
	492_P1_C4	18	0.1016
	492_P1_E4	18	0.02943
	496_P1_G12	16	0.6058
	496_P1_H12	15	0.04446
	492_P1_E7	13	0.006138
	492_P1_C1	13	0.09168
	492_P1_C10	12	0.01289
	496_P1_F1	12	0.06461
	496_P1_G11	11	0.06658
	496_P1_G6	11	0.05537
	492_P1_F1	10	0.03619
	496_P1_E7	10	0.006652
	496_P1_G10	10	0.04398
	492_P1_B7	9	0.07897
	494_P1_C2	9	0.00567
	496_P1_F8	9	0.04539
	493_P1_A11	8	0.02717
	495_P1_A7	8	0.01712
	496_P1_G5	8	0.02153
	494_P1_B3	7	0.3218
	496_P1_E10	7	0.1431
	492_P1_C8	5	0.03242
	496_P1_F9	5	0.008951
	492_P1_B3	4	0.02104
	492_P1_C11	4	0.05334
	492_P1_F2	4	0.05493
	496_P2_B8	4	0.7043
	493_P1_B10	3	0.1833
	494_P1_C5	3	1.115
	496_P1_E8	3	0.02994
	496_P1_E9	2	0.2363
	493_P1_G5	19	0.05791
	493_P1_D12	18	0.01797
	496_P3_G9	16	0.1908
	492_P1_G12	13	0.08707
	492_P1_G2	13	0.0423
	493_P1_F1	13	0.01698
	492_P2_C7	13	0.01799
	493_P1_C1	13	0.6401
	493_P1_F3	13	0.4608
	496_P1_C12	13	0.05641
	496_P2_D2	13	0.03253
	492_P1_G11	12	0.1023
	493_P1_F5	11	0.1546
	495_P1_D4	11	0.05803
	496_P1_A1	11	0.01422
	496_P3_G5	11	0.9579
	493_P1_F9	10	0.1076
	493_P1_G12	10	0.1116
	496_P1_A11	10	0.2216
	496_P1_B2	10	0.02587
	496_P1_C6	10	0.01301
	493_P1_C4	9	0.3755
	495_P1_D9	9	0.2882
	496_P1_B5	9	1.116
	496_P3_G6	9	0.1101
	492_P1_H5	8	0.4038
	493_P1_F10	8	0.08969
	493_P1_F11	8	0.06985
	493_P1_G11	8	0.1931
	496_P1_C7	8	0.01342
	496_P1_D12	8	0.006806
	492_P1_G6	7	0.06752
	492_P1_G7	7	0.01612
	493_P1_D7	7	0.06565
	496_P1_B1	7	10
	496_P1_B8	7	0.0508
	493_P1_B3	6	0.3445
	493_P1_C5	6	0.01429
	493_P1_C6	6	0.009906
	493_P1_E12	6	0.1778
	496_P1_B12	6	0.07759
	492_P1_G3	5	0.01799
	492_P1_H3	5	0.08935
	496_P1_A12	5	0.03694
	493_P1_C8	3	0.0403
	493_P1_B8	2	0.6244
	496_P1_C4	1	0.1356
	493_P1_B6	1	0.06611
Figure 3F	EC50 for S+ mAbs with SHM ≥15 or <15 in sustainers and decayers ~40 days after symptom onset
		Sustainer		Decayer
		≥15	<15	≥15	<15			Kruskal Wallis test
	492_P1_A5	0.009522						Sustainer (≥15) vs. Sustaiiner (<15)	*	0.022
	0007A2	0.01644						Sustainer (≥15) vs. Decayer (≥15)	ns	>0.9999
	495_P1_A5	0.007229						Sustainer (≥15) vs. Decayer (<15)	**	0.0019
	494_P1_A6	0.008849						Sustaiiner (<15) vs. Decayer (≥15)	ns	>0.9999
	496_P1_D4	0.05574						Sustaiiner (<15) vs. Decayer (<15)	ns	>0.9999
	0007A4	0.08924						Decayer (≥15) vs. Decayer (<15)	ns	>0.9999
	0007A9	0.01144
	492_P1_A8	0.0157
	492_P1_D7	0.09946
	496_P2_A10	0.02381
	496_P1_E5		0.09688
	496_P2_A6		0.06235
	492_P1_E12		0.07729
	496_P2_B11		0.03662
	496_P2_A8		0.04056
	496_P1_G2		0.07192
	496_P2_A11		0.06625
	496_P1_G4		0.1356
	YC490_B1		0.1519
	496_P1_D2		0.06529
	493_P1_A1		0.03002
	492_P1_D9		0.05032
	496_P1_D7		0.08814
	YC490_A10		0.1866
	496_P1_D5		0.4427
	492_P1_D8		0.03379
	494_P1_B10		0.02131
	494_P1_B11		0.03215
	494_P1_A4		0.05933
	494_P1_B8		0.06445
	495_P1_B11		0.2998
	496_P1_D8		0.02406
	493_P1_A4		0.03825
	493_P1_A5		0.06078
	0007A8		0.5564
	492_P1_D6		0.7447
	492_P1_D1		1.065
	494_P1_A11		0.5931
	492_P1_D10		0.0933
	494_P1_A10		0.0273
	496_P2_D12			0.008199
	0018D5			0.2407
	492_P2_A8				0.09484
	493_P1_E5				0.9014
	0015D4				0.0513
	493_P1_E11				0.04017
	0015C3				0.04102
	0018B1				0.0472
	492_P2_A5				0.1511
	493_P1_E6				0.03084
	0030A11				0.1381
	496_P2_C7				0.0276
	496_P2_F3				0.1442
	0012D6				10
	494_P2_A2				0.01338
	494_P1_F10				0.06259
	494_P1_E4				0.1554
	0018C10				0.2402
	492_P2_B10				0.06757
	493_P1_D5				0.1147
	494_P1_F11				0.02306
	0012C9				0.05885
	0012D1				0.9771
	0030A5				0.121
	0018C8				0.01454
	492_P2_B6				0.03792
	492_P2_A10				0.06393
	496_P2_H1				0.02977
	494_P2_A1				0.0368
	494_P1_E8				0.04406
	496_P2_F6				0.06489
	496_P2_H6				0.1236
	0012B10				1.865
	0012C12				0.4158
	492_P2_B7				0.02622
	492_P2_B8				0.0563
	492_P2_A7				0.3071
	496_P2_E10				0.03073
	494_P1_E12				0.05235
	494_P1_E1				0.07251
	494_P1_F9				0.09582
	495_P1_C2				0.1115
	0012A2				0.006329
	0012C6				0.1177
	0012C7				0.04285
	0012D2				0.4285
	0012D5				0.183
	0012D8				0.1463
	12000000				0.7217
	12000000000				10
	0030A8				0.1634
	0030C2				0.812
	0018D2				0.03432
	493_P1_D1				0.02149
	492_P2_B5				0.6166
	494_P1_F12				0.02919
	496_P2_G8				0.2601
	496_P2_G4				0.4129
	496_P2_F1				0.4669
	494_P1_E6				0.5972
	0012A8				0.05731
	0012B2				0.01851
	0012B3				0.1562
	0012C10				0.09565
	0012C11				0.1067
	120000000				0.1932
	0015D10				0.6845
	0030B10				0.2947
	0018C11				0.1355
Figure 3G	Heatmap for mAbs from sustainers and decayers ~40 days post symptom onset
	Figure 3G Left panel: Sustainer
	Clone_ID	patient_ID	Draw_number	Source	VH mutation	Cov2_Spike_EC50	SARS1_spike	MERS_spike	HKU1_spike	OC43_spike	NL63_spike	229E_spike	Cov2_S1	Cov2_S2	Cov2_NTD	Cov2_RBD	dsDNA	Insulin	LPS	CLP	BSA
	492_P1_A5	820#0089	1	Sustainer	23	0.009522	0.892	0.109	1.049	1.859	0.069	0.077	0.09	1.95	0.084	0.154	0.169	0.114	0.137	0.164	0.118
	0007A2	820#0007	1	Sustainer	18	0.01644	0.954	2.209	1.391	1.606	0.081	0.141	0.15	1.96	0.498	0.176	0.176	0.172	0.171	0.174	0.194
	495_P1_A5	820#0007	1	Sustainer	18	0.007233	0.581	2.943	0.602	1.592	0.065	0.137	0.1	2.18	0.061	0.083	0.147	0.177	0.103	0.185	0.15
	494_P1_A6	820#0020	1	Sustainer	18	0.008853	0.3	0.485	1.146	1.187	0.068	0.08	0.13	1.76	0.071	0.085	0.175	0.14	0.122	0.195	0.123
	496_P1_D4	820#0310	1	Sustainer	17	0.05575	0.116	0.125	0.149	0.15	0.067	0.075	0.1	0.39	0.077	0.081	0.179	0.144	0.141	0.162	0.127
	0007A9	820#0007	1	Sustainer	16	0.01144	1.106	0.589	3.135	2.179	0.363	1.053	0.99	2.47	0.091	0.46	0.278	0.27	0.294	1.419	0.276
	0007A4	820#0007	1	Sustainer	16	0.08924	0.71	3.015	1.769	1.915	0.13	0.27	0.31	1.76	0.457	0.24	0.172	0.155	0.165	0.201	0.143
	492_P1_A8	820#0089	1	Sustainer	15	0.0157	0.606	3.364	2.053	2.471	0.072	0.072	0.09	1.37	0.269	0.166	0.204	0.131	0.119	0.176	0.126
	492_P1_D7	820#0093	1	Sustainer	15	0.09946	0.081	0.083	0.081	0.079	0.063	0.077	0.1	0.1	0.338	0.193	0.123	0.133	0.123	0.134	0.164
	496_P2_A10	820#0025	1	Sustainer	15	0.02382	0.076	0.207	0.125	0.12	0.069	0.076	0.13	0.65	0.07	0.103	0.128	0.144	0.101	0.176	0.145
	496_P1_E5	820#0310	1	Sustainer	14	0.09688	0.075	0.081	0.104	0.141	0.075	0.072	0.12	0.5	0.17	0.089	0.131	0.196	0.117	0.161	0.12
	496_P2_A6	820#0025	1	Sustainer	11	0.2978	1.451	0.102	0.164	0.136	0.079	0.081	0.32	1.68	0.136	0.342	0.223	0.182	0.127	0.225	0.144
	492_P1_E12	820#0093	1	Sustainer	11	0.07729	0.08	0.072	0.074	0.071	0.062	0.077	0.1	0.51	0.064	0.172	0.175	0.169	0.148	0.185	0.132
	496_P2_B11	820#0025	1	Sustainer	9	0.03662	0.115	0.077	0.099	0.107	0.067	0.067	1.96	0.1	0.086	3.5	0.13	0.195	0.123	0.151	0.12
	496_P2_A8	820#0025	1	Sustainer	8	0.04057	3.5	0.098	0.112	0.15	0.071	0.077	3.1	0.11	0.082	3.5	0.192	0.165	0.138	0.207	0.201
	496_P1_G2	820#1166	1	Sustainer	8	0.07193	0.117	0.08	0.118	0.104	0.067	0.077	0.22	1.99	0.064	0.161	0.22	0.148	0.113	0.203	0.115
	496_P2_A11	820#0025	1	Sustainer	8	0.06626	0.084	0.078	0.097	0.117	0.064	0.077	1.47	1.33	2.536	0.105	0.163	0.15	0.146	0.162	0.158
	496_P1_G4	820#1166	1	Sustainer	7	0.1356	0.167	0.116	0.189	0.231	0.092	0.12	3.5	0.22	3.5	0.168	0.186	0.134	0.132	0.201	0.172
	YC490_B1	820#0102	1	Sustainer	7	0.1519	0.192	0.112	0.106	0.166	0.075	0.072	0.2	1.33	0.119	0.089	0.148	0.162	0.138	0.171	0.165
	496_P1_D2	820#0310	1	Sustainer	5	0.04885	1.127	0.083	0.106	0.116	0.062	0.081	0.18	2.43	0.112	0.083	0.146	0.113	0.127	0.179	0.155
	493_P1_A1	820#0102	1	Sustainer	4	0.03002	0.831	0.073	0.078	0.074	0.063	0.072	0.11	1.72	0.066	0.209	0.193	0.15	0.135	0.191	0.131
	492_P1_D9	820#0093	1	Sustainer	3	0.05032	0.152	0.148	0.167	0.162	0.178	0.135	3.32	0.17	0.136	3.437	0.174	0.144	0.129	0.189	0.179
	496_P1_D7	820#0310	1	Sustainer	4	0.08814	3.5	0.071	0.093	0.092	0.069	0.064	3.31	0.07	0.097	3.5	0.151	0.13	0.136	0.161	0.138
	YC490_A10	820#0089	1	Sustainer	4	0.1866	3.5	0.076	0.098	0.095	0.065	0.068	3.15	0.08	0.064	3.5	0.139	0.15	0.211	0.199	0.112
	496_P1_D5	820#0310	1	Sustainer	4	0.4427	3.5	0.902	1.806	2.59	0.064	1.834	3.48	2.25	0.519	3.5	0.483	0.399	0.38	2.578	0.348
	492_P1_D8	820#0093	1	Sustainer	3	0.03379	0.093	0.088	0.077	0.085	0.069	0.08	1.38	0.11	0.458	0.207	0.172	0.152	0.12	0.189	0.137
	494_P1_B10	820#0020	1	Sustainer	3	0.02131	0.103	0.073	0.085	0.09	0.065	0.064	0.13	1.3	0.063	0.082	0.176	0.134	0.143	0.164	0.139
	494_P1_B11	820#0020	1	Sustainer	3	0.03215	0.224	0.08	0.088	0.116	0.081	0.066	0.14	1.3	0.062	0.084	0.193	0.113	0.128	0.14	0.156
	494_P1_A4	820#0020	1	Sustainer	3	0.05933	0.067	0.072	0.093	0.101	0.067	0.066	0.15	0.52	0.078	0.298	0.163	0.146	0.104	0.143	0.105
	494_P1_B8	820#0020	1	Sustainer	3	0.06445	3.5	0.227	0.522	0.795	0.062	0.352	1.69	0.7	0.208	0.211	0.174	0.143	0.136	0.397	0.203
	495_P1_B11	820#0010	1	Sustainer	2	0.2998	0.106	0.335	0.24	0.119	0.063	0.073	1.04	0.08	1.842	0.087	0.123	0.164	0.126	0.119	0.116
	496_P1_D8	820#0310	1	Sustainer	2	0.02406	0.169	0.088	0.098	0.114	0.127	0.084	0.15	2.36	0.072	0.143	0.129	0.141	0.142	0.203	0.132
	493_P1_A4	820#0102	1	Sustainer	1	0.03825	0.084	0.072	0.078	0.075	0.069	0.073	0.97	0.09	0.067	3.385	0.174	0.166	0.197	0.218	0.135
	493_P1_A5	820#0102	1	Sustainer	1	0.06078	0.083	0.092	0.159	0.084	0.07	0.122	0.17	0.8	0.063	0.366	0.168	0.123	0.113	0.14	0.177
	0007A8	820#0007	1	Sustainer	1	0.5564	3.473	0.654	2.438	0.758	0.455	1.036	1.17	3.5	3.5	0.572	2.373	0.414	0.203	2.004	0.211
	492_P1_D6	820#0093	1	Sustainer	1	0.7447	0.088	0.086	0.077	0.087	0.069	0.079	0.14	0.1	0.077	0.187	0.173	0.132	0.122	0.183	0.189
	492_P1_D1	820#0093	1	Sustainer	1	1.065	0.093	0.1	0.084	0.086	0.073	0.08	0.76	0.11	3.5	0.475	0.143	0.139	0.149	0.177	0.138
	494_P1_A11	820#0020	1	Sustainer	1	0.5931	0.072	0.078	0.108	0.095	0.078	0.076	0.09	0.1	0.205	0.073	0.148	0.144	0.146	0.156	0.153
	492_P1_D10	820#0093	1	Sustainer	0	0.0933	0.132	0.113	0.083	0.099	0.112	0.078	0.18	0.13	0.068	0.38	0.17	0.175	0.142	0.187	0.155
	494_P1_A10	820#0020	1	Sustainer	0	0.0273	0.088	0.087	0.114	0.103	0.095	0.078	1.05	0.08	0.168	0.441	0.177	0.159	0.191	0.157	0.151
	Figure 3G right panel: Decayer
	Clone_ID	patient_ID	Draw_number	Source	VH mutation	Cov2_Spike_EC50	SARS1_spike	MERS_spike	HKU1_spike	OC43_spike	NL63_spike	229E_spike	Cov2_S1	Cov2_S2	Cov2_NTD	Cov2_RBD	dsDNA	Insulin	LPS	CLP	BSA
	496_P2_D12	820#0098	1	Decayer	22	0.008204	0.083	0.112	0.099	0.071	0.1	0.069	0.18	0.67	0.068	0.081	0.161	0.14	0.195	0.203	0.154
	0018D5	820#0018	1	Decayer	21	0.2407	0.144	0.077	0.103	0.074	0.071	0.078	0.14	0.1	0.081	0.189	0.174	0.188	0.161	0.166	0.189
	492_P2_A8	820#0083	1	Decayer	12	0.09484	0.079	0.082	0.096	0.069	0.076	0.088	0.12	0.1	0.094	0.168	0.161	0.157	0.139	0.295	0.18
	493_P1_E5	820#0163	1	Decayer	12	0.9014	0.086	0.074	0.096	0.072	0.079	0.1	3.39	0.1	3.5	0.163	0.177	0.155	0.12	0.196	0.167
	0015D4	820#0015	1	Decayer	12	0.0513	0.118	0.15	0.182	0.165	0.11	0.091	0.62	0.12	0.106	3.5	0.173	0.163	0.133	0.222	0.122
	493_P1_E11	820#0163	1	Decayer	11	0.04017	0.086	0.076	0.083	0.071	0.07	0.075	2.86	1.99	0.079	3.287	0.173	0.115	0.111	0.164	0.11
	0015C3	820#0015	1	Decayer	11	0.04102	0.616	3.5	0.952	2.135	0.117	0.089	0.17	0.86	0.11	0.152	0.149	0.154	0.12	0.154	0.139
	0018B1	820#0018	1	Decayer	11	0.0472	0.786	0.763	2.587	0.893	3.5	1.53	1.7	1.36	0.075	2.852	0.327	0.285	0.291	0.967	0.255
	492_P2_A5	820#0083	1	Decayer	9	0.1511	0.097	0.089	0.1	0.075	0.087	0.085	0.1	0.12	0.081	0.167	0.188	0.141	0.133	0.153	0.187
	493_P1_E6	820#0163	1	Decayer	8	0.03084	0.487	0.082	0.097	0.07	0.077	0.092	0.11	2.57	0.102	0.132	0.14	0.116	0.113	0.212	0.133
	0030A11	820#0030	1	Decayer	6	0.1381	0.586	0.141	0.333	1.088	0.123	0.159	0.52	1.16	0.113	0.212	0.14	0.167	0.121	0.253	0.124
	496_P2_C7	820#0098	1	Decayer	5	0.02761	0.086	0.092	0.1	0.081	0.088	0.072	2.33	0.07	0.08	3.5	0.128	0.135	0.157	0.193	0.169
	496_P2_F3	820#0041	1	Decayer	5	0.1442	0.145	0.086	0.23	0.075	0.095	0.075	0.23	0.09	0.947	0.625	0.135	0.124	0.129	0.17	0.155
	0012D6	820#0012	1	Decayer	5	10	0.138	0.129	0.318	0.327	0.133	0.146	1.9	0.17	3.5	0.228	0.175	0.168	0.124	0.219	0.118
	494_P2_A2	820#0107	1	Decayer	4	0.01339	1.807	0.109	0.137	0.092	0.111	0.085	0.1	2.94	0.085	0.116	0.164	0.125	0.151	0.172	0.213
	494_P1_F10	820#0053	1	Decayer	4	0.0626	2.38	0.077	0.22	0.08	0.097	0.076	1.12	0.09	0.073	3.5	0.149	0.149	0.134	0.21	0.166
	494_P1_E4	820#0053	1	Decayer	4	0.1554	0.102	0.077	0.109	0.093	0.099	0.103	0.48	0.1	3.5	0.11	0.19	0.113	0.187	0.144	0.17
	0018C10	820#0018	1	Decayer	4	0.2402	3.485	0.088	0.188	0.083	0.077	0.097	1.39	0.11	0.079	3.495	0.251	0.135	0.214	0.217	0.212
	492_P2_B10	820#0083	1	Decayer	3	0.06757	0.088	0.071	0.104	0.064	0.076	0.086	0.1	1.13	0.081	0.182	0.194	0.133	0.112	0.213	0.126
	493_P1_D5	820#0163	1	Decayer	3	0.1147	0.094	0.07	0.081	0.067	0.07	0.072	0.1	0.37	0.109	0.161	0.163	0.149	0.133	0.163	0.143
	494_P1_F11	820#0053	1	Decayer	3	0.02307	0.086	0.082	0.107	0.081	0.13	0.075	1.46	0.11	0.074	3.5	0.159	0.165	0.152	0.258	0.153
	0012C9	820#0012	1	Decayer	3	0.05652	0.209	0.199	0.505	0.519	0.161	0.295	2.61	0.26	3.497	0.36	0.247	0.153	0.139	0.363	0.169
	0012D1	820#0012	1	Decayer	3	0.9771	0.385	0.109	0.217	0.163	0.09	0.1	0.23	0.1	0.086	1.701	0.218	0.177	0.122	0.202	0.17
	0030A5	820#0030	1	Decayer	3	0.121	0.463	0.091	0.176	0.129	0.075	0.074	0.14	1.12	0.077	0.184	0.131	0.129	0.101	0.148	0.126
	0018C8	820#0018	1	Decayer	3	0.01454	0.416	0.34	1.708	0.409	0.254	0.579	0.79	1.58	0.076	0.353	0.201	0.255	0.191	0.302	0.227
	492_P2_B6	820#0083	1	Decayer	2	0.03792	0.083	0.073	0.088	0.061	0.07	0.074	2.93	0.09	3.5	0.221	0.184	0.161	0.133	0.186	0.127
	492_P2_A10	820#0083	1	Decayer	2	0.06393	0.885	0.074	0.109	0.067	0.087	0.089	0.11	1.73	0.079	0.162	0.178	0.18	0.142	0.19	0.147
	496_P2_H1	820#0041	1	Decayer	2	0.02978	3.396	0.183	0.366	0.194	0.633	0.325	1.72	0.47	0.147	3.5	0.181	0.15	0.132	0.308	0.201
	494_P2_A1	820#0107	1	Decayer	2	0.03681	0.082	0.109	0.12	0.071	0.131	0.084	0.13	1.22	0.074	0.219	0.166	0.133	0.128	0.162	0.137
	494_P1_E8	820#0053	1	Decayer	2	0.04407	3.5	0.091	0.122	0.08	0.108	0.075	1.19	0.19	0.093	0.142	0.171	0.137	0.145	0.155	0.216
	496_P2_F6	820#0041	1	Decayer	2	0.0649	0.078	0.072	0.103	0.069	0.103	0.08	0.09	1.71	0.07	0.101	0.151	0.159	0.123	0.219	0.19
	496_P2_H6	820#0041	1	Decayer	2	0.1236	0.067	0.065	0.085	0.061	0.084	0.061	0.13	0.08	0.072	0.096	0.152	0.168	0.113	0.132	0.132
	0012B10	820#0012	1	Decayer	2	1.865	0.147	0.094	0.128	0.122	0.081	0.076	0.31	0.21	0.15	1.462	0.156	0.19	0.116	0.166	0.111
	0012C12	820#0012	1	Decayer	2	0.4158	0.102	0.111	0.224	0.143	0.113	0.1	1.54	0.13	0.093	3.5	0.187	0.189	0.13	0.192	0.153
	492_P2_B7	820#0083	1	Decayer	1	0.02622	0.155	0.098	0.103	0.094	0.103	0.106	0.16	0.12	0.229	0.263	0.236	0.337	0.155	0.245	0.197
	492_P2_B8	820#0083	1	Decayer	1	0.0563	1.65	0.069	0.077	0.064	0.081	0.069	0.1	2.09	0.079	0.164	0.234	0.228	0.131	0.197	0.134
	492_P2_A7	820#0083	1	Decayer	1	0.3071	0.132	0.108	0.078	0.074	0.088	0.085	0.17	0.11	0.35	0.244	0.195	0.177	0.187	0.183	0.147
	496_P2_E10	820#0041	1	Decayer	1	0.03073	0.067	0.069	0.093	0.062	0.085	0.063	0.07	0.07	0.098	0.21	0.167	0.131	0.095	0.131	0.136
	494_P1_E12	820#0053	1	Decayer	1	0.05235	0.207	0.07	0.088	0.06	0.085	0.063	0.08	1.22	0.062	0.216	0.133	0.166	0.209	0.119	0.168
	494_P1_E1	820#0053	1	Decayer	1	0.07251	3.5	0.066	0.085	0.07	0.137	0.068	1.58	0.07	0.067	3.5	0.154	0.132	0.125	0.149	0.112
	494_P1_F9	820#0053	1	Decayer	1	0.09582	0.069	0.066	0.088	0.072	0.084	0.069	1.38	0.07	0.065	3.5	0.137	0.126	0.173	0.167	0.159
	495_P1_C2	820#0029	1	Decayer	1	0.1115	0.067	0.068	0.093	0.062	0.117	0.061	0.32	0.07	0.062	0.1	0.178	0.156	0.123	0.191	0.105
	0012A2	820#0012	1	Decayer	1	0.006329	0.111	0.097	0.156	0.126	0.088	0.082	2.48	0.11	0.081	3.5	0.134	0.197	0.118	0.153	0.15
	0012C6	820#0012	1	Decayer	1	0.1177	3.5	0.093	0.15	0.121	0.093	0.089	1.46	0.12	0.092	3.5	0.138	0.216	0.139	0.178	0.147
	0012C7	820#0012	1	Decayer	1	0.04285	0.156	0.094	0.138	0.115	0.084	0.073	0.17	0.79	0.104	0.195	0.186	0.164	0.128	0.231	0.2
	0012D2	820#0012	1	Decayer	1	0.4285	0.172	0.197	0.475	0.537	0.169	0.248	0.67	0.26	0.162	0.299	0.202	0.159	0.167	0.26	0.154
	0012D5	820#0012	1	Decayer	1	0.183	1.756	0.099	0.186	0.144	0.085	0.102	2.43	0.24	0.096	3.5	0.147	0.191	0.168	0.197	0.154
	0012D8	820#0012	1	Decayer	1	0.1463	0.145	0.111	0.198	0.176	0.09	0.1	0.6	0.23	1.199	0.197	0.2	0.193	0.149	0.2	0.215
	0012HE6	820#0012	1	Decayer	1	0.7217	0.3	0.312	0.578	0.539	0.238	0.323	1.03	1.23	0.277	0.402	0.232	0.19	0.209	0.976	0.138
	0012HE9	820#0012	1	Decayer	1	10	3.5	0.494	1.228	1.454	0.337	0.755	2.43	0.62	0.259	1.387	0.255	0.24	0.149	1.184	0.223
	0030A8	820#0030	1	Decayer	1	0.1634	0.092	0.081	0.167	0.114	0.074	0.07	0.13	0.79	0.08	0.146	0.137	0.136	0.17	0.164	0.136
	0030C2	820#0030	1	Decayer	1	0.812	0.648	0.084	0.151	0.109	0.08	0.081	0.16	1.36	0.095	0.177	0.137	0.161	0.17	0.193	0.146
	0018D2	820#0018	1	Decayer	1	0.03432	0.496	0.091	0.162	0.086	0.074	0.091	0.12	2.18	0.076	0.144	0.212	0.186	0.17	0.168	0.161
	493_P1_D1	820#0163	1	Decayer	0	0.02149	0.583	0.075	0.1	0.065	0.075	0.088	0.1	1.81	0.08	0.166	0.234	0.163	0.114	0.259	0.118
	492_P2_B5	820#0083	1	Decayer	0	0.6166	0.079	0.071	0.094	0.062	0.076	0.079	0.11	0.09	0.188	0.15	0.171	0.181	0.113	0.223	0.124
	494_P1_F12	820#0053	1	Decayer	0	0.02919	0.368	0.08	0.129	0.073	0.104	0.069	0.08	1.33	0.076	0.111	0.149	0.132	0.111	0.146	0.111
	496_P2_G8	820#0041	1	Decayer	0	0.2601	0.093	0.072	0.138	0.076	0.115	0.069	0.07	0.16	0.066	0.076	0.156	0.177	0.142	0.156	0.14
	496_P2_G4	820#0041	1	Decayer	0	0.4129	0.084	0.075	0.102	0.1	0.184	0.098	0.08	0.26	0.068	0.077	0.193	0.132	0.159	0.157	0.118
	496_P2_F1	820#0041	1	Decayer	0	0.4669	0.085	0.075	0.102	0.08	0.196	0.073	0.07	0.3	0.064	0.074	0.149	0.133	0.109	0.162	0.112
	494_P1_E6	820#0053	1	Decayer	0	0.5972	0.357	0.074	0.09	0.063	0.109	0.06	0.1	0.09	0.187	0.103	0.207	0.12	0.142	0.132	0.129
	0012A8	820#0012	1	Decayer	0	0.05731	0.164	0.091	0.13	0.113	0.089	0.079	0.4	0.12	0.889	0.429	0.137	0.148	0.11	0.166	0.116
	0012B2	820#0012	1	Decayer	0	0.01851	2.083	0.147	0.281	0.327	0.124	0.186	0.41	1.49	0.132	0.249	0.172	0.152	0.159	0.213	0.159
	0012B3	820#0012	1	Decayer	0	0.1562	3.5	2.493	2.023	0.127	0.093	0.08	0.28	3.5	0.085	0.18	0.129	0.168	0.106	0.149	0.121
	0012C10	820#0012	1	Decayer	0	0.09565	1.073	0.14	0.315	0.336	0.122	0.181	2.53	0.18	0.106	3.5	0.22	0.156	0.156	0.274	0.175
	0012C11	820#0012	1	Decayer	0	0.1067	0.119	0.115	0.181	0.164	0.106	0.084	2.48	0.11	2.821	0.246	0.186	0.167	0.143	0.217	0.2
	0012HE7	820#0012	1	Decayer	0	0.1932	3.5	0.11	0.2	0.167	0.102	0.098	3.25	0.13	0.105	3.5	0.226	0.176	0.113	0.234	0.203
	0015D10	820#0015	1	Decayer	0	0.6845	0.092	0.1	0.148	0.13	0.109	0.083	0.42	0.09	0.085	3.5	0.18	0.157	0.117	0.19	0.148
	0030B10	820#0030	1	Decayer	0	0.2947	0.09	0.084	0.152	0.118	0.078	0.077	0.14	0.93	0.315	0.159	0.127	0.148	0.108	0.15	0.122
	0018C11	820#0018	1	Decayer	0	0.1355	0.307	0.258	1.403	0.413	0.213	0.52	0.91	0.6	0.078	3.417	0.229	0.234	0.209	0.578	0.209
Figure 3H and I	Frequency of coronavirus spike binding and SARS-CoV-2 subdomain binding mAbs in sustainers and decayers ~40 days post symptom onset
		No. of binding clones										Total
		SARS1_spike	MERS_spike	HKU1_spike	OC43_spike	NL63_spike	229E_spike	Cov2_S1	Cov2_S2	Cov2_NTD	Cov2_RBD
	Sustainer (~40 days)	15	8	10	10	2	3	16	24	9	8	40
	Decayer (~40 days)	21	3	6	6	2	4	26	25	9	22	69
	Fisher exact test (P value)	0.5276	0.0171	0.0264	0.0264	0.6233	0.7058	0.8403	0.0181	0.2841	0.2657
			*	*	*				*
		Percentage of binding clones
		SARS1_spike	MERS_spike	HKU1_spike	OC43_spike	NL63_spike	229E_spike	Cov2_S1	Cov2_S2	Cov2_NTD	Cov2_RBD
	Sustainer (~40 days)	0.375	0.2	0.25	0.25	0.05	0.075	0.4	0.6	0.225	0.2
	Decayer (~40 days)	0.304348	0.0434783	0.0869565	0.0869565	0.0289855	0.057971	0.376812	0.362319	0.130435	0.318841
Figure 3J	Frequency of dual S1+S2+ mAbs and clones binding to irrelavant antigens in sustainers and decayers ~40 days post symptom onset
	No. of binding clones						Total
	S1+S2+	dsDNA	Insulin	LPS	CLP	BSA
	14	2	2	3	8	1	109
	Percentage of binding clones
	S1+S2+	dsDNA	Insulin	LPS	CLP	BSA
	0.12844	0.0183486	0.0183486	0.0275229	0.0733945	0.00917431
Figure 3K	Frequency of irrelevant antigen binding clones in S1+S2+ dual binders in sustainers and decayers ~40 days post symptom onset
	Total of S1+S2+ clones	14
	irrelavant antigen+ S1+ S2+ clones	8
	Percentage	0.571429
Figure 3L	Frequency of S1+S2+ dual binders iin irrelevant antigen binding mAbs sustainers and decayers ~40 days post symptom onset
	Irrelavant antigen binding clones	8
	S1+S2+ in irrelavant antigen binding clones	8
	Percentage	1

## Sheet: Figure 4
Figure 4. Evolution of antibody recognition to coronaviruses in COVID-19 convalescents.
Figure 4A	Heatmap for mAbs from sustainers and decayers ~110 days post symptom onset
	Figure 4A left panel: Sustainer
	Clone_ID	patient_ID	Draw_number	Source	VH mutation	Cov2_Spike_EC50	SARS1_spike	MERS_spike	HKU1_spike	OC43_spike	NL63_spike	229E_spike	Cov2_S1	Cov2_S2	Cov2_NTD	Cov2_RBD	dsDNA	Insulin	LPS	CLP	BSA
	494_P1_C12	820#0020	3	Sustainer	23	0.01151	0.172	0.163	0.189	0.209	0.199	0.105	3.5	0.303	0.105	3.5	0.138	0.174	0.122	0.145	0.146
	492_P1_C4	820#0089	3	Sustainer	18	0.1016	1.645	0.078	0.084	0.069	0.083	0.088	3.5	0.09	0.064	0.225	0.376	0.137	0.155	0.19	0.197
	492_P1_E4	820#0093	3	Sustainer	18	0.02943	3.5	0.081	0.089	0.081	0.073	0.071	3.297	0.108	0.082	3.5	0.348	0.152	0.109	0.157	0.176
	496_P1_G12	820#1166	3	Sustainer	16	0.6058	1.546	1.204	1.887	2.467	0.848	1.785	2.922	2.145	0.746	1.007	0.437	0.391	0.416	2.119	0.275
	496_P1_H12	820#1166	3	Sustainer	15	0.04446	0.15	0.12	0.161	0.178	0.083	0.091	3.5	0.19	3.5	0.255	0.133	0.205	0.127	0.185	0.147
	492_P1_E7	820#0093	3	Sustainer	13	0.006138	2.413	0.082	0.089	0.082	0.077	0.08	1.04	2.69	0.086	1.68	0.181	0.128	0.114	0.129	0.122
	492_P1_C1	820#0089	3	Sustainer	13	0.09168	3.5	0.086	0.099	0.086	0.096	0.092	2.913	0.096	0.066	3.495	0.278	0.13	0.129	0.179	0.137
	492_P1_C10	820#0089	3	Sustainer	12	0.01289	0.686	0.074	0.08	0.073	0.078	0.08	0.127	2.879	0.085	0.162	0.167	0.189	0.146	0.198	0.131
	496_P1_F1	820#0310	3	Sustainer	12	0.06461	3.5	3.307	3.168	0.273	0.158	0.198	0.849	3.5	0.153	0.278	0.301	0.16	0.133	0.16	0.129
	496_P1_G11	820#1166	3	Sustainer	11	0.06658	3.5	0.157	0.275	0.276	0.202	0.165	3.5	0.274	0.173	3.5	0.217	0.157	0.115	0.212	0.18
	496_P1_G6	820#1166	3	Sustainer	11	0.05537	0.545	0.352	0.63	0.653	0.341	0.562	0.851	1.157	0.322	0.432	0.179	0.119	0.103	0.207	0.187
	492_P1_F1	820#0093	3	Sustainer	10	0.03619	0.115	0.076	0.082	0.07	0.075	0.079	0.102	0.846	0.077	0.189	0.188	0.26	0.147	0.167	0.164
	496_P1_E7	820#0310	3	Sustainer	10	0.006652	0.258	0.161	0.182	0.287	0.143	0.121	3.5	0.382	0.11	3.5	0.154	0.265	0.129	0.214	0.142
	496_P1_G10	820#1166	3	Sustainer	10	0.04398	3.5	0.117	0.181	0.205	0.135	0.105	3.5	0.23	0.12	3.5	0.17	0.181	0.136	0.193	0.149
	492_P1_B7	820#0089	3	Sustainer	9	0.07897	0.088	0.084	0.076	0.076	0.087	0.074	0.907	0.096	0.061	0.237	0.172	0.137	0.117	0.175	0.193
	494_P1_C2	820#0020	3	Sustainer	9	0.00567	1.506	0.102	0.13	0.215	0.091	0.088	0.164	1.982	0.112	0.206	0.17	0.157	0.168	0.212	0.193
	496_P1_F8	820#0310	3	Sustainer	9	0.04539	3.5	0.102	0.147	0.184	0.089	0.083	3.5	0.143	3.5	0.195	0.187	0.159	0.149	0.18	0.162
	493_P1_A11	820#0102	3	Sustainer	8	0.02717	2.573	0.078	0.08	0.071	0.072	0.076	0.116	2.849	0.083	0.224	0.121	0.13	0.124	0.162	0.156
	495_P1_A7	820#0007	3	Sustainer	8	0.01712	0.877	0.102	0.131	0.163	0.076	0.088	0.19	1.577	0.095	0.266	0.164	0.115	0.143	0.171	0.131
	496_P1_G5	820#1166	3	Sustainer	8	0.02153	0.137	0.091	0.158	0.159	0.135	0.08	3.5	0.158	0.087	3.5	0.213	0.154	0.128	0.164	0.126
	494_P1_B3	820#0020	3	Sustainer	7	0.3218	1.625	0.142	0.238	0.33	0.116	0.197	0.451	1.508	0.137	0.213	0.152	0.134	0.136	0.291	0.14
	496_P1_E10	820#0310	3	Sustainer	7	0.1431	3.5	0.085	0.118	0.157	0.115	0.083	3.5	0.184	0.088	3.5	0.189	0.157	0.114	0.16	0.123
	492_P1_C8	820#0089	3	Sustainer	5	0.03242	0.083	0.074	0.082	0.076	0.105	0.073	1.935	0.088	0.068	3.377	0.244	0.121	0.136	0.177	0.148
	496_P1_F9	820#0310	3	Sustainer	5	0.008951	0.456	0.1	0.155	0.195	0.082	0.098	0.228	1.24	0.093	0.195	0.148	0.133	0.137	0.17	0.112
	492_P1_B3	820#0089	3	Sustainer	4	0.02104	0.081	0.074	0.081	0.12	0.093	0.067	3.5	0.11	0.061	3.461	0.182	0.164	0.139	0.188	0.147
	492_P1_C11	820#0089	3	Sustainer	4	0.05334	3.5	0.072	0.075	0.071	0.074	0.071	1.519	0.128	0.072	3.5	0.202	0.142	0.136	0.198	0.145
	492_P1_F2	820#0093	3	Sustainer	4	0.05493	0.079	0.076	0.11	0.086	0.076	0.077	2.311	0.12	0.077	3.5	0.288	0.102	0.174	0.157	0.152
	496_P2_B8	820#0025	3	Sustainer	4	0.7043	2.275	0.654	1.457	1.845	0.604	1.296	3.183	1.004	0.454	3.234	0.321	0.275	0.218	1.488	0.221
	493_P1_B10	820#0102	3	Sustainer	3	0.1833	0.088	0.078	0.082	0.077	0.074	0.074	0.206	0.115	1.618	0.173	0.137	0.132	0.136	0.138	0.139
	494_P1_C5	820#0020	3	Sustainer	3	1.115	0.509	0.602	1.117	1.571	0.441	1.01	1.673	1.106	0.306	0.565	0.278	0.235	0.24	1.101	0.194
	496_P1_E8	820#0310	3	Sustainer	3	0.02994	1.206	0.141	0.224	0.199	0.121	0.141	3.259	0.3	0.121	3.5	0.187	0.161	0.115	0.189	0.123
	496_P1_E9	820#0310	3	Sustainer	2	0.2363	0.53	0.106	0.155	0.142	0.091	0.105	1.732	0.134	0.088	3.5	0.141	0.13	0.138	0.164	0.187
	Figure 4A right panel: Decayer
	Clone_ID	patient_ID	Draw_number	Source	VH mutation	Cov2_Spike_EC50	SARS1_spike	MERS_spike	HKU1_spike	OC43_spike	NL63_spike	229E_spike	Cov2_S1	Cov2_S2	Cov2_NTD	Cov2_RBD	dsDNA	Insulin	LPS	CLP	BSA
	493_P1_G5	820#0163	3	Decayer	19	0.05791	0.098	0.104	0.099	0.081	0.099	0.081	1.883	0.124	0.086	3.5	0.183	0.135	0.093	0.187	0.174
	493_P1_D12	820#0082	3	Decayer	18	0.01797	1.299	0.162	0.639	0.122	0.184	0.265	3.447	2.608	0.159	0.217	0.183	0.192	0.134	0.259	0.145
	496_P3_G9	820#0041	3	Decayer	16	0.1908	0.324	0.101	0.149	0.152	0.384	0.096	0.172	1.15	0.089	0.219	0.108	0.174	0.125	0.178	0.124
	492_P1_G12	820#0268	3	Decayer	13	0.08707	3.5	0.08	0.092	0.128	0.084	0.078	3.5	0.104	0.074	3.5	0.167	0.158	0.153	0.202	0.16
	492_P1_G2	820#0268	3	Decayer	13	0.0423	0.606	0.079	0.185	0.124	0.096	0.1	3.5	0.218	0.081	3.5	0.157	0.132	0.103	0.19	0.136
	493_P1_F1	820#0163	3	Decayer	13	0.01698	2.845	0.089	2.055	0.073	0.089	0.083	0.115	3.098	0.099	0.316	0.134	0.185	0.177	0.191	0.131
	492_P2_C7	820#0083	3	Decayer	13	0.01799	0.076	0.069	0.082	0.098	0.074	0.068	3.5	0.077	0.07	3.5	0.159	0.132	0.134	0.209	0.169
	493_P1_C1	820#0082	3	Decayer	13	0.6401	0.099	0.083	0.156	0.121	0.089	0.073	3.5	0.119	3.409	0.233	0.177	0.167	0.145	0.194	0.143
	493_P1_F3	820#0163	3	Decayer	13	0.4608	0.255	0.083	0.09	0.067	0.075	0.084	1.85	2.343	3.5	0.228	0.256	0.154	0.109	0.332	0.162
	496_P1_C12	820#0053	3	Decayer	13	0.05641	0.302	0.128	0.198	0.244	0.112	0.102	0.309	1.426	0.104	0.393	0.131	0.169	0.124	0.209	0.133
	496_P2_D2	820#0098	3	Decayer	13	0.03253	3.5	0.108	0.151	0.197	0.186	0.092	3.5	0.124	0.115	3.5	0.171	0.158	0.119	0.167	0.156
	492_P1_G11	820#0268	3	Decayer	12	0.1023	1.973	0.701	1.884	0.698	0.962	0.768	0.816	2.411	0.475	0.684	0.389	0.522	0.247	1.51	0.277
	493_P1_F5	820#0163	3	Decayer	11	0.1546	1.555	0.077	0.077	0.069	0.072	0.079	1.595	0.086	3.5	1.019	0.171	0.153	0.099	0.164	0.132
	495_P1_D4	820#0453	3	Decayer	11	0.05803	0.098	0.098	0.127	0.126	0.089	0.087	3.5	0.091	3.5	0.151	0.18	0.122	0.131	0.149	0.128
	496_P1_A1	820#0053	3	Decayer	11	0.01422	2.346	0.109	0.16	0.173	0.084	0.108	0.176	1.798	0.115	0.146	0.215	0.155	0.13	0.229	0.164
	496_P3_G5	820#0041	3	Decayer	11	0.9579	0.108	0.089	0.12	0.128	0.082	0.077	0.123	0.213	0.082	0.164	0.158	0.127	0.209	0.165	0.125
	493_P1_F9	820#0163	3	Decayer	10	0.1076	3.5	0.081	0.084	0.075	0.082	0.081	2.78	0.497	3.5	3.5	0.138	0.142	0.127	0.177	0.163
	493_P1_G12	820#0163	3	Decayer	10	0.1116	0.166	0.104	0.183	0.165	0.169	0.085	3.5	0.147	0.212	3.5	0.194	0.145	0.142	0.172	0.14
	496_P1_A11	820#0053	3	Decayer	10	0.2216	0.213	0.218	0.451	0.47	0.164	0.352	2.751	0.355	3.307	0.31	0.187	0.164	0.162	0.603	0.169
	496_P1_B2	820#0053	3	Decayer	10	0.02587	2.505	0.105	0.154	0.147	0.097	0.103	3.5	0.116	0.097	3.5	0.174	0.15	0.128	0.175	0.124
	496_P1_C6	820#0053	3	Decayer	10	0.01301	0.404	0.511	0.965	1.221	0.394	0.847	3.5	0.759	0.291	3.5	0.233	0.223	0.186	0.983	0.2
	493_P1_C4	820#0082	3	Decayer	9	0.3755	1.941	0.117	0.58	0.103	0.156	0.255	3.5	1.572	3.5	0.243	0.196	0.201	0.201	0.234	0.175
	495_P1_D9	820#0029	3	Decayer	9	0.2882	0.291	0.353	0.764	0.877	0.234	0.509	3.5	0.457	3.5	0.302	0.233	0.217	0.174	0.415	0.197
	496_P1_B5	820#0053	3	Decayer	9	1.116	0.142	0.129	0.214	0.242	0.126	0.138	0.481	0.137	0.108	0.437	0.2	0.175	0.154	0.274	0.113
	496_P3_G6	820#0041	3	Decayer	9	0.1101	1.325	0.102	0.146	0.144	0.107	0.084	1.355	0.116	0.092	2.903	0.178	0.169	0.117	0.212	0.135
	492_P1_H5	820#0268	3	Decayer	8	0.4038	0.092	0.083	0.075	0.064	0.072	0.071	3.258	0.094	3.5	0.277	0.187	0.259	0.102	0.195	0.144
	493_P1_F10	820#0163	3	Decayer	8	0.08969	0.298	0.084	0.115	0.073	0.083	0.096	2.19	3.329	2.535	3.5	0.153	0.182	0.11	0.167	0.154
	493_P1_F11	820#0163	3	Decayer	8	0.06985	1.231	0.086	0.065	0.067	0.078	0.081	1.685	3.5	0.086	3.429	0.169	0.141	0.111	0.16	0.16
	493_P1_G11	820#0163	3	Decayer	8	0.1931	0.079	0.077	0.079	0.063	0.085	0.085	0.091	1.936	0.069	0.129	0.167	0.149	0.145	0.157	0.197
	496_P1_C7	820#0053	3	Decayer	8	0.01342	0.672	0.216	0.214	0.175	0.119	0.153	0.175	1.218	0.132	0.244	0.218	0.183	0.196	0.246	0.117
	496_P1_D12	820#0053	3	Decayer	8	0.006806	0.856	0.135	0.19	0.178	0.11	0.125	0.188	1.287	0.099	0.179	0.184	0.145	0.146	0.183	0.167
	492_P1_G6	820#0268	3	Decayer	7	0.06752	0.118	0.109	0.244	0.248	0.094	0.119	0.365	0.795	0.157	0.221	0.139	0.168	0.125	0.228	0.135
	492_P1_G7	820#0268	3	Decayer	7	0.01612	0.99	0.075	0.086	0.066	0.076	0.091	0.953	2.871	0.075	1.634	0.161	0.156	0.095	0.164	0.119
	493_P1_D7	820#0082	3	Decayer	7	0.06565	0.08	0.073	0.078	0.068	0.078	0.076	3.44	0.355	0.078	0.197	0.198	0.121	0.134	0.267	0.163
	496_P1_B1	820#0053	3	Decayer	7	10	2.514	0.387	0.706	0.641	0.293	0.45	3.5	0.47	0.275	3.464	0.161	0.144	0.11	0.179	0.181
	496_P1_B8	820#0053	3	Decayer	7	0.0508	0.413	0.352	0.703	0.767	0.26	0.491	3.5	0.478	3.5	0.365	0.202	0.219	0.145	0.589	0.154
	493_P1_B3	820#0082	3	Decayer	6	0.3445	0.075	0.069	0.085	0.061	0.068	0.067	0.086	0.178	0.072	0.591	0.17	0.122	0.124	0.179	0.136
	493_P1_C5	820#0082	3	Decayer	6	0.01429	2.534	0.074	0.104	0.077	0.081	0.081	2.932	3.01	0.141	0.454	0.141	0.137	0.11	0.181	0.176
	493_P1_C6	820#0082	3	Decayer	6	0.009906	1.965	0.075	0.095	0.091	0.077	0.083	3.012	1.037	0.081	3.5	0.248	0.173	0.121	0.211	0.182
	493_P1_E12	820#0163	3	Decayer	6	0.1778	0.097	0.073	0.087	0.079	0.075	0.081	1.847	0.104	0.091	3.5	0.179	0.144	0.106	0.167	0.107
	496_P1_B12	820#0053	3	Decayer	6	0.07759	0.232	0.178	0.288	0.301	0.136	0.2	3.5	0.224	3.5	0.234	0.192	0.157	0.143	0.405	0.143
	492_P1_G3	820#0268	3	Decayer	5	0.01799	0.463	0.07	0.074	0.065	0.07	0.076	1.31	2.729	0.075	1.692	0.164	0.108	0.136	0.182	0.11
	492_P1_H3	820#0268	3	Decayer	5	0.08935	3.5	0.086	0.087	0.098	0.076	0.079	3.138	0.092	0.076	3.5	0.189	0.183	0.126	0.133	0.126
	496_P1_A12	820#0053	3	Decayer	5	0.03694	0.225	0.184	0.307	0.421	0.153	0.241	3.5	0.233	0.156	3.5	0.185	0.165	0.145	0.266	0.115
	493_P1_C8	820#0082	3	Decayer	3	0.0403	0.101	0.104	0.277	0.121	0.123	0.143	3.5	0.164	0.108	3.469	0.186	0.144	0.15	0.185	0.16
	493_P1_B8	820#0082	3	Decayer	2	0.6244	0.08	0.068	0.077	0.061	0.066	0.069	0.096	0.31	0.069	0.215	0.246	0.127	0.16	0.173	0.217
	496_P1_C4	820#0053	3	Decayer	1	0.1356	0.156	0.112	0.176	0.156	0.094	0.088	2.404	0.107	2.085	0.249	0.145	0.138	0.104	0.158	0.109
	493_P1_B6	820#0082	3	Decayer	1	0.06611	0.085	0.071	0.091	0.063	0.071	0.078	0.401	0.117	0.072	3.5	0.159	0.151	0.115	0.163	0.152
Figure 4B	Heatmap for mAbs from sustainers and decayers ~110 days post symptom onset
		No. of binding clones										Total
		SARS1_spike	MERS_spike	HKU1_spike	OC43_spike	NL63_spike	229E_spike	Cov2_S1	Cov2_S2	Cov2_NTD	Cov2_RBD
	Sustainer (~40 days)	15	8	10	10	2	3	16	24	9	8	40
	Sustainer (~110 days)	18	4	5	3	3	4	22	13	4	16	32
	Fisher exact test (P value)	0.1541	0.5292	0.3918	0.1248	0.6498	0.6923	0.0188	0.1542	0.3611	0.0114
								*			*
		No. of binding clones										Total
		SARS1_spike	MERS_spike	HKU1_spike	OC43_spike	NL63_spike	229E_spike	Cov2_S1	Cov2_S2	Cov2_NTD	Cov2_RBD
	Decayer (~40 days)	21	3	6	6	2	4	26	25	9	22	69
	Decayer (~110 days)	21	1	8	4	1	5	35	18	14	24	48
	Fisher exact test (P value)	0.1715	0.6431	0.2492	1	1	0.4842	0.0003	1	0.036	0.0563
								***		*
		Frequency of binding clones
		SARS1_spike	MERS_spike	HKU1_spike	OC43_spike	NL63_spike	229E_spike	Cov2_S1	Cov2_S2	Cov2_NTD	Cov2_RBD
	Sustainer (~40 days)	0.375	0.2	0.25	0.25	0.05	0.075	0.4	0.6	0.225	0.2
	Sustainer (~110 days)	0.5625	0.125	0.15625	0.09375	0.09375	0.125	0.6875	0.40625	0.125	0.5
	Decayer (~40 days)	0.304348	0.0434783	0.0869565	0.0869565	0.0289855	0.057971	0.376812	0.362319	0.130435	0.318841
	Decayer (~110 days)	0.4375	0.0208333	0.166667	0.0833333	0.0208333	0.104167	0.729167	0.375	0.291667	0.5
Figure 4C	Plasma IgG S2/RBD ratio in sustainers and decayers
	~40 days		~110 days			Mann Whitney U test
	Sustainer	Decayer	Sustainer	Decayer
	2.03732	5.67837	5.11965	9.42066		~40 days	Sustainer
	0.731289	18.274	1.18863	21.9055		vs.	vs.	ns	0.2607
	5.07352	5.83418	4.57564	13.5005		~40 days	Decayer
	26.1098	91.7422	9.65935	203.526
	46.0272	13.8185	25.2502	46.3396
	50.8781	34.2407	32.0419	39.7817
	7.98609	38.181	12.6087	49.7972		~110 days	Sustainer
	20.1255	16.0648	6.10019	18.3341		vs.	vs.	ns	0.1339
	0.778451	48.548	1.57936	29.4296		~110 days	Decayer
	26.6727	9.0955	11.315	28.2304
	32.528	21.3266	92.8261	10.8803
	24.1824	14.2075	23.6269	5.94364
	32.4066	4.7765	13.6405	6.47317
	32.1206	6.37497	17.6697	14.2569
	2.66709	4.97335	4.80935	12.6963
	22.4415	5.02114	21.1701	6.53601
	6.9498	3.57502	27.9003	12.3129
	6.74897	12.958	8.07186	17.9727
	78.6112	98.4912	28.7123	45.0513
	194.92	97.7325	30.313	323.994
	47.8096	3.54644	13.6659	4.19634
		5.9719		17.3497
		7.76171		24.3664
		11.7468		57.0772
		16.2649		12.5797
		1.42161		9.49094
		18.3888		23.1444
		24.7893		27.9449
		19.7685		63.5182
		4.32685		5.23323
		2.3988		1.8249
		8.82218		25.9812
		47.2944		101.643
		6.10748		39.2551
		6.80011		12.9571
		2.54132		1.84862
		6.03934		10.9038
		161.238		37.9243
		4.6123		3.95732
		23.357		55.2166
		22.822		39.5892
Figure 4D	Plasma IgG S2/RBD ratio in sustainers and decayers with memory B cell sorted
	~40 days		~110 days
	Sustainer	Decayer	Sustainer	Decayer		Mann Whitney U test
	26.6727	4.6123	11.315	3.95732
	194.92	4.7765	30.313	6.47317		~40 days	Sustainer
	22.4415	11.7468	21.1701	57.0772		vs.	vs.	*	0.0251
	32.1206	2.54132	17.6697	1.84862		~40 days	Decayer
	26.1098	21.3266	9.65935	10.8803
	46.0272	161.238	25.2502	37.9243
	32.4066	4.97335	13.6405	12.6963
	5.07352	16.0648	4.57564	18.3341		~110 days	Sustainer
	50.8781	19.7685	32.0419	63.5182		vs.	vs.	ns	>0.9999
		48.548		29.4296		~110 days	Decayer
		5.9719		17.3497
Figure 4E	Plasma IgG S2/RBD ratio in sustainers and decayers with memory B cell sorted
	~40 days		~110 days
	Sustainer	Decayer	Sustainer	Decayer
	3	1.13	0.8	0.75

## Sheet: Figure 5
Figure 5. Anti-S IgG sustainers produced superior cross-variant neutralizing capability over time.
Figure 5A	NT50 to SARS-CoV-2 variants in COVID-19 convalescents over time.
		Wuhan-Hu-1				D614G				Alpha				Beta				Gamma				Delta				Omicron
		42 day		222 day		42 day		222 day		42 day		222 day		42 day		222 day		42 day		222 day		42 day		222 day		42 day		222 day			Mann Whitney U test
		Sustainer	Decayer	Sustainer	Decayer	Sustainer	Decayer	Sustainer	Decayer	Sustainer	Decayer	Sustainer	Decayer	Sustainer	Decayer	Sustainer	Decayer	Sustainer	Decayer	Sustainer	Decayer	Sustainer	Decayer	Sustainer	Decayer	Sustainer	Decayer	Sustainer	Decayer		Wuhan-Hu-1	Sustainer	42 day
	820#0447	75.6		196.4		174.7		225.3		229		151.6		47.36		47.87		57.25		120		197.9		110.1		30		30				vs.	vs.	ns	0.8357
	820#1044	1944		2520		4126		1694		1905		1330		266.2		334.3		295.9		807.9		762.2		1126		114.8		240.6				Decayer	42 day
	820#0310	118.7		497.9		342.9		501.1		264.1		417.7		30		88.87		30		335		173.3		227.9		36.54		65.25
	820#0089	267.1		255.8		209.1		277.9		269.9		116.1		50.91		73.06		155.3		177.2		713.1		127.5		30		30			Wuhan-Hu-1	Sustainer	222 day
	820#0093	312.8		450.7		1050		459.9		239.1		192.2		30		62.56		32.34		153.3		367.4		172.5		30		62.76				vs.	vs.	*	0.0284
	820#1166	102.5		152.6		166.7		100.2		112.8		60.4		30		30		30		37.43		30		42.63		30		30				Decayer	222 day
	820#0454	75.15		164.7		82.04		135.7		63.27		148.1		31.31		59.79		30		121.9		37.47		129.1		30		46.42
	820#0085	103.1		45.47		265		41.19		77.76		32.84		30		30		30		30		85.97		115.3		30		30
	820#0731	268.7		525.4		1258		372		289.8		288.4		43.39		36.1		58.31		101.5		299.5		177.1		30		30			D614G	Sustainer	42 day
	820#0007	69.06		30		44.04		46.47		44.89		44.95		73.41		30		85.54		30		33.58		30		30		30.59				vs.	vs.	ns	0.7854
	820#0130	287.8		86.11		283.6		182.4		514.3		93.75		60.78		30		102.6		56.63		1144		222.4		30		30				Decayer	42 day
	820#0456	55.84		96.94		58.92		97.66		37.99		70.3		30		30		31.43		30		30		67.33		30		30
	820#0102	2225		551.4		1352		573.7		355.5		181.1		67.05		94.38		51.52		426.9		507.2		366.5		30		59.89			D614G	Sustainer	222 day
	820#0025	220.9		97.82		246.7		115.4		546.6		81.53		30		30		30		82.22		420.8		71.29		30		30				vs.	vs.	*	0.0201
	820#1020	277.8		485.3		593.4		341		215.3		316.5		33		44.31		86.4		179.8		511.2		343.7		30		44.49				Decayer	222 day
	820#0020	141.1		74.49		212.8		94.27		105.7		73.92		30		30		38.41		76.58		442.2		46.53		30		30
	820#0100	334.2		179.7		1664		181.3		630.5		62.16		136.4		35.41		111.4		120.8		1998		197		30		30
	820#0458	291.7		191.7		247.6		155.9		131.2		142.7		32.22		30		30		30		389.6		295.6		30		30			Alpha	Sustainer	42 day
	820#0740		169.9		182.3		199.5		133.3		117.6		119.6		30		30		41.78		93.38		80.27		108.3		30		30			vs.	vs.	ns	0.6501
	820#0225		30		30		30		30		30		33.01		30		30		30		30		30		30		30		30			Decayer	42 day
	820#0134		408.9		464.9		697.2		451.2		501		216.1		74.38		161.3		99.84		287.1		560.4		274		30		235.6
	820#0117		116.9		107.1		103.1		162.2		103.3		83.39		32.67		30		30		48.79		41.39		40.34		30		30		Alpha	Sustainer	222 day
	820#0646		52.94		47.25		52.36		38.67		30		47.98		30		30		30		30		30		36.61		30		30			vs.	vs.	*	0.0239
	820#0193		228.3		142.9		325.1		148.4		264.4		62.45		30.08		38.32		30		155.1		194.5		98.67		30		32.68			Decayer	222 day
	820#0009		68.36		40.47		52.2		39.84		30		30		35.56		30		30		30		33.51		30		30		30
	820#0882		44.62		43.14		30		35.04		43.9		30		30		30		30		30		30		30		30		30
	820#0107		75.28		64.62		186.4		52.64		106		30		119.4		30		30		30		226.1		70.52		36.22		30		Beta	Sustainer	42 day
	820#0010		195.2		176.3		228.6		142		168.4		138.3		62.62		30		33.34		55.56		72.76		117.5		30		30			vs.	vs.	ns	0.8105
	820#0018		1875		417.3		2934		776.7		1828		215.4		237.8		30		275.4		75.06		11032		441		255.4		30			Decayer	42 day
	820#0857		71.77		30		30		30		58.04		30		42.18		30		36.55		30		30		30		30		30
	820#0053		219.2		87.38		192.2		101.7		127.4		31.32		60.18		30		30		38.42		46.37		30		30		30		Beta	Sustainer	222 day
	820#0091		378.4		176.8		254.3		171.1		448.6		61.67		41.12		60.83		73.9		147		1028		85.42		40.8		30			vs.	vs.	*	0.0125
	820#0015		501.6		90.71		758.6		104.3		253.1		55.22		30		30		57		35.75		557.7		139.4		30		30			Decayer	222 day
	820#1137		398.6		700.3		1289		406.8		983.3		571.4		30		30		48.63		198.5		7540		448.4		30		33.26
	820#0098		74.41		36.64		108.1		44.56		53.49		30		30		30		30		35		123.9		32.83		30		30
	820#0145		282.7		52.99		280.8		62.51		172.6		30		70.77		30		32.05		31.87		110.1		46.11		30		30		Gamma	Sustainer	42 day
	820#0082		325.7		53.06		621.6		49.61		566.2		40.17		296.3		30		161.5		32.54		908.7		49.62		30		30			vs.	vs.	ns	0.7665
	820#1281		281.7		116.6		258.8		102.8		305.3		81.93		30.81		30		96.67		61.22		115.8		71.75		30		30			Decayer	42 day
	820#0019		201		47.42		278.4		94.01		162.3		30		32.34		30		50.74		41.4		361.6		30		30		30
	820#0637		95.77		185.7		151.1		86.43		65.15		79.02		30		30		32.7		104		46.11		72.84		30		30		Gamma	Sustainer	222 day
	820#0268		477.2		149.8		885.5		117.1		298.4		121.6		65.87		30		87.89		30		780.3		58.83		30		30			vs.	vs.	ns	0.0921
	820#0453		30		30		30		30		30		51.76		35.95		30		30		30		30		30		30		30			Decayer	222 day
	820#1181		1224		169.9		1460		197.5		1540		117.2		30		31.46		156		82.72		1925		369.9		30		30
	820#0029		775.5		148.7		1116		173.9		616.4		107.8		32.17		30		145.6		40.88		1520		134.6		30		30
	820#0276		63.44		130.3		96.57		88.09		55.32		85.91		30		30		30		95.47		55.38		102.3		30		30		Delta	Sustainer	42 day
	820#0203		97.09		94.67		190.1		81.53		214.1		59.99		33.07		30		30		54.38		168.4		58.01		69.44		30			vs.	vs.	ns	0.4929
	820#0144		181		337.3		207.1		301.2		170.5		180.2		32.94		155.4		34.44		325.2		242.8		208.6		30		30			Decayer	42 day
	820#0962		205.1		369.6		388		334.9		176.7		307.1		128.6		109.3		182.9		255.8		397.8		139.1		47.44		30
	820#0163		250.8		138		346.7		171.5		97.72		61.53		33.02		30		34.13		105.4		151.2		73.31		30		30		Delta	Sustainer	222 day
	820#0167		290.2		89.42		106.7		83.91		114.1		54.77		30		30		48.71		137.7		30		60.28		39.19		30			vs.	vs.	*	0.0108
	820#0081		5148		1502		9403		1526		5387		554		303.5		229.5		298.6		573.1		2123		436.7		136.6		108			Decayer	222 day
	820#0026		177		117.8		390.9		165.8		169.7		61.76		32.82		30		30		75.11		217.7		70.45		30		30
	820#0231		30		30		30		30		30		30		30		30		30		30		30		30		30		30
	820#0526		182.3		44.67		472.7		41.87		129.9		45.27		33.46		30		87		49.35		204.4		67.53		30		30		Omicon	Sustainer	42 day
	820#0660		1171		754.3		1116		473.5		876.8		581		2798		538.8		1191		679.4		1679		396		510.7		465.3			vs.	vs.	ns	0.264
	820#0041		441.3		70.42		631.9		84.75		354.5		47.32		54.22		30		90.99		30		728.7		49.57		37.44		30			Decayer	42 day
	820#0092		63.48		54.77		384.9		52.92		70.04		30		70.43		30		30		30		271.8		58.77		30		30
	820#0083		2350		125.3		3578		166.4		537.7		121.3		30		30		30		30		787.6		77.29		30		30		Omicron	Sustainer	222 day
	820#0329		437.8		44.39		619.1		56.86		848.8		130.4		1541		30		3126		48.94		108.5		30		122.1		30			vs.	vs.	*	0.0246
	820#0012		1366		127.2		511.6		173.3		254.9		77.43		36.79		33.59		56.65		83.35		356.9		32.26		30		30			Decayer	222 day
	820#0301		349.4		176.1		445.1		179.9		296.7		195.1		30		30		30		34.41		99.06		48.89		30		30
	820#0153		156.4		166		235.9		141.3		130.8		90.21		30		30		30		44.24		72.86		89.38		30		30
Figure 5B	Percentage of cross-variant neutralizers in sustainers or decayers
		42 days		222 days				Fisher Exact test
		Sustainer	Decayer	Sustainer	Decayer			42 day	Sustainer				Sustainer	42 day
	Cross-varaint neutralizers	1	7	7	4				vs	ns	0.4185			vs	*	0.0408
	Total	18	44	18	44			42 day	Decayer				Sustainer	222 day
								222 day	Sustainer				Decayer	42 day
		42 days		222 days					vs	**	0.0097			vs	ns	0.521
		Sustainer	Decayer	Sustainer	Decayer			222 day	Decayer				Decayer	222 day
	Frequency of cross-variant neutralizers	1	7	7	4
		0.0555556	0.159091	0.388889	0.0909091
Figure 5C	Breadth index in plasma from sustainer and decayers
	~40 days post symptom onset
	Sustainer																				Decayer
	D614G	3.17325	2.14002	3.52762	0.755377	3.60679	1.88552	1.1526	3.21477	5.14453	0.359447	0.983708	1.1192	0.602278	1.13515	2.27361	1.64536	5.37147	0.831486		1.21158	1.76089	0.841197	0.974717	1.48815	0.578728	0	3.45406	1.20218	1.57398	0	0.857294	0.6438	1.54495	3.41563	1.75861	0.992481	2.00068	0.909019	1.45263	1.84127	1.91301	1.19765	1.45674	1.99073	2.38635	1.17285	2.04455	1.43433
	Alpha	4.36404	0.979624	2.63923	1.01181	0.739392	1.14207	0.736877	0.653352	1.0884	0.381208	1.87859	0.309211	0.148292	2.70613	0.74778	0.681368	1.97403	0.386702		0.626162	1.24307	0.843498	0	1.18205	0	0.950752	1.67845	0.837772	0.974526	0.671295	0.514799	1.20149	0.47307	2.58627	0.528935	0.564306	1.81332	1.09376	0.773684	0.534438	0.600179	1.26466	0.786586	0.757177	2.74408	0.930464	0.837807	0.306703
	Beta	0.380702	0.123406	0	0.0881906	0	0	0.0290144	0	0.0560955	1.11137	0.119395	0	0.0168793	0	0.0121065	0	0.34977	0.008483		0	0.117129	0.030725	0	0.000403429	0.144943	0	1.97438	0.197458	0.112629	0.291597	0.159514	0.0319173	0	0	0	0.161338	0.900575	0.00321812	0.0136842	0	0.0802102	0	0.0029108	0	0.0457594	0.0194702	0.563107	0.0136775
	Gamma	0.597588	0.138924	0	0.528469	0.0082744	0	0	0	0.118601	1.42192	0.281614	0.0553406	0.0098041	0	0.227603	0.0756976	0.267587	0		0.084203	0.184323	0	0	0	0	0	0	0.0202179	0.133008	0.156811	0	0.126005	0.0572519	0.0505426	0	0.00811239	0.444707	0.264879	0.121287	0.0410522	0.12945	0.105528	0.155064	0	0	0.029404	0.873215	0.0187047
	Delta	3.68202	0.38255	1.61556	2.88106	1.19307	0	0.165449	0.765663	1.12903	0.0916539	4.32118	0	0.217403	2.04715	1.94189	3.71017	6.46943	1.37409		0.359328	1.39984	0.13107	0	0.829551	0.0915016	0	4.33083	0.258838	5.96314	0	0.0865222	2.86452	1.11896	20.3744	2.11439	0.316977	2.97159	0.340882	1.93918	0.244945	1.67777	1.5871	1.99866	0.758971	2.0629	1.40927	2.10051	0.548913
	Omicron	0	0.0443051	0.0737317	0	0	0	0	0	0	0	0	0	0	0	0	0	0	0		0	0	0	0	0	0	0	0.137367	0	0.122168	0	0	0.0309989	0	0	0	0	0	0	0	0	0	0	0	0	0.587867	0	0.0996002	0
	~220 days post symptom onset
		Sustainer																			Decayer
	D614G	1.17368	0.668273	1.00684	1.09787	1.02187	0.572594	0.784707	0.723335	0.690351		2.71609	1.01076	1.04277	1.25922	0.683066	1.44459	1.01069	0.778602		0.678267	0.968499	1.71466	0.502609	1.04872	0.939828	0.383562	0.653957	0.76555	1.92796	1.24956	0.961172	1.22385	0.562136	2.19277	1.41409	0.85039	0.840647	3.67451	0.362428	0.727045	1.19728	1.2123	0.579163	0.796815	0.882525	0.897821	1.31019	0.90727
	Alpha	0.730769	0.522088	0.828596	0.381311	0.385548	0.247961	0.876763	0.183581	0.521599		1.13616	0.602032	0.289797	0.759805	0.629255	0.987188	0.21483	0.69697		0.588313	0.427914	0.692477	1.04232	0.287422	0	0	0	0.74026	0.478699	0.0230045	0.215736	0.415418	0.807698	0	0	0.441023	0.599654	0	0.314836	0.764608	0.623302	0.655434	0.557428	0.463739	0.488773	0.81596	0.291944	0.416863
	Beta	0.107392	0.122209	0.125817	0.1907	0.0773948	0	0.221158	0	0.0123133		0	0	0.123475	0	0.0314298	0	0.0361389	0		0	0.301908	0	0	0.0736935	0	0	0	0	0	0	0.210014	0	0	0	0	0	0	0	0	0	0.010436	0	0	0	0.40807	0.23351	0	0
	Gamma	0.540865	0.31241	0.651849	0.651904	0.293083	0.0606036	0.682257	0	0.144328		0.474603	0	0.76122	0.769979	0.329014	1.04698	0.606546	0		0.416152	0.59117	0.243709	0	1.10806	0	0	0	0.17471	0.116344	0.146741	0.797003	0.0947126	0.25138	0.753012	0.0813397	0.110147	0.360508	0.65442	0.475273	0	0.376841	0.0916596	0.652742	0.376991	0.960625	0.6649	0.698148	1.81252
	Delta	0.48137	0.440161	0.422954	0.431798	0.338721	0.103018	0.735709	5.5139	0.296932		3.42898	0.557664	0.645378	0.608817	0.688996	0.371544	1.11556	1.64255		0.514117	0.561049	0.134112	0.383188	0.608237	0	0	1.17042	0.598086	1.06119	0	0.37752	1.80201	0.624198	0.426205	0.700739	0.850824	0.482102	0	0.275145	0.240651	2.42959	0.881213	0.720837	0.433122	0.581191	0.32126	0.401019	0.509593
	Omicron	0	0.0845783	0.0753366	0	0.0778702	0	0.121901	0	0		0	0	0.0573264	0	0.0318252	0	0	0		0	0.472752	0	0	0.0237378	0	0	0	0	0	0	0	0	0.00486349	0	0	0	0	0	0	0	0	0	0	0	0	0	0	0
	Mixed effect analysis					Mixed effect analysis
	42 days post symptom onset					222 days post symptom onset
	Sustainer - Decayer					Sustainer - Decayer
	D614G	ns	0.6357			D614G	ns	0.9992
	Alpha	ns	0.9324			Alpha	ns	>0.9999
	Beta	ns	>0.9999			Beta	ns	>0.9999
	Gamma	ns	0.9993			Gamma	ns	>0.9999
	Delta	ns	>0.9999			Delta	ns	0.0508
	Omicron	ns	>0.9999			Omicron	ns	>0.9999
[truncated: 12 more columns]

## Sheet: Figure S1
Figure S1. Sample collection timeline and cohort characteristics.
Figure S1A	Blood collection time line for cohort A (COVID-19 convalescents, no vaccine follow up)
		1st	2nd	3rd	4th	5th	6th
	820#0007	17	65	100	129	158	191
	820#0010	23	65	107	141	182	219
	820#0012	22	64	106	140	181	218
	820#0018	28	66	101	160	209	256
	820#0019	30	65	103	139	183	211
	820#0020	30	65	103	139	183	211
	820#0026	26	61	97	132	181	237
	820#0041	26	59	99	122	158	193
	820#0085	21	56	84	119	150	185
	820#0089	20	52	89	123	157	189
	820#0091	39	73	103	137	170	204
	820#0093	27	67	97	128		263
	820#0098	38	70	129	173		241
	820#0100	26	66	108	140	178	213
	820#0102	28	61	103	135	173	208
	820#0130	36	69	103	134	162	201
	820#0134	54	89	123	152	190	226
	820#0145	45	77	108	137	171	212
	820#0153	61	97	132	166	200	237
	820#0193	54	93	125	183	225	271
	820#0203	56	98	132	195		241
	820#0268	41	72	104	140	168	203
	820#0301	79	114	144	179	224	268
	820#0447	14	50	85	119	155	190
	820#0454	83	115	153	185	222	263
	820#0458	78	112	142	177	212	261
	820#0526	64	97	137	173	215	251
	820#0637	63	96	126	175		224
	820#0646	66	98	129	171	216	259
	820#0740	67	108	144	184		222
	820#0882	53	90	128	163	195	237
	820#1137	37	71	106	155		197
	820#1166	83	113	148	177	211	241
	820#1181	33	63	95	125	154	201
Figure S1B	Blood collection timeline for cohort B (COVID-19 convalescents; has vaccine follow up study)
		1st	2nd	3rd	4th	5th	6th
	820#0009	34	71	104	132	172	204
	820#0015	13	52	98	129	176	214
	820#0025	43	87	136	221		268
	820#0029	15	49	83	113	152	189
	820#0053	24	58	88	121	158	191
	820#0081	27	63	95	132	165	200
	820#0082	27	61	104	151	192	229
	820#0083	20	51	85	119	160	196
	820#0092	27	66	100	132	167	209
	820#0107	31	65	101	140	177	227
	820#0117	44	79	111	145	177	211
	820#0144	39	71	105	140	175	210
	820#0163	56	87	121	156	191	226
	820#0167	58	119	160	196	232	271
	820#0225	53	83	119	159	190	242
	820#0231	43	77	107	141	176	210
	820#0276	39	73	108	140	176	217
	820#0310	40	79	111	145	187	222
	820#0329	22	56	95	126	162	202
	820#0453	54	86	124	159	190	225
	820#0456	54	86	120	155	190	222
	820#0660	60	95	130	165	220	256
	820#0731	85	121	156	192	225	262
	820#0857	35	70	105	141	177	240
	820#0962	41	75	110	159		201
	820#1020	77	112	154	185	218	254
	820#1044	78	114	155	186	219	255
	820#1281	74	107	142	175		227
Figure S1C	Blood collection timeline for all COVID-`9 convalescents(cohort A + cohort B (pre-vaccined))
		1st	2nd	3rd	4th	5th	6th
	820#0007	17	65	100	129	158	191
	820#0009	34	71	104	132	172	204
	820#0010	23	65	107	141	182	219
	820#0012	22	64	106	140	181	218
	820#0015	13	52	98	129	176	214
	820#0018	28	66	101	160	209	256
	820#0019	30	65	103	139	183	211
	820#0020	30	65	103	139	183	211
	820#0025	43	87	136	221		268
	820#0026	26	61	97	132	181	237
	820#0029	15	49	83	113	152	189
	820#0041	26	59	99	122	158	193
	820#0053	24	58	88	121	158	191
	820#0081	27	63	95	132	165	200
	820#0082	27	61	104	151	192	229
	820#0083	20	51	85	119	160	196
	820#0085	21	56	84	119	150	185
	820#0089	20	52	89	123	157	189
	820#0091	39	73	103	137	170	204
	820#0092	27	66	100	132	167	209
	820#0093	27	67	97	128		263
	820#0098	38	70	129	173		241
	820#0100	26	66	108	140	178	213
	820#0102	28	61	103	135	173	208
	820#0107	31	65	101	140	177	227
	820#0117	44	79	111	145	177	211
	820#0130	36	69	103	134	162	201
	820#0134	54	89	123	152	190	226
	820#0144	39	71	105	140	175	210
	820#0145	45	77	108	137	171	212
	820#0153	61	97	132	166	200	237
	820#0163	56	87	121	156	191	226
	820#0167	58	119	160	196	232	271
	820#0193	54	93	125	183	225	271
	820#0203	56	98	132	195		241
	820#0225	53	83	119	159	190	242
	820#0231	43	77	107	141	176	210
	820#0268	41	72	104	140	168	203
	820#0276	39	73	108	140	176	217
	820#0301	79	114	144	179	224	268
	820#0310	40	79	111	145	187	222
	820#0329	22	56	95	126	162	202
	820#0447	14	50	85	119	155	190
	820#0453	54	86	124	159	190	225
	820#0454	83	115	153	185	222	263
	820#0456	54	86	120	155	190	222
	820#0458	78	112	142	177	212	261
	820#0526	64	97	137	173	215	251
	820#0637	63	96	126	175		224
	820#0646	66	98	129	171	216	259
	820#0660	60	95	130	165	220	256
	820#0731	85	121	156	192	225	262
	820#0740	67	108	144	184		222
	820#0857	35	70	105	141	177	240
	820#0882	53	90	128	163	195	237
	820#0962	41	75	110	159		201
	820#1020	77	112	154	185	218	254
	820#1044	78	114	155	186	219	255
	820#1137	37	71	106	155		197
	820#1166	83	113	148	177	211	241
	820#1181	33	63	95	125	154	201
	820#1281	74	107	142	175		227
Figure 1D	Vaccineate subjects sample collection time line
		Pre-vaccine		1st dose		Post 2nd dose														Post 3rd dose
						28 d		53 d		78 d		105 d		134 d		162 d		223 d		17 d		43 d		82 d		114 d		148 d
		Naïve vaccinees	COVID-19 vaccinees	Naïve vaccinees	COVID-19 vaccinees	Naïve vaccinees	COVID-19 vaccinees	Naïve vaccinees	COVID-19 vaccinees	Naïve vaccinees	COVID-19 vaccinees	Naïve vaccinees	COVID-19 vaccinees	Naïve vaccinees	COVID-19 vaccinees	Naïve vaccinees	COVID-19 vaccinees	Naïve vaccinees	COVID-19 vaccinees	Naïve vaccinees	COVID-19 vaccinees	Naïve vaccinees	COVID-19 vaccinees	Naïve vaccinees	COVID-19 vaccinees	Naïve vaccinees	COVID-19 vaccinees	Naïve vaccinees
		-266	-118	20	29	33	5	45	45	67	81	105	102	146	136	158	177	249	254	7	17	36	42	87	87	120	122	135
		-259	-75	21	28	28	34	45	59	70	75	106	106	141	133	157	159	195	181	5	25	43	43	68	85	97	124	145
		-252	-13	21	28	29	16	46	41	66	71	99	114	133	141	170	165	192	187	5	21	47	56	63	82	99	97	155
		-5	-75	24	29	33	10	62	56	74	78	105	106	140	145	157	163	266	244	22	10	36	50	65	61	104	98	164
		1	-86	19	28	30	8	58	53	70	78	109	100	142	139	154	167	211	263	7	26	33		66	81	112		131
		-3	-181	18	31	23	29	65	46	73	86	102	104	125	121	170	152	217	185	30	10	33		63	82	115		148
		-4	-80	27	29	33	20	58	63	90	79	91	96	131	140	163	160	247	198	28	25	38		61	82	120		148
		-5	-84	22	16	28	8	62	50	89	86	100	117	125	138	160	154	249	260	25	26	33		76	84	120		147
		-13	-84	16	17	33	7	36	36	90	77	120	109	144	126	167		274	183	7	21	34		84	86
		-13	-76	24	10	34	32	65	47	74	89	113	112	131	122	166		237	184	7	11	55		85
		0	-187	27	26	29	26	57	51	74	85	100		132				223			12	57		84
		-2	-76	22		29	34	51	41	87		103		127								50		77
		0	-74	21			19	62	52	70		104		134								48		76
			-19	21			8	63	65			117										48
			-50	20			17		63			104
			-56	23			30
			-64	21			5
			-80	21
			-56
			-91
			-53
			-34
			-103
			-35
			-46
			-95
			-79
			-49
Figure S1E	Age distribution in COVID-19 convalescents, COVID-19 vaccinees, and naïve vaccinees.									Figure S1F	BMI distribution in COVID-19 convalescents, COVID-19 vaccinees, and naïve vaccinees.									Figure S1G	Gender distribution in COVID-19 convalescents, COVID-19 vaccinees, and naïve vaccinees.										Figure S1H	Race distribution in COVID-19 convalescents, COVID-19 vaccinees, and naïve vaccinees.									Figure S1I	Vaccine brand distribution in COVID-19 vaccinees, and naïve vaccinees
	COVID-19 Conv.	COVID-19 vaccinees	Naïve vaccinees								COVID-19 Conv.	COVID-19 vaccinees	Naive vaccinees									Female	Male										White	Asian	Black	Prefer not to say							Pfizer-BioNTech	Moderna
	28	51.845	32.9452			Kruskal Wallis test					23.8852	20.1171				Kruskal Wallis test					COVID-19 Convalescents	0.6613	0.3387		Fisher Exact test							COVID-19 Conv. (No.vaccine)	0.887	0.081	0.016	0.016						COVID-19 Conv. vaccinated	0.3214	0.6786		Fisher exact test
	51	54.2928	61.6111			COVID-19 Conv. vs. COVID-19 vaccinees	ns	>0.9999			20.1171	25.4946				COVID-19 Conv. vs. COVID-19 vaccinees	ns	>0.9999			COVID-19 vaccinees	0.75	0.25		COVID-19 Conv.							COVID-19 Conv. vaccinated	0.8929	0.1071	0	0						Naive vaccinated	0.7778	0.2222		p= 0.0058
	77	56.8444	34.5087			COVID-19 Conv. vs. Naive vaccinees	ns	>0.9999			27.8913	24.3253	29.4417			COVID-19 Conv. vs. Naive vaccinees	ns	0.3756			Naïve vaccinees	0.3889	0.6111		vs	ns	0.4675					Naive vaccinated	0.6111	0.2778	0	0.1111
	75	45.6328	45.8271			COVID-19 vaccinees vs. Naive vaccinees	ns	>0.9999			22.3	24.0283	21.6975			COVID-19 vaccinees vs. Naive vaccinees	ns	0.5521							COVID-19 Vaccinees
	53	47.24	36.9371								25.4946	26.9227	28.2864
	64	56.8526	36.7454								20.7988	22.7077	20.9005												COVID-19 vaccinees
	73	41.7149	38.5006								30.6804	38.3712	19.0576												vs	*	0.0288
	71	48.6774	39.5218								30.9965	25.7658	32.5738												Naïve vaccinees
	29	47.823	53.9559								27.8	23.6724	21.1417
	49	67.4485	39.9844								29.8138	28.2864	25.4635												COVID-19 Conv.
	56	29.282	32.9233								23.5651	24.9586	21.0218												vs	ns	0.0553
	66	38.2706	56								24.4049	41.8314	22.0813												Naïve vaccinees
	44	33	22.8287								27	22.6382	20.3587
	46	33.9583	46.9633								26.5684	27.4324	25.8456
	55	60.0204	46.8977								21.9247	28.7856	26.9
	40	66.6297	23.7924								25.8245	21.2547	22.1404
	35	71.8235	68.9241								24.2738	26.6288	25.9014
	29	77.1405	77.6444								20.3587	30.3415	21.1417
	68	53.9532									29.4112	33.9829
	40	29.7638									23.4011	27.8
	28	40.8112									24.3253	23.4011
	30	29									20.5244	23.1498
	25	44.8551									34	19.1561
	55	33.2107									39.5	25.8398
	29	23									23.1498	24.51
	47	24									25.7658	20.5244
	30	26										21
	41	53.0223									37	25.6757
	47										23.6724
	27										31.1902
	23										23
	66										24.9586
	44										19.1561
	56										29.6464
	45										21.6158
	28										24.9586
	33										25.8398
	58										28.1889
	37										30.7822
	25										28.6939
	33										22.6382
	33										25.1955
	48										22.3756
	23										24.51
	26										23.0492
	24										20.5244
	39										26.6028
	26										22.887
	44										29.2105
	32										26.518
	59										27.4357
	65										20.7356
	33										27.4609
	26										21.4806
	61										23.2947
	53										25.6757
	60										26.6288
	76										30.3415
	53										22.0448
	59										24.0987
	35										23
	53										31.7517
Figure S1J	Anti-S IgG in cohort A and cohort B
		Cohort A (post symptom onset)								Cohort B (pre-vaccine, post symptom onset)						Cohort B (after vaccination)
																1st	After 2nd dose							After 3rd dose
		38	71	107	141	182	221			41	76	109	145	182	222		28	53	78	105	134	162	223	17	43	82	114			Mixed effect analysis
	820#0007	12.803	13.8368	21.648	17.7218	17.7106	19.2147		820#0009	40.1384	35.8394	22.611	17.6699	25.0588	25.9881		1066.22	822.027	299.205		766.039				2221.46	1732.05				Pre-vaccine_41 vs. Pre-vaccine_222	*	0.0289
	820#0010	214.687	281.939	222.281	112.688	127	68.7624		820#0015	100.725	200.953	79.4054	38.2671	50.137	53.3331	1228.02	1258.66		1058.72		888.506	314.117		647.751		233.618	333.773			Pre-vaccine_41 vs. 1st dose	****	<0.0001
	820#0012	385.8	223.285	102.932	56.2673	59.6715	102.743		820#0025	21.3439	21.6039	24.7314	24.2463		23.698		4129.18													Pre-vaccine_41 vs. 2nd dose_28	****	<0.0001
	820#0018	199.297	197.969	99.0318	74.5937	117.261	44.9254		820#0029	60.1981	19.9393	22.9886	25.1139	19.0136	19.4673		10461.9	3588.35		2869.49	2808.66		1648.72							Pre-vaccine_41 vs. 2nd dose_53	****	<0.0001
	820#0019	202.953	196.873	91.5992	47.8915	71.2189	61.5378		820#0053	42.5957	36.8325	26.2876	17.1298	22.4049	26.1126		3205.33		879.276	407.697	556.238		307.594							Pre-vaccine_41 vs. 2nd dose_78	****	<0.0001
	820#0020	37.741	54.3958	52.3475	17.2403	38.6923	38.3556		820#0081	638.892	217.187	195.651	230.774	178.271	142.975		9763.13		9278.47					21420.5		20611.3				Pre-vaccine_41 vs. 2nd dose_105	**	0.0015
	820#0026	112.227	32.8202	26.8567	18.0469	30.8543	41.0472		820#0082	11.2127	12.3136	6.22688	5.47601	4.5024	4.90032		2026.12													Pre-vaccine_41 vs. 2nd dose_134	***	0.0002
	820#0041	135.456	141.193	56.7491	33.151	25.5835	20.6503		820#0083	92.1979	104.351	41.1753	25.4078	16.1582	13.1109		11026.5	11238.3	9307.25	9776.83			10125.8	9868.63						Pre-vaccine_41 vs. 2nd dose_162	*	0.0175
	820#0085	8.90892	11.6052	14.5162	5.34246	13.1606	12.7488		820#0092	10.9476	3.04393	2.02088	1.80528	2.03559	2.79263	3181.11				1195.57					2018.82					Pre-vaccine_41 vs. 2nd dose_223	ns	0.0678
	820#0089	32.8802	83.244	126.475	88.5134	73.9348	135.898		820#0107	17.6617	16.6801	10.5198	9.20359	10.4791	9.25215	3085.4						300.222								Pre-vaccine_222 vs. 1st dose	***	0.0002
	820#0091	149.37	155.273	168.183	101.998	76.8905	81.1512		820#0117	217.157	153.767	198.279	173.836	152.262	150.973		2979.38	595.179		297.243				931.366						Pre-vaccine_222 vs. 2nd dose_28	****	<0.0001
	820#0093	125.936	221.736	199.58	160.573		230.785		820#0144	214.882	61.7765	53.9809	49.0493	61.6986	62.6191	3673.51		3113.63		2432.75		4562.49	1350.55							Pre-vaccine_222 vs. 2nd dose_53	****	<0.0001
	820#0098	133.957	89.6778	62.7255	44.6104		58.3899		820#0163	106.665	35.4123	25.7497	22.8764	30.2618	23.7275	3540.51		2857.69	1132.1			841.173	438.318	985.053		732.446	365.319			Pre-vaccine_222 vs. 2nd dose_78	***	0.0001
	820#0100	120.292	128.426	136.6	105.957	120.272	126.591		820#0167	155.482	57.0839	44.5903	14.7114	43.7612	43.5835				3210.33				1163.62	3332.33		1370.3				Pre-vaccine_222 vs. 2nd dose_105	**	0.0049
	820#0102	471.949	517.638	526.303	453.522	529.878	529.878		820#0225	58.2808	54.1493	43.406	41.5832	50.684	45.3948		3535.89	1180.86		749		504.701								Pre-vaccine_222 vs. 2nd dose_134	**	0.001
	820#0130	11.3815	7.08571	10.4399	14.3368	13.4797	12.611		820#0231	29.474	9.74201	6.41264	11.0889	7.43469	8.97329		1326.99				362.41				410.65					Pre-vaccine_222 vs. 2nd dose_162	**	0.0033
	820#0134	579.877	590.224	558.034	418.193	418.8	435.316		820#0276	465.289	175.345	155.717	157.155	136.777	146.204	3342.78		2557.96	1200.77	1041.39		1299.64	647.097							Pre-vaccine_222 vs. 2nd dose_223	*	0.0219
	820#0145	132.929	137.914	91.2751	68.775	54.9225	48.6262		820#0310	384.586	392.199	408.719	1014.55	964.606	1019.99		2935.86							919.353		396.142
	820#0153	813.417	148.586	84.0304	96.4629	48.5157	58.8815		820#0329	195.845	185.524	40.5621	70.5924	33.5248	30.0572			912.345			359.356	83.5913	44.109							Pre-vaccine_41 vs. 3rd_dose_17	****	<0.0001
	820#0193	3472.36	3304.6	1605.08	1745.82	2213.84	2374.65		820#0453	29.9265	22.7195	12.8515	12.0183	10.2803	8.58148		2229.16				649.507									Pre-vaccine_41 vs. 3rd_dose_43	ns	0.0707
	820#0203	154.298	84.9882	69.9925	149.091		44.3673		820#0456	107.464	39.8316	103.413	473.206	126.924	161.811				407.455				177.307							Pre-vaccine_41 vs. 3rd_dose_82	**	0.0014
	820#0268	28.2393	22.7589	14.8539	10.1431	9.73235	12.0512		820#0660	226.812	123.848	97.2971	28.2052	46.674	43.3898	11492.1		9758.96	6258.15		8358.53			7389.06		6162.09				Pre-vaccine_41 vs. 3rd_dose_114	ns	0.31
	820#0301	1034.64	837.679	248.3	109.009	129.122	134.237		820#0731	38.3735	40.5153	38.1974	69.0793	55.0472	146.564	3662.3	3699.78	3091.94	937.183		672.968									Pre-vaccine_222 vs. 3rd_dose_17	***	0.0008
	820#0447	47.2208	256.81	491.95	994.461	514.166	422.212		820#0857	30.313	8.64207	23.4134	23.053	17.5702	7.16713			323.889					41.2994	581.766		172.373				Pre-vaccine_222 vs. 3rd_dose_43	ns	0.0867
	820#0454	38.9243	37.8327	49.3105	101.932	58.7771	64.8653		820#0962	107.797	86.861	66.6466	43.0982		30.8822	5346.3														Pre-vaccine_222 vs. 3rd_dose_82	**	0.0033
	820#0458	18.3921	19.5232	19.3766	23.1261	17.6498	32.4296		820#1020	112.225	117.544	102.06	61.3947	116.546	128.504	12029.3	6072.52	3394.53		1019.87				1338.19			418.349			Pre-vaccine_222 vs. 3rd_dose_114	ns	0.4488
	820#0526	131.833	64.61	59.5019	56.5575	29.5207	29.1606		820#1044	989.084	3488.56	3894.64	3934.27	3529.14	3382.29	3332.52	5017.14	2774.99			2671.66			1745.02			344.012
	820#0637	88.9714	57.4947	42.2785	21.3505		31.0642		820#1281	79.4574	43.5591	41.1449	48.3844		31.4837		8556.51	2158.81		681.372		771.301			30328.7	9770.7
	820#0646	9.70902	11.911	8.04658	16.8662	6.32397	6.25409
	820#0740	67.8301	18.621	35.0997	35.3253		61.4925
	820#0882	4.68564	4.8376	4.26221	3.81901	2.89842	2.27381
	820#1137	77.4095	62.6511	30.9845	62.618		35.2688
	820#1166	23.8271	35.5906	40.908	44.4108	38.0444	78.5882
	820#1181	103.038	63.4954	42.0294	37.0804	35.262	26.6929
Figure S1K	Anti-RBD IgG in cohort A and cohort B
		Cohort A (post symptom onset)								Cohort B (pre-vaccine, post symptom onset)						Cohort B (after vaccination)
																1st	After 2nd dose							After 3rd dose
		38	71	107	141	182	221			41	76	109	145	182	222		28	53	78	105	134	162	223	17	43	82	114
	820#0007	0.986212	1.16752	1.41793	1.30963	1.06324	1.29888		820#0009	1.04066	1.12153	1.6045	0.97559	1.28866	1.40531		64.1182	46.4593	57.1568		58.5544				25.1913	27.0425				Mixed effect analysis
	820#0010	2.3932	11.5795	9.74991	32.3483	6.7528	7.73104		820#0015	14.8411	24.3573	11.6472	10.3382	5.06147	5.15758	108.447	122.881		60.8914		40.2155	23.2224		36.7664		16.0811	15.2907			Pre-vaccine_41 vs. Pre-vaccine_222	***	0.0007
	820#0012	66.0199	44.2403	19.1545	10.3245	8.33343	6.1337		820#0025	1.37216	1.83429	2.23305	1.80654		1.8473		522.338													Pre-vaccine_41 vs. 1st dose	****	<0.0001
	820#0018	19.2296	53.0005	27.097	27.3691	14.3685	12.0772		820#0029	3.44392	1.52061	1.23592	1.24571	0.889424	0.929927		1339.74	521.232		219.585	405.841		354.138							Pre-vaccine_41 vs. 2nd dose_28	****	<0.0001
	820#0019	3.63799	6.95462	4.49335	1.11591	2.67483	2.50072		820#0053	4.33975	6.02383	3.85745	2.91603	3.01932	3.23996		210.939		66.6697	43.2739	39.6796		26.2207							Pre-vaccine_41 vs. 2nd dose_53	****	<0.0001
	820#0020	4.35891	6.10696	6.16915	5.5584	4.29138	3.978		820#0081	97.8476	130.081	73.8304	107.55	49.2877	31.7956		616.647		579.245					427.277		307.285				Pre-vaccine_41 vs. 2nd dose_78	****	<0.0001
	820#0026	8.31654	4.22824	3.03711	2.55038	2.84967	2.82579		820#0082	2.63557	3.03649	1.51824	1.00989	1.05401	1.00665		119.47													Pre-vaccine_41 vs. 2nd dose_105	****	<0.0001
	820#0041	16.1734	24.7891	9.8033	5.29112	3.66384	3.3342		820#0083	11.2919	16.8991	7.47721	5.96449	2.89863	1.96596		1062.65	1062.65	832.248	803.815			766.322	985.079						Pre-vaccine_41 vs. 2nd dose_134	***	0.0002
	820#0085	1.15254	4.88618	3.26416	2.54961	2.39567	1.79039		820#0092	1.85948	1.22954	0.962585	1.13653	0.972634	1.05311	184.761				111.054					74.6705					Pre-vaccine_41 vs. 2nd dose_162	**	0.0049
	820#0089	4.89961	8.44127	9.41105	5.83685	5.19145	9.98426		820#0107	2.4498	3.61243	2.03122	1.81209	1.33227	1.17158	164.477						21.5068								Pre-vaccine_41 vs. 2nd dose_223	**	0.0034
	820#0091	18.7614	16.6209	15.6951	9.57412	6.99645	7.2738		820#0117	1.05324	0.41184	0.405269	0.622544	0.540225	0.540826		195.338	93.168		50.4253				66.2659						Pre-vaccine_222 vs. 1st dose	****	<0.0001
	820#0093	9.70595	11.1384	10.4852	10.2204		10.291		820#0144	7.90924	4.19896	4.1405	3.52147	5.01895	4.73306	194.077		162.795		132.701		100.549	62.4089							Pre-vaccine_222 vs. 2nd dose_28	****	<0.0001
	820#0098	4.54515	2.43519	1.55714	1.47394		1.49382		820#0163	9.44338	2.3321	1.65261	1.44884	1.28154	1.38173	152.814		114.643	89.2146			26.0072	16.3536	49.5891		41.7068	18.5268			Pre-vaccine_222 vs. 2nd dose_53	****	<0.0001
	820#0100	12.2965	5.24861	3.35074	2.38454	2.77114	3.56258		820#0167	16.606	5.98031	4.32848	3.2948	2.86838	5.27415				138.528				55.7207	114.859		70.9275				Pre-vaccine_222 vs. 2nd dose_78	****	<0.0001
	820#0102	9.56906	10.233	10.2449	10.2712	8.09202	7.05398		820#0225	1.74651	1.97386	1.26636	1.0837	1.12147	0.887047		290.879	99.2163		54.2819		79.6915								Pre-vaccine_222 vs. 2nd dose_105	****	<0.0001
	820#0130	1.33628	0.623223	0.944341	1.16292	1.02096	0.970698		820#0231	0.503161	0.251485	0.198267	0.265318	0.189597	0.171201		75.316				18.1534				22.2338					Pre-vaccine_222 vs. 2nd dose_134	***	0.0003
	820#0134	18.0389	13.4662	8.16289	5.46084	5.69711	5.70807		820#0276	7.94911	5.6426	4.69986	3.69875	4.21832	4.49018	266.262		164.547	118.216	233.025		122.887	75.5397							Pre-vaccine_222 vs. 2nd dose_162	***	0.0004
	820#0145	3.84524	3.31336	1.94772	1.25652	1.13573	0.828678		820#0310	7.68759	8.72989	10.5863	17.812	22.0435	22.1065		268.722							35.9008		16.1244				Pre-vaccine_222 vs. 2nd dose_223	**	0.001
	820#0153	5.31527	3.5188	2.07166	2.43917	1.25365	1.38056		820#0329	1.64135	3.14873	2.57045	2.25241	2.04028	1.87711			142.07			34.9086	26.3541	16.3609
	820#0193	16.9713	10.7098	9.91312	7.93286	5.34703	5.2918		820#0453	1.04729	0.592455	0.316675	0.24585	0.224776	0.185164		178.777				51.7192
	820#0203	20.5825	24.74	7.51938	5.27736		5.50623		820#0456	0.963194	0.946531	0.834331	0.941018	0.942091	1.27978				37.533				17.9067							Pre-vaccine_41 vs. 3rd_dose_17	****	<0.0001
	820#0268	6.55801	2.58656	2.77117	2.31857	1.5437	1.68898		820#0660	25.5914	12.8625	6.99305	4.25801	2.82182	2.48983	1030.98		624.137	440.959		454.146			497.826		254.416				Pre-vaccine_41 vs. 3rd_dose_43	ns	0.054
	820#0301	12.7056	11.9684	11.6099	11.63	9.0958	8.48791		820#0731	16.5796	16.2689	10.8974	23.2852	11.1237	11.0058	193.552	290.212	190.58	153.084		125.684									Pre-vaccine_41 vs. 3rd_dose_82	**	0.0014
	820#0447	1.34355	4.68373	4.94186	7.2863	5.09763	4.60307		820#0857	0.876954	0.287368	0.375129	0.295462	0.321301	0.252134			39.6048					2.61666	44.9671		7.0232				Pre-vaccine_41 vs. 3rd_dose_114	ns	0.2262
	820#0454	3.87284	3.27224	3.16535	5.36152	3.13014	2.92506		820#0962	9.20286	5.40549	5.85136	5.7842		4.55903	567.248														Pre-vaccine_222 vs. 3rd_dose_17	****	<0.0001
	820#0458	5.8115	5.20345	4.77798	4.31046	4.12235	4.85851		820#1020	39.3531	25.9501	17.8578	12.2761	13.429	11.6191	840.849	375.581	189.562		142.424				291.091			106.209			Pre-vaccine_222 vs. 3rd_dose_43	ns	0.0692
	820#0526	20.2528	9.36974	6.61652	5.89404	2.92482	2.33922		820#1044	85.9645	97.7274	117.691	101.422	76.3336	67.8439	353.257	611.658	434.69			388.216			296.309			180.139			Pre-vaccine_222 vs. 3rd_dose_82	**	0.002
	820#0637	1.70502	1.0414	0.959739	0.759048		0.751813		820#1281	10.6494	6.67022	3.98642	3.89955		2.72411		604.54	154.176		53.9832		34.1457			507.391	422.157				Pre-vaccine_222 vs. 3rd_dose_114	ns	0.0863
	820#0646	3.15291	3.03677	1.04859	1.03656	0.763036	0.645
	820#0740	7.38967	3.66191	3.24067	2.94194		4.47052
	820#0882	1.03651	0.455949	0.388698	0.325935	0.242568	0.196273
	820#1137	25.7947	8.18134	4.86121	7.63727		5.74455
	820#1166	3.54378	11.6312	12.31	9.94384	6.61201	6.29821
	820#1181	20.3723	13.4726	7.9851	6.27434	4.94663	3.79521

## Sheet: Figure S2
Figure S2. Antibody response comparisons between Moderna and Pfizer-BioNTech vaccinees.
Figure S2A	Anti-S and anti-RBD IgG trajatories in COVID-19 convalescents, COVID-19 vaccinees, and naïve vaccinees 90 days after symptom onset or 2nd dose
	Anti-S IgG					Anti-RBD IgG
	Days	COVID-19 vaccinnes; post 2nd dose	Naive; post 2nd dose	COVID-19		Days	COVID-19 Conv.; post 2nd dose	Naive; post 2nd dose	COVID-19
	96	749				96	54.2819				anti-S IgG						anti-RBD IgG
	100	297.243				100	50.4253					Slopes		P value				Slopes			P value
	102	2869.49				102	219.585				COVID-19 Vaccinees.; post 2nd dose	-0.003022					COVID-19 vaccinees.; post 2nd dose		-0.002432
	104	2432.75				104	132.701				vs		ns	P=0.2501			vs			ns	P=0.6069
	106	407.697				106	43.2739				COVID-19	-0.0003645					COVID-19		-0.00148
	106	1195.57				106	111.054
	109	1019.87				109	142.424				Naive; post 2nd dose	-0.00473					Naive; post 2nd dose		-0.006428
	112	681.372				112	53.9832				vs		*	P=0.0130			vs			***	P=0.0002
	114	9776.83				114	803.815				COVID-19	-0.0003645					COVID-19		-0.00148
	117	1041.39				117	233.025
	121	359.356				121	34.9086				COVID-19 Vaccinees.; post 2nd dose	-0.003022					COVID-19 vaccinees.; post 2nd dose		-0.002432
	122	2671.66				122	388.216				vs		ns	P=0.3891			vs			*	P=0.0395
	126	672.968				126	125.684				Naive; post 2nd dose	-0.00473					Naive; post 2nd dose		-0.006428
	133	888.506				133	40.2155
	136	766.039				136	58.5544
	138	8358.53				138	454.146
	139	362.41				139	18.1534
	140	649.507				140	51.7192
	141	2808.66				141	405.841
	145	556.238				145	39.6796
	152	1299.64				152	122.887
	154	771.301				154	34.1457
	159	300.222				159	21.5068
	160	83.5913				160	26.3541
	163	841.173				163	26.0072
	165	4562.49				165	100.549
	167	504.701				167	79.6915
	177	314.117				177	23.2224
	181	307.594				181	26.2207
	183	177.307				183	17.9067
	184	41.2994				184	2.61666
	185	1163.62				185	55.7207
	187	10125.8				187	766.322
	198	647.097				198	75.5397
	205	1081.7				205	907.542
	244	1350.55				244	62.4089
	254	1648.72				254	354.138
	260	44.109				260	16.3609
	263	438.318				263	16.3536
	91		381.647			91		37.8143
	99		134.248			99		9.82249
	100		336.569			100		31.3656
	100		293.492			100		29.721
	102		239.697			102		19.1278
	103		54.1538			103		9.33275
	104		81.5738			104		9.5784
	104		74.9996			104		12.9963
	105		180.646			105		28.5001
	105		161.91			105		14.4362
	106		174.543			106		13.8965
	109		368.006			109		20.8248
	113		135.422			113		15.2518
	117		57.4219			117		4.09302
	120		334.775			120		21.0419
	125		25.9306			125		5.03174
	125		237.097			125		15.7211
	127		301.345			127		57.1008
	131		119.434			131		15.8481
	131		40.8684			131		6.95385
	132		83.1451			132		7.25551
	133		89.0833			133		5.81321
	134		26.854			134		8.25955
	140		87.2408			140		7.69672
	141		92.7186			141		6.1145
	142		78.076			142		8.66287
	144		173.252			144		11.5282
	146		106.958			146		15.8116
	154		126.642			154		7.54519
	157		16.1481			157		2.58531
	157		143.374			157		11.2971
	158		62.0902			158		6.53144
	160		137.113			160		21.9893
	163		68.8431			163		5.68136
	166		14.1001			166		4.77778
	167		10.0598			167		1.52984
	170		151.89			170		8.85941
	170		27.169			170		3.87514
	181		66.7643			181		3.42099
	185		41.8702			185		4.0867
	187		63.4322			187		8.65133
	192		115.895			192		23.3443
	195		67.3816			195		3.50852
	195		7.4145			195		0.984187
	195		132.212			195		8.94924
	198		71.6061			198		7.88062
	200		55.1112			200		8.58696
	200		79.0062			200		5.25835
	211		36.5037			211		3.00768
	217		234.515			217		10.5177
	223		18.4401			223		0.533915
	237		18.8377			237		1.65216
	247		130.204			247		3.76248
	249		37.5313			249		0.562522
	249		20.5314			249		1.20673
	266		18.695			266		2.42143
	274		22.2223			274		1.79376
	93			3304.6		93			10.7098
	95			42.0294		95			7.9851
	96			57.4947		96			1.0414
	97			148.586		97			3.5188
	97			64.61		97			9.36974
	97			26.8567		97			3.03711
	97			199.58		97			10.4852
	98			84.9882		98			24.74
	98			11.911		98			3.03677
	99			56.7491		99			9.8033
	100			21.648		100			1.41793
	101			99.0318		101			27.097
	103			91.5992		103			4.49335
	103			52.3475		103			6.16915
	103			168.183		103			15.6951
	103			526.303		103			10.2449
	103			10.4399		103			0.944341
	104			14.8539		104			2.77117
	106			102.932		106			19.1545
	106			30.9845		106			4.86121
	107			222.281		107			9.74991
	108			18.621		108			3.66191
	108			136.6		108			3.35074
	108			91.2751		108			1.94772
	112			19.5232		112			5.20345
	113			35.5906		113			11.6312
	114			837.679		114			11.9684
	115			37.8327		115			3.27224
	119			5.34246		119			2.54961
	119			994.461		119			7.2863
	122			33.151		122			5.29112
	123			558.034		123			8.16289
	123			88.5134		123			5.83685
	125			1605.08		125			9.91312
	125			37.0804		125			6.27434
	126			42.2785		126			0.959739
	128			4.26221		128			0.388698
	128			160.573		128			10.2204
	129			62.7255		129			1.55714
	129			8.04658		129			1.04859
	129			17.7218		129			1.30963
	132			84.0304		132			2.07166
	132			69.9925		132			7.51938
	132			18.0469		132			2.55038
	134			14.3368		134			1.16292
	135			453.522		135			10.2712
	137			59.5019		137			6.61652
	137			101.998		137			9.57412
	137			68.775		137			1.25652
	139			47.8915		139			1.11591
	139			17.2403		139			5.5584
	140			56.2673		140			10.3245
	140			105.957		140			2.38454
	140			10.1431		140			2.31857
	141			112.688		141			32.3483
	142			19.3766		142			4.77798
	144			248.3		144			11.6099
	144			35.0997		144			3.24067
	148			40.908		148			12.31
	152			418.193		152			5.46084
	153			49.3105		153			3.16535
	155			62.618		155			7.63727
	160			74.5937		160			27.3691
	163			3.81901		163			0.325935
	166			96.4629		166			2.43917
	171			16.8662		171			1.03656
	173			44.6104		173			1.47394
	173			56.5575		173			5.89404
	175			21.3505		175			0.759048
	177			23.1261		177			4.31046
	177			44.4108		177			9.94384
	179			109.009		179			11.63
	183			1745.82		183			7.93286
	184			35.3253		184			2.94194
	185			101.932		185			5.36152
	185			12.7488		185			1.79039
	189			135.898		189			9.98426
	190			422.212		190			4.60307
	191			19.2147		191			1.29888
	193			20.6503		193			3.3342
	195			149.091		195			5.27736
	197			35.2688		197			5.74455
	201			12.611		201			0.970698
	201			26.6929		201			3.79521
	203			12.0512		203			1.68898
	204			81.1512		204			7.2738
	208			529.878		208			7.05398
	211			61.5378		211			2.50072
	211			38.3556		211			3.978
	212			48.6262		212			0.828678
	213			126.591		213			3.56258
	218			102.743		218			6.1337
	219			68.7624		219			7.73104
	222			61.4925		222			4.47052
	224			31.0642		224			0.751813
	226			435.316		226			5.70807
	237			41.0472		237			2.82579
	237			58.8815		237			1.38056
	237			2.27381		237			0.196273
	241			58.3899		241			1.49382
	241			44.3673		241			5.50623
	241			78.5882		241			6.29821
	251			29.1606		251			2.33922
	256			44.9254		256			12.0772
	259			6.25409		259			0.645
	261			32.4296		261			4.85851
	263			230.785		263			10.291
	263			64.8653		263			2.92506
	268			134.237		268			8.48791
	271			2374.65		271			5.2918
Figure S2B	Anti-S IgG comparions between Moderna and Pfizer-BioNTech
	COVID-19 vaccinees 1-2 doses																																	Moderna - Pfizer-BioNTech
		Moderna																				Pfizer-BioNTech												2 way ANOVA
	Pre	42.3137	267.663	13.4884	30.6125	13.6127	14.9388	121.584	44.8087	29.6833	11.6113	2.12667	44.3572	117.375	2.80931	95.4005	2.76006	93.9688	218.931	35.5168		14.3746	47.8975	44.4032	28.893	52.1448	7.84291	23.336	44.4281	30.8822				Pre	ns	>0.9999
	1st	1228.02				3181.11	3085.4	3673.51	3540.51				3342.78			11492.1		12029.3	3332.52										3662.3	5346.3				1st	ns	>0.9999
	28	1258.66	9763.13	2026.12	11026.5						3535.89	1326.99		2935.86	2229.16			6072.52	5017.14	8556.51		1066.22	4129.18	10461.9	3205.33	2979.38			3699.78					28	ns	>0.9999
	53				11238.3			3113.63	2857.69		1180.86		2557.96			9758.96	323.889	3394.53	2774.99	2158.81		822.027		3588.35		595.179	912.345		3091.94					53	ns	0.755
	78	1058.72	9278.47		9307.25				1132.1	3210.33			1200.77			6258.15						299.205			879.276			407.455	937.183					78	ns	0.1821
	105				9776.83	1195.57		2432.75			749		1041.39					1019.87		681.372				2869.49	407.697	297.243								105	ns	0.9982
	134	888.506										362.41			649.507	8358.53			2671.66			766.039		2808.66	556.238		359.356		672.968					134	ns	0.981
	162	314.117					300.222	4562.49	841.173		504.701		1299.64							771.301							83.5913							162	ns	>0.9999
	223			10125.8			1350.55	438.318	1163.62			647.097				41.2994						1648.72	307.594		44.109	177.307								223	ns	0.964
	Naive vaccinees 1-2 doses
		Moderna					Pfizer-BioNTech																	Moderna - Pfizer-BioNTech
	Pre	1.12087	1.81601	0.964631	1.40714							17.3112	1.65094	1.05369	0.777092	1.15118	2.08258	1.07932	0.705984	1.13573				2 way ANOVA
	1st	105.209	100.409	90.2864	134.195		130.612	48.7443	147.427	100.952	47.1706	49.8637	138.411	100.751	132.564	61.0754	41.0186	121.323	23.4202	41.8829				Pre	ns	>0.9999
	28	386.572		828.36	1007.18		1101		963.788	496.255	210.575			408.7	1143.28	1160.32		1072.5	178.449					1st	ns	>0.9999
	53	204.162	827.15	431.554	1424.74			441.68			174.876	405.74	354.722		558.201	335.714	410.52	368.422	91.212	320.246				28	ns	>0.9999
	78	110.366	133.068	286.239	538.956		268.818	364.865	379.608	166.784		365.93	144.464	275.168			170.009			100.137				53	**	0.0045
	105		334.775				180.646	161.91	368.006	57.4219	74.9996	174.543	134.248	239.697	381.647	336.569	135.422	293.492	54.1538	81.5738				78	ns	>0.9999
	134	25.9306		237.097	301.345		106.958	87.2408			26.854	92.7186	89.0833	78.076	119.434			173.252	40.8684	83.1451				105	ns	0.994
	162	16.1481		143.374	137.113			62.0902		10.0598	14.1001					151.89	126.642		27.169	68.8431				134	ns	0.9899
	223	37.5313		132.212	115.895			18.695		36.5037	234.515			130.204	20.5314	22.2223		18.8377	18.4401					162	ns	>0.9999
																								223	ns	>0.9999
	COVID-19 vaccinees after 3rd dose
		Moderna													Pfizer-BioNTech
	17		647.751	21420.5	9868.63		985.053		919.353	581.766	1338.19	1745.02			931.366	3332.33	7389.06
	43	2221.46				2018.82		410.65					30328.7
	82	1732.05	233.618	20611.3			732.446		396.142	172.373			9770.7			1370.3	6162.09
	114		333.773				365.319				418.349	344.012
	Naïve vaccinees after 3rd dose																							Moderna - Pfizer-BioNTech
		Moderna						Pfizer-BioNTech																2 way ANOVA
	17	307.917		677.116	309.592	470.741				454.208		10476.6			304.028	272.103	1632.78	269.36						17	ns	0.7103
	43	5486.84	552.16	3845.48	2909.33	396.888		1041.78	1459.98	112.548	1635.63		593.111	549.66		114.787	1580.01	273.297						43	ns	0.5578
	82	7500.97	537.661	2290.29	4205.45			618.808			569.286	9823.93	147.655	269.133	231.91	105.726	1477.84	265.862						82	ns	0.4687
	114		439.027					519.229	276.606	154.682	217.7		54.9788	186.363			1665.63							114	ns	>0.9999
	148		282.414						176.132		70.3016		41.4642		121.82	81.4454	1025.88	138.266						148	ns	>0.9999
Figure S2C	Anti-RBD IgG comparions between Moderna and Pfizer-BioNTech
	COVID-19 vaccinees 1-2 doses
		Moderna																				Pfizer-BioNTech												Moderna - Pfizer-BioNTech
	Pre	4.88397	16.8293	0.874928	1.37163	1.61717	1.56321	4.3537	7.81202	2.30058	0.644976	0.38418	5.51997	24.1576	0.594581	7.98552	0.590158	5.7299	31.5734	2.40221		0.714885	19.2621	6.43028	1.96491	2.98283	1.20406	2.83348	4.63211	4.55903				2 way ANOVA
	1st	108.447				184.761	164.477	194.077	152.814				266.262			1030.98		840.849	353.257										193.552	567.248				Pre	ns	>0.9999
	28	122.881	616.647	119.47	1062.65						290.879	75.316		268.722	178.777			375.581	611.658	604.54		64.1182	522.338	1339.74	210.939	195.338			290.212					1st	ns	>0.9999
	53				1062.65			162.795	114.643		99.2163		164.547			624.137	39.6048	189.562	434.69	154.176		46.4593		521.232		93.168	142.07		190.58					28	ns	>0.9999
	78	60.8914	579.245		832.248				89.2146	138.528			118.216			440.959						57.1568			66.6697			37.533	153.084					53	ns	0.9948
	105				803.815	111.054		132.701			54.2819		233.025					142.424		53.9832				219.585	43.2739	50.4253								78	ns	0.6943
	134	40.2155										18.1534			51.7192	454.146			388.216			58.5544		405.841	39.6796		34.9086		125.684					105	ns	0.9984
	162	23.2224					21.5068	100.549	26.0072		79.6915		122.887							34.1457							26.3541							134	ns	>0.9999
	223				766.322					55.7207			75.5397				2.61666							907.542	26.2207			17.9067						162	ns	>0.9999
																																		223	ns	0.9999
	Naive vaccinees 1-2 doses
		Moderna					Pfizer-BioNTech																	Moderna - Pfizer-BioNTech
	Pre	0.303145	0.312436	0.248644	0.519733							0.383872	0.728586	0.421122	0.357653	0.35227	0.323751	0.255555	0.257909	0.349699				2 way ANOVA
	1st	1.77711	11.3869	6.243	11.9054		9.77721	3.8035	8.48552	7.81482	3.17288	2.89741	13.0752	8.78397	17.729	8.94443	2.71351	6.70085	2.6701	2.95392				Pre	ns	>0.9999
	28	36.6759		67.9747	114.327		95.5545		57.8118	56.2005	49.465			66.9861	143.269	149.813		121.504	22.6798					1st	ns	>0.9999
	53	18.9456	76.19	37.1711	112.306			44.0828			38.4488	36.1201	27.24		83.1818	55.2906	60.623	43.7098	18.9753	18.4554				28	ns	0.9807
	78	11.6643	32.27	40.1995	101.482		41.4754	23.8802	27.3276	17.2404		25.1378	17.0757	24.1166			20.6613			11.8255				53	ns	0.6264
	105		21.0419				28.5001	14.4362	20.8248	4.09302	12.9963	13.8965	9.82249	19.1278	37.8143	31.3656	15.2518	29.721	9.33275	9.5784				78	ns	0.3429
	134	5.03174		15.7211	57.1008		15.8116	7.69672			8.25955	6.1145	5.81321	8.66287	15.8481			11.5282	6.95385	7.25551				105	ns	>0.9999
	162	2.58531		11.2971	21.9893			6.53144		1.52984	4.77778					8.85941	7.54519		3.87514	5.68136				134	ns	0.8506
	223	0.562522		8.94924	23.3443			2.42143		3.00768	10.5177			3.76248	1.20673	1.79376		1.65216	0.533915					162	ns	0.9999
																								223	ns	0.9992
	COVID-19 vaccinees after 3rd dose
		Moderna													Pfizer-BioNTech
	17		36.7664	427.277	985.079		49.5891		35.9008	44.9671	291.091	296.309			66.2659	114.859	497.826
	43	25.1913				74.6705		22.2338					507.391
	82	27.0425	16.0811	307.285			41.7068		16.1244	7.0232			422.157			70.9275	254.416
	114		15.2907				18.5268				106.209	180.139
	Naïve vaccinees after 3rd dose																							Moderna - Pfizer-BioNTech
		Moderna						Pfizer-BioNTech																2 way ANOVA
	17	15.3992		18.4922	23.6629	62.2255				22.0657		221.293			10.7336	18.977	46.1926	19.0603						17	ns	0.9465
	43	233.376	45.3456	107.65	64.5045	47.9969		73.1082	95.9598	16.5535	97.1748		46.0856	25.2983		10.4044	45.4963	18.8806						43	ns	0.3575
	82	254.556	39.1502	75.2384	166.587			52.6386			63.3893	170.221	23.7194	24.6755	4.86753	11.2436	33.2209	15.0321						82	*	0.0361
	114		30.8033					45.9956	59.3958	7.93955	35.8016		13.4596	15.0995			21.8568							114	ns	>0.9999
	148		18.2879						38.5044		15.6452		11.4324		2.69592	6.27002	18.4952	9.22581						148	ns	>0.9999
Figure S2D	Anti-S IgG and anti-RBD IgG trajactories in subjects with Moderna mRNA-1273 vaccine
	Anti-S IgG trajactory						Anti-RBD IgG trajactory
	Days post symptom onset	COVID-19 Conv; post symptom onset (No Vaccine)	Days after 2nd dose	COVID-19 vaccinees.; post 2nd dose	Naive; post 2nd dose		Days post symptom onset	COVID-19 Conv; pre-Vaccine	Days after 2nd dose	COVID-19 vaccinees.; post 2nd dose	Naïve vaccinees; post 2nd dose
	17	12.803	34	1258.66			17	0.986212	34	122.881
	23	214.687	29	9763.13			23	2.3932	29	616.647
	22	385.8	20	2026.12			22	66.0199	20	119.47
	28	199.297	8	11026.5			28	19.2296	8	1062.65
	30	202.953	32	3535.89			30	3.63799	32	290.879
	30	37.741	26	1326.99			30	4.35891	26	75.316
	26	112.227	34	2935.86			26	8.31654	34	268.722
	26	135.456	19	2229.16			26	16.1734	19	178.777
	21	8.90892	17	6072.52			21	1.15254	17	375.581
	20	32.8802	30	5017.14			20	4.89961	30	611.658
	39	149.37	5	8556.51			39	18.7614	5	604.54
	27	125.936	41	11238.3			27	9.70595	41	1062.65
	38	133.957	53	3113.63			38	4.54515	53	162.795
	26	120.292	46	2857.69			26	12.2965	46	114.643
	28	471.949	63	1180.86			28	9.56906	63	99.2163
	36	11.3815	50	2557.96			36	1.33628	50	164.547
	54	579.877	47	9758.96			54	18.0389	47	624.137
	45	132.929	41	323.889			45	3.84524	41	39.6048
	61	813.417	52	3394.53			61	5.31527	52	189.562
	54	3472.36	65	2774.99			54	16.9713	65	434.69
	56	154.298	63	2158.81			56	20.5825	63	154.176
	41	28.2393	75	1058.72			41	6.55801	75	60.8914
	79	1034.64	78	9278.47			79	12.7056	78	579.245
	14	47.2208	78	9307.25			14	1.34355	78	832.248
	83	38.9243	86	1132.1			83	3.87284	86	89.2146
	78	18.3921	79	3210.33			78	5.8115	79	138.528
	64	131.833	86	1200.77			64	20.2528	86	118.216
	63	88.9714	89	6258.15			63	1.70502	89	440.959
	66	9.70902	114	9776.83			66	3.15291	114	803.815
	67	67.8301	106	1195.57			67	7.38967	106	111.054
	53	4.68564	104	2432.75			53	1.03651	104	132.701
	37	77.4095	96	749			37	25.7947	96	54.2819
	83	23.8271	117	1041.39			83	3.54378	117	233.025
	33	103.038	109	1019.87			33	20.3723	109	142.424
	65	13.8368	112	681.372			65	1.16752	112	53.9832
	65	281.939	133	888.506			65	11.5795	133	40.2155
	64	223.285	139	362.41			64	44.2403	139	18.1534
	66	197.969	140	649.507			66	53.0005	140	51.7192
	65	196.873	138	8358.53			65	6.95462	138	454.146
	65	54.3958	122	2671.66			65	6.10696	122	388.216
	61	32.8202	177	314.117			61	4.22824	177	23.2224
	59	141.193	159	300.222			59	24.7891	159	21.5068
	56	11.6052	165	4562.49			56	4.88618	165	100.549
	52	83.244	163	841.173			52	8.44127	163	26.0072
	73	155.273	167	504.701			73	16.6209	167	79.6915
	67	221.736	152	1299.64			67	11.1384	152	122.887
	70	89.6778	154	771.301			70	2.43519	154	34.1457
	66	128.426	187	10125.8			66	5.24861	187	766.322
	61	517.638	185	1163.62			61	10.233	185	55.7207
	69	7.08571	198	647.097			69	0.623223	198	75.5397
	89	590.224	184	41.2994			89	13.4662	184	2.61666
	77	137.914	244	1350.55			77	3.31336	244	62.4089
	97	148.586	263	438.318			97	3.5188	263	16.3536
	93	3304.6	33		386.572		93	10.7098	33		36.6759
	98	84.9882	33		828.36		98	24.74	33		67.9747
	72	22.7589	34		1007.18		72	2.58656	34		114.327
	114	837.679	62		204.162		114	11.9684	62		18.9456
	50	256.81	58		827.15		50	4.68373	58		76.19
	115	37.8327	62		431.554		115	3.27224	62		37.1711
	112	19.5232	62		1424.74		112	5.20345	62		112.306
	97	64.61	90		110.366		97	9.36974	90		11.6643
	96	57.4947	89		133.068		96	1.0414	89		32.27
	98	11.911	90		286.239		98	3.03677	90		40.1995
	108	18.621	87		538.956		108	3.66191	87		101.482
	90	4.8376	120		334.775		90	0.455949	120		21.0419
	71	62.6511	125		25.9306		71	8.18134	125		5.03174
	113	35.5906	125		237.097		113	11.6312	125		15.7211
	63	63.4954	127		301.345		63	13.4726	127		57.1008
	100	21.648	157		16.1481		100	1.41793	157		2.58531
	107	222.281	157		143.374		107	9.74991	157		11.2971
	106	102.932	160		137.113		106	19.1545	160		21.9893
	101	99.0318	195		7.4145		101	27.097	195		0.984187
	103	91.5992	195		132.212		103	4.49335	195		8.94924
	103	52.3475	192		115.895		103	6.16915	192		23.3443
	97	26.8567	249		37.5313		97	3.03711	249		0.562522
	99	56.7491	249		132.212		99	9.8033	249		8.94924
	84	14.5162	223		115.895		84	3.26416	223		23.3443
	89	126.475	6		694.222		89	9.41105	6		37.314
	103	168.183	9		1115.29		103	15.6951	9		96.4183
	97	199.58	6		1008.73		97	10.4852	6		114.546
	129	62.7255	8		1704.64		129	1.55714	8		178.5
	108	136.6					108	3.35074
	103	526.303					103	10.2449
	103	10.4399					103	0.944341
	123	558.034					123	8.16289
	108	91.2751					108	1.94772
	132	84.0304					132	2.07166
	125	1605.08					125	9.91312
	132	69.9925					132	7.51938
	104	14.8539					104	2.77117
	144	248.3					144	11.6099
	85	491.95					85	4.94186
	153	49.3105					153	3.16535
	142	19.3766					142	4.77798
	137	59.5019					137	6.61652
	126	42.2785					126	0.959739
	129	8.04658					129	1.04859
	144	35.0997					144	3.24067
	128	4.26221					128	0.388698
	106	30.9845					106	4.86121
	148	40.908					148	12.31
	95	42.0294					95	7.9851
	129	17.7218					129	1.30963
	141	112.688					141	32.3483
	140	56.2673					140	10.3245
	160	74.5937					160	27.3691
	139	47.8915					139	1.11591
	139	17.2403					139	5.5584
	132	18.0469					132	2.55038
	122	33.151					122	5.29112
	119	5.34246					119	2.54961
	123	88.5134					123	5.83685
	137	101.998					137	9.57412
	128	160.573					128	10.2204
	173	44.6104					173	1.47394
	140	105.957					140	2.38454
	135	453.522					135	10.2712
	134	14.3368					134	1.16292
	152	418.193					152	5.46084
	137	68.775					137	1.25652
	166	96.4629					166	2.43917
	183	1745.82					183	7.93286
	195	149.091					195	5.27736
	140	10.1431					140	2.31857
	179	109.009					179	11.63
	119	994.461					119	7.2863
	185	101.932					185	5.36152
	177	23.1261					177	4.31046
	173	56.5575					173	5.89404
	175	21.3505					175	0.759048
	171	16.8662					171	1.03656
	184	35.3253					184	2.94194
	163	3.81901					163	0.325935
	155	62.618					155	7.63727
	177	44.4108					177	9.94384
	125	37.0804					125	6.27434
	191	19.2147					191	1.29888
	219	68.7624					219	7.73104
	218	102.743					218	6.1337
	256	44.9254					256	12.0772
	211	61.5378					211	2.50072
	211	38.3556					211	3.978
	237	41.0472					237	2.82579
	193	20.6503					193	3.3342
	185	12.7488					185	1.79039
	189	135.898					189	9.98426
	204	81.1512					204	7.2738
	263	230.785					263	10.291
	241	58.3899					241	1.49382
	213	126.591					213	3.56258
	208	529.878					208	7.05398
	201	12.611					201	0.970698
	226	435.316					226	5.70807
	212	48.6262					212	0.828678
	237	58.8815					237	1.38056
	271	2374.65					271	5.2918
	241	44.3673					241	5.50623
	203	12.0512					203	1.68898
	268	134.237					268	8.48791
	190	422.212					190	4.60307
	263	64.8653					263	2.92506
	261	32.4296					261	4.85851
	251	29.1606					251	2.33922
	224	31.0642					224	0.751813
	259	6.25409					259	0.645
	222	61.4925					222	4.47052
	237	2.27381					237	0.196273
	197	35.2688					197	5.74455
	241	78.5882					241	6.29821
	201	26.6929					201	3.79521
Figure S2E	Anti-S IgG and anti-RBD IgG trajactories in subjects with Pfizer-BioNTech vaccine
	Anti-S IgG trajactory						Anti-RBD IgG trajactory
	Days post symptom onset	COVID-19 Conv; post symptom onset (No Vaccine)	Days after 2nd dose	COVID-19 vaccinees.; post 2nd dose	Naive; post 2nd dose		Days post symptom onset	COVID-19 Conv; post symptom onset (No Vaccine)	Days after 2nd dose	COVID-19 vaccinees.; post 2nd dose	Naive; post 2nd dose
	17	12.803	5	1066.22			17	0.986212	5	64.1182
	23	214.687	16	4129.18			23	2.3932	16	522.338
	22	385.8	10	10461.9			22	66.0199	10	1339.74
	28	199.297	8	3205.33			28	19.2296	8	210.939
	30	202.953	7	2979.38			30	3.63799	7	195.338
	30	37.741	8	3699.78			30	4.35891	8	290.212
	26	112.227	45	822.027			26	8.31654	45	46.4593
	26	135.456	59	3588.35			26	16.1734	59	521.232
	21	8.90892	56	595.179			21	1.15254	56	93.168
	20	32.8802	36	912.345			20	4.89961	36	142.07
	39	149.37	51	3091.94			39	18.7614	51	190.58
	27	125.936	81	299.205			27	9.70595	81	57.1568
	38	133.957	71	879.276			38	4.54515	71	66.6697
	26	120.292	77	407.455			26	12.2965	77	37.533
	28	471.949	85	937.183			28	9.56906	85	153.084
	36	11.3815	102	2869.49			36	1.33628	102	219.585
	54	579.877	106	407.697			54	18.0389	106	43.2739
	45	132.929	100	297.243			45	3.84524	100	50.4253
	61	813.417	136	766.039			61	5.31527	136	58.5544
	54	3472.36	141	2808.66			54	16.9713	141	405.841
	56	154.298	145	556.238			56	20.5825	145	39.6796
	41	28.2393	121	359.356			41	6.55801	121	34.9086
	79	1034.64	126	672.968			79	12.7056	126	125.684
	14	47.2208	160	83.5913			14	1.34355	160	26.3541
	83	38.9243	205	1081.7			83	3.87284	205	907.542
	78	18.3921	181	307.594			78	5.8115	181	26.2207
	64	131.833	183	177.307			64	20.2528	183	17.9067
	63	88.9714	254	1648.72			63	1.70502	254	354.138
	66	9.70902	260	44.109			66	3.15291	260	16.3609
	67	67.8301	33		1101		67	7.38967	33		95.5545
	53	4.68564	28		963.788		53	1.03651	28		57.8118
	37	77.4095	29		408.7		37	25.7947	29		66.9861
	83	23.8271	30		1143.28		83	3.54378	30		143.269
	33	103.038	23		1160.32		33	20.3723	23		149.813
	65	13.8368	28		1072.5		65	1.16752	28		121.504
	65	281.939	33		178.449		65	11.5795	33		22.6798
	64	223.285	29		496.255		64	44.2403	29		56.2005
	66	197.969	29		210.575		66	53.0005	29		49.465
	65	196.873	45		405.74		65	6.95462	45		36.1201
	65	54.3958	45		354.722		65	6.10696	45		27.24
	61	32.8202	46		441.68		61	4.22824	46		44.0828
	59	141.193	58		558.201		59	24.7891	58		83.1818
	56	11.6052	65		335.714		56	4.88618	65		55.2906
	52	83.244	36		410.52		52	8.44127	36		60.623
	73	155.273	65		368.422		73	16.6209	65		43.7098
	67	221.736	57		91.212		67	11.1384	57		18.9753
	70	89.6778	51		320.246		70	2.43519	51		18.4554
	66	128.426	63		174.876		66	5.24861	63		38.4488
	61	517.638	67		268.818		61	10.233	67		41.4754
	69	7.08571	70		365.93		69	0.623223	70		25.1378
	89	590.224	66		144.464		89	13.4662	66		17.0757
	77	137.914	74		364.865		77	3.31336	74		23.8802
	97	148.586	70		379.608		97	3.5188	70		27.3276
	93	3304.6	73		275.168		93	10.7098	73		24.1166
	98	84.9882	74		170.009		98	24.74	74		20.6613
	72	22.7589	74		100.137		72	2.58656	74		11.8255
	114	837.679	70		166.784		114	11.9684	70		17.2404
	50	256.81	105		180.646		50	4.68373	105		28.5001
	115	37.8327	106		174.543		115	3.27224	106		13.8965
	112	19.5232	99		134.248		112	5.20345	99		9.82249
	97	64.61	105		161.91		97	9.36974	105		14.4362
	96	57.4947	109		368.006		96	1.0414	109		20.8248
	98	11.911	102		239.697		98	3.03677	102		19.1278
	108	18.621	91		381.647		108	3.66191	91		37.8143
	90	4.8376	100		336.569		90	0.455949	100		31.3656
	71	62.6511	113		135.422		71	8.18134	113		15.2518
	113	35.5906	100		293.492		113	11.6312	100		29.721
	63	63.4954	103		54.1538		63	13.4726	103		9.33275
	100	21.648	104		81.5738		100	1.41793	104		9.5784
	107	222.281	117		57.4219		107	9.74991	117		4.09302
	106	102.932	104		74.9996		106	19.1545	104		12.9963
	101	99.0318	146		106.958		101	27.097	146		15.8116
	103	91.5992	141		92.7186		103	4.49335	141		6.1145
	103	52.3475	133		89.0833		103	6.16915	133		5.81321
	97	26.8567	140		87.2408		97	3.03711	140		7.69672
	99	56.7491	142		78.076		99	9.8033	142		8.66287
	84	14.5162	131		119.434		84	3.26416	131		15.8481
	89	126.475	144		173.252		89	9.41105	144		11.5282
	103	168.183	131		40.8684		103	15.6951	131		6.95385
	97	199.58	132		83.1451		97	10.4852	132		7.25551
	129	62.7255	134		26.854		129	1.55714	134		8.25955
	108	136.6	158		62.0902		108	3.35074	158		6.53144
	103	526.303	170		151.89		103	10.2449	170		8.85941
	103	10.4399	154		126.642		103	0.944341	154		7.54519
	123	558.034	170		27.169		123	8.16289	170		3.87514
	108	91.2751	163		68.8431		108	1.94772	163		5.68136
	132	84.0304	167		10.0598		132	2.07166	167		1.52984
	125	1605.08	166		14.1001		125	9.91312	166		4.77778
	132	69.9925	200		55.1112		132	7.51938	200		8.58696
	104	14.8539	181		66.7643		104	2.77117	181		3.42099
	144	248.3	195		67.3816		144	11.6099	195		3.50852
	85	491.95	185		41.8702		85	4.94186	185		4.0867
	153	49.3105	187		63.4322		153	3.16535	187		8.65133
	142	19.3766	200		79.0062		142	4.77798	200		5.25835
	137	59.5019	198		71.6061		137	6.61652	198		7.88062
	126	42.2785	266		18.695		126	0.959739	266		2.42143
	129	8.04658	211		36.5037		129	1.04859	211		3.00768
	144	35.0997	217		234.515		144	3.24067	217		10.5177
	128	4.26221	247		130.204		128	0.388698	247		3.76248
	106	30.9845	249		20.5314		106	4.86121	249		1.20673
	148	40.908	274		22.2223		148	12.31	274		1.79376
	95	42.0294	237		18.8377		95	7.9851	237		1.65216
	129	17.7218	223		18.4401		129	1.30963	223		0.533915
	141	112.688	7		721.739		141	32.3483	7		61.8009
	140	56.2673					140	10.3245
	160	74.5937					160	27.3691
	139	47.8915					139	1.11591
	139	17.2403					139	5.5584
	132	18.0469					132	2.55038
	122	33.151					122	5.29112
	119	5.34246					119	2.54961
	123	88.5134					123	5.83685
	137	101.998					137	9.57412
	128	160.573					128	10.2204
	173	44.6104					173	1.47394
	140	105.957					140	2.38454
	135	453.522					135	10.2712
	134	14.3368					134	1.16292
	152	418.193					152	5.46084
	137	68.775					137	1.25652
	166	96.4629					166	2.43917
	183	1745.82					183	7.93286
	195	149.091					195	5.27736
	140	10.1431					140	2.31857
	179	109.009					179	11.63
	119	994.461					119	7.2863
	185	101.932					185	5.36152
	177	23.1261					177	4.31046
	173	56.5575					173	5.89404
	175	21.3505					175	0.759048
	171	16.8662					171	1.03656
	184	35.3253					184	2.94194
	163	3.81901					163	0.325935
	155	62.618					155	7.63727
	177	44.4108					177	9.94384
	125	37.0804					125	6.27434
	191	19.2147					191	1.29888
	219	68.7624					219	7.73104
	218	102.743					218	6.1337
	256	44.9254					256	12.0772
	211	61.5378					211	2.50072
	211	38.3556					211	3.978
	237	41.0472					237	2.82579
	193	20.6503					193	3.3342
	185	12.7488					185	1.79039
	189	135.898					189	9.98426
	204	81.1512					204	7.2738
	263	230.785					263	10.291
	241	58.3899					241	1.49382
	213	126.591					213	3.56258
	208	529.878					208	7.05398
	201	12.611					201	0.970698
	226	435.316					226	5.70807
	212	48.6262					212	0.828678
	237	58.8815					237	1.38056
	271	2374.65					271	5.2918
	241	44.3673					241	5.50623
	203	12.0512					203	1.68898
	268	134.237					268	8.48791
	190	422.212					190	4.60307
	263	64.8653					263	2.92506
	261	32.4296					261	4.85851
	251	29.1606					251	2.33922
	224	31.0642					224	0.751813
	259	6.25409					259	0.645
	222	61.4925					222	4.47052
	237	2.27381					237	0.196273
	197	35.2688					197	5.74455
	241	78.5882					241	6.29821
	201	26.6929					201	3.79521

## Sheet: Figure S3
Figure S3. Cross-variant neutralization level and breadth index in COVID-19 convalescents before and after vaccination.
Figure S3A	NT50 to Wuhan-Hu-1
		COVID-19 convalesents		COVID-19 vaccinees											Wilcoxon test
					After 2nd dose				After 3rd dose						COVID-19 convalescents					COVID-19 vaccinees 1st dose					COVID-19 vaccinees after 2nd dose					COVID-19 vaccinees after 3rd dose
		42	222	1st	28	78	105	223	17	43	82	114			COVID-19 convalescents	222				COVID-19 vaccinees	1st				COVID-19 vaccinees	28				COVID-19 vaccinees	17
	820#0009	68.36	40.47		5137	4851				2147	7803					vs.	ns	0.1336			vs.	**	0.002			vs.	***	0.0001			vs.	***	0.001
	820#0015	501.6	90.71	8213		4322			5342		5534	4685			COVID-19 convalescents	42				COVID-19 convalescents	222				COVID-19 convalescents	222				COVID-19 convalescents	222
	820#0025	220.9	97.82		10444
	820#0029	775.5	148.7		22349		22812	5453																	COVID-19 vaccinees	78				COVID-19 vaccinees	43
	820#0053	219.2	87.38		16013	6637	6155	3016																		vs.	***	0.0005			vs.	ns	0.125
	820#0081	5148	1502		39366				16841																COVID-19 convalescents	222				COVID-19 convalescents	222
	820#0082	325.7	53.06		17761
	820#0083	2350	125.3		32064	66115	23841	15216	15920																COVID-19 vaccinees	105				COVID-19 vaccinees	82
	820#0092	63.48	54.77	10805			7685			4951																vs.	**	0.0039			vs.	**	0.0078
	820#0107	75.28	64.62	13066																					COVID-19 convalescents	222				COVID-19 convalescents	222
	820#0117	116.9	107.1		14038				8941
	820#0144	181	337.3	22298			16171	4978																	COVID-19 vaccinees	223				COVID-19 vaccinees	114
	820#0163	250.8	138	11341		5250		876	3122		2180	5479														vs.	**	0.002			vs.	ns	0.125
	820#0167	290.2	89.42			15834		8181	10292		9976														COVID-19 convalescents	222				COVID-19 convalescents	222
	820#0225	30	30			7807	5253
	820#0231	30	30		8182					1261
	820#0276	63.44	130.3	12793		5975	5716	3966
	820#0310	118.7	497.9						3794		4024
	820#0329	437.8	44.39				2516	923
	820#0453	30	30		23239
	820#0456	55.84	96.94			4394		2807
	820#0660	1171	754.3	34075		39721			16987		12833
	820#0731	268.7	525.4	20287	23214
	820#0857	71.77	30					31.88	2501		1537
	820#0962	205.1	369.6
	820#1020	277.8	485.3	34919	25410				14134			10333
	820#1044	1944	2520	30271	29328	30575			11366			11861
	820#1281	281.7	116.6		42071	10262	5204			10331	9416
Figure S3B	NT50 to D614G
		COVID-19 convalesents		COVID-19 vaccinees											Wilcoxon test
					After 2nd dose				After 3rd dose						COVID-19 convalescents					COVID-19 vaccinees 1st dose					COVID-19 vaccinees after 2nd dose					COVID-19 vaccinees after 3rd dose
		42	222	1st	28	78	105	223	17	43	82	114			COVID-19 convalescents	222				COVID-19 vaccinees	1st				COVID-19 vaccinees	28				COVID-19 vaccinees	17
	820#0009	52.2	39.84		2452	2841				1983	7598					vs.	***	0.0002			vs.	**	0.002			vs.	***	0.0001			vs.	***	0.001
	820#0015	758.6	104.3	12810		3680			3716		6916	5838			COVID-19 convalescents	42				COVID-19 convalescents	222				COVID-19 convalescents	222				COVID-19 convalescents	222
	820#0025	246.7	115.4		9039
	820#0029	1116	173.9		31911		12592	2027																	COVID-19 vaccinees	78				COVID-19 vaccinees	43
	820#0053	192.2	101.7		7408	4341	2869	2348																		vs.	***	0.0005			vs.	ns	0.125
	820#0081	9403	1526		27915				10799		11490														COVID-19 convalescents	222				COVID-19 convalescents	222
	820#0082	621.6	49.61		13988
	820#0083	3578	166.4		22457	33907	29426	6902	11490																COVID-19 vaccinees	105				COVID-19 vaccinees	82
	820#0092	384.9	52.92	11368			3315			2696																vs.	**	0.0039			vs.	**	0.0039
	820#0107	186.4	52.64	10599																					COVID-19 convalescents	222				COVID-19 convalescents	222
	820#0117	103.1	162.2		6637				4461
	820#0144	207.1	301.2	17649			8639	1991																	COVID-19 vaccinees	223				COVID-19 vaccinees	114
	820#0163	346.7	171.5	9995		3381		505.5	2029		1903	2479														vs.	**	0.0039			vs.	ns	0.125
	820#0167	106.7	83.91			12457		6104	5285		9340														COVID-19 convalescents	222				COVID-19 convalescents	222
	820#0225	30	30			3825	3442
	820#0231	30	30		3770					540
	820#0276	96.57	88.09	6618		4871	3750	3204
	820#0310	342.9	501.1						2086		4599
	820#0329	619.1	56.86				1427	482.3
	820#0453	30	30		10205
	820#0456	58.92	97.66			2134		1625
	820#0660	1116	473.5	29887		25596			19733		11372
	820#0731	1258	372	26064	49672
	820#0857	30	30					30	1042		798.2
	820#0962	388	334.9
	820#1020	593.4	341	20859	21783				8450			10807
	820#1044	4126	1694	21624	34014	25808			9620			11737
	820#1281	258.8	102.8		22395	6123	1656			10951	17149
Figure S3C	NT50 to Alpha
		COVID-19 convalesents		COVID-19 vaccinees											Wilcoxon test
					After 2nd dose				After 3rd dose						COVID-19 convalescents					COVID-19 vaccinees 1st dose					COVID-19 vaccinees after 2nd dose					COVID-19 vaccinees after 3rd dose
		42	222	1st	28	78	105	223	17	43	82	114			COVID-19 convalescents	222				COVID-19 vaccinees	1st				COVID-19 vaccinees	28				COVID-19 vaccinees	17
	820#0009	30	30		2212	2235				2082	4683					vs.	**	0.0061			vs.	**	0.002			vs.	***	0.0001			vs.	**	0.0039
	820#0015	253.1	55.22	3863		2787			5049		4010	2779			COVID-19 convalescents	42				COVID-19 convalescents	222				COVID-19 convalescents	222				COVID-19 convalescents	222
	820#0025	546.6	81.53		4167
	820#0029	616.4	107.8		32405		10750	2010																	COVID-19 vaccinees	78				COVID-19 vaccinees	43
	820#0053	127.4	31.32		5666	2079	2890	2225																		vs.	***	0.0005			vs.	ns	0.125
	820#0081	5387	554		27085																				COVID-19 convalescents	222				COVID-19 convalescents	222
	820#0082	566.2	40.17		12088
	820#0083	537.7	121.3		20733	21666	39832	8118	13335																COVID-19 vaccinees	105				COVID-19 vaccinees	82
	820#0092	70.04	30	8938			6436			2792																vs.	**	0.0039			vs.	*	0.0156
	820#0107	106	30	9151																					COVID-19 convalescents	222				COVID-19 convalescents	222
	820#0117	103.3	83.39		7079				5737
	820#0144	170.5	180.2	11242			18655	2022																	COVID-19 vaccinees	223		0.0039		COVID-19 vaccinees	114
	820#0163	97.72	61.53	8817		3412		385.1	2143		1912	3254														vs.	**				vs.	ns	0.25
	820#0167	114.1	54.77			9344		4028	6561		9916														COVID-19 convalescents	222				COVID-19 convalescents	222
	820#0225	30	33.01			5076	4520
	820#0231	30	30		3660					556.9
	820#0276	55.32	85.91	7088		3782	3328	3424
	820#0310	264.1	417.7						3280		2599
	820#0329	848.8	130.4				1193	175.5
	820#0453	30	51.76		12152
	820#0456	37.99	70.3			930.5		1194
	820#0660	876.8	581	32607		24649
	820#0731	289.8	288.4	16532	20758
	820#0857	58.04	30					30	1827		890
	820#0962	176.7	307.1
	820#1020	215.3	316.5	21486	13901				9040			8419
	820#1044	1905	1330	18974	25450	22412			9128
	820#1281	305.3	81.93		24134	3982	3133			8248	8011
Figure S3D	NT50 to Beta
		COVID-19 convalesents		COVID-19 vaccinees											Wilcoxon test
					After 2nd dose				After 3rd dose						COVID-19 convalescents					COVID-19 vaccinees 1st dose					COVID-19 vaccinees after 2nd dose					COVID-19 vaccinees after 3rd dose
		42	222	1st	28	78	105	223	17	43	82	114			COVID-19 convalescents	222				COVID-19 vaccinees	1st				COVID-19 vaccinees	28				COVID-19 vaccinees	17
	820#0009	35.56	30		1492	1754				997.2	4798					vs.	*	0.0484			vs.	**	0.002			vs.	***	0.0001			vs.	***	0.001
	820#0015	30	30	5424		1733			1340		1494	1401			COVID-19 convalescents	42				COVID-19 convalescents	222				COVID-19 convalescents	222				COVID-19 convalescents	222
	820#0025	30	30		2880
	820#0029	32.17	30		8540		2509	463.1																	COVID-19 vaccinees	78				COVID-19 vaccinees	43
	820#0053	60.18	30		3959	753.4	751.4	147.7																		vs.	***	0.0005			vs.	ns	0.125
	820#0081	303.5	229.5		27396				7879		9291														COVID-19 convalescents	222				COVID-19 convalescents	222
	820#0082	296.3	30		6695
	820#0083	30	30		15396	12126	8240	6702	2431																COVID-19 vaccinees	105				COVID-19 vaccinees	82
	820#0092	70.43	30	3042			1218			486.4																vs.	**	0.0039			vs.	**	0.0039
	820#0107	119.4	30	1574																					COVID-19 convalescents	222				COVID-19 convalescents	222
	820#0117	32.67	30		7195				1957
	820#0144	32.94	155.4	7869			3622	498.4																	COVID-19 vaccinees	223				COVID-19 vaccinees	114
	820#0163	33.02	30	3778		864.7		197	628.3		563.7	1945														vs.	**	0.0078			vs.	ns	0.125
	820#0167	30	30			1458		492.5	1872		2200														COVID-19 convalescents	222				COVID-19 convalescents	222
	820#0225	30	30			887.9	801.7
	820#0231	30	30		2009					116.6
	820#0276	30	30	3840		2446	1181	665
	820#0310	30	88.87						555.7		1611
	820#0329	1541	30				346.6	30
	820#0453	35.95	30		2527
	820#0456	30	30			916.2		298.3
	820#0660	2798	538.8	40656		21187			9355		20373
	820#0731	43.39	36.1	7737	11316
	820#0857	42.18	30					30	378.9		237.6
	820#0962	128.6	109.3
	820#1020	33	44.31	22583	4055				2104			2008
	820#1044	266.2	334.3	12253	26306	14887			5236			9362
	820#1281	30.81	30		9166	4189	1298			2352	7221
Figure S3E	NT50 to Gamma
		COVID-19 convalesents		COVID-19 vaccinees											Wilcoxon test
					After 2nd dose				After 3rd dose						COVID-19 convalescents					COVID-19 vaccinees 1st dose					COVID-19 vaccinees after 2nd dose					COVID-19 vaccinees after 3rd dose
		42	222	1st	28	78	105	223	17	43	82	114			COVID-19 convalescents	222				COVID-19 vaccinees	1st				COVID-19 vaccinees	28				COVID-19 vaccinees	17
	820#0009	30	30		856.5	987.1				2884	4001					vs.	ns	0.2722			vs.	**	0.002			vs.	***	0.0001			vs.	***	0.001
	820#0015	57	35.75	3310		820.1			2004		2232	1894			COVID-19 convalescents	42				COVID-19 convalescents	222				COVID-19 convalescents	222				COVID-19 convalescents	222
	820#0025	30	82.22		3023
	820#0029	145.6	40.88		5953		1876	460.7																	COVID-19 vaccinees	78				COVID-19 vaccinees	43
	820#0053	30	38.42		2515	787.2	723.1	334.7																		vs.	***	0.0005			vs.	ns	0.125
	820#0081	298.6	573.1		19602				13916		10769														COVID-19 convalescents	222				COVID-19 convalescents	222
	820#0082	161.5	32.54		3561
	820#0083	30	30		12076	10657	7831	10915	9948																COVID-19 vaccinees	105				COVID-19 vaccinees	82
	820#0092	30	30	2447			773.8			1190																vs.	**	0.0039			vs.	**	0.0039
	820#0107	30	30	2226																					COVID-19 convalescents	222				COVID-19 convalescents	222
	820#0117	30	48.79		3671				3371
	820#0144	34.44	325.2	4994			2598	515.3																	COVID-19 vaccinees	223				COVID-19 vaccinees	114
	820#0163	34.13	105.4	3629		1221		143	1946		1875	2541														vs.	**	0.0039			vs.	ns	0.125
	820#0167	48.71	137.7			2635		1194	2114		5248														COVID-19 convalescents	222				COVID-19 convalescents	222
	820#0225	30	30			1420	758.4
	820#0231	30	30		1534					188.4
	820#0276	30	95.47	3904		1318	1565	1051
	820#0310	30	335						1950		2740
	820#0329	3126	48.94				296.9	53.21
	820#0453	30	30		2582
	820#0456	31.43	30			577.7		478.5
	820#0660	1191	679.4	26115		16419			24310		12142
	820#0731	58.31	101.5	5568	10063
	820#0857	36.55	30					30	691.8		497.3
	820#0962	182.9	255.8
	820#1020	86.4	179.8	13699	5590				4577			6079
	820#1044	295.9	807.9	11442	18395	12323			11560			13103
	820#1281	96.67	61.22		10653	2772	1100			10322	10952
Figure S3F	NT50 to Delta
		COVID-19 convalesents		COVID-19 vaccinees												Wilcoxon test
					After 2nd dose				After 3rd dose							COVID-19 convalescents					COVID-19 vaccinees 1st dose					COVID-19 vaccinees after 2nd dose					COVID-19 vaccinees after 3rd dose
		42	222	1st	28	78	105	223	17	43	82	114				COVID-19 convalescents	222				COVID-19 vaccinees	1st				COVID-19 vaccinees	28				COVID-19 vaccinees	17
	820#0009	33.51	30		1389	2467				1781	3120						vs.	**	0.0018			vs.	**	0.002			vs.	***	0.0001			vs.	***	0.001
	820#0015	557.7	139.4	3790		2174			1901		2367	1554				COVID-19 convalescents	42				COVID-19 convalescents	222				COVID-19 convalescents	222				COVID-19 convalescents	222
	820#0025	420.8	71.29		3582
	820#0029	1520	134.6		19654		9916	1877																		COVID-19 vaccinees	78				COVID-19 vaccinees	43
	820#0053	46.37	30		4922	1075	688.1	448																			vs.	***	0.0005			vs.	ns	0.125
	820#0081	2123	436.7		22318				9258		13329															COVID-19 convalescents	222				COVID-19 convalescents	222
	820#0082	908.7	49.62		6429
	820#0083	787.6	77.29		15928	10765	15601	8655	8583																	COVID-19 vaccinees	105				COVID-19 vaccinees	82
	820#0092	271.8	58.77	3416			1503			1434																	vs.	**	0.0039			vs.	**	0.0039
	820#0107	226.1	70.52	2109																						COVID-19 convalescents	222				COVID-19 convalescents	222
	820#0117	41.39	40.34		5056				4239
	820#0144	242.8	208.6	6044			5006	960.2																		COVID-19 vaccinees	223				COVID-19 vaccinees	114
	820#0163	151.2	73.31	3614		2194		139.1	1843		1189	1426															vs.	**	0.0039			vs.	ns	0.125
	820#0167	30	60.28			4457		1590	3940		6791															COVID-19 convalescents	222				COVID-19 convalescents	222
	820#0225	30	30			2666	1479
	820#0231	30	30		3249					487.9
	820#0276	55.38	102.3	4563		965.7	2063	794.4
	820#0310	173.3	227.9						2068		1777
	820#0329	108.5	30				989.3	130.6
	820#0453	30	30		10959
	820#0456	30	67.33			2908		915.4
	820#0660	1679	396	32497		15499			13472		10440
	820#0731	299.5	177.1	11294	20789
	820#0857	30	30					30	986.2		478.6
	820#0962	397.8	139.1
	820#1020	511.2	343.7	14042	8766				4979			4293
	820#1044	762.2	1126	4588	19443	18580			10655			10012
	820#1281	115.8	71.75		12301	2880	807.2			10729	8424
Figure S3G	NT50 to Omicron
		COVID-19 convalesents		COVID-19 vaccinees												Wilcoxon test
					After 2nd dose				After 3rd dose							COVID-19 convalescents					COVID-19 vaccinees 1st dose					COVID-19 vaccinees after 2nd dose					COVID-19 vaccinees after 3rd dose
		42	222	1st	28	78	105	223	17	43	82	114				COVID-19 convalescents	222				COVID-19 vaccinees	1st				COVID-19 vaccinees	28				COVID-19 vaccinees	17
	820#0009	30	30		576.7	1513				2145	2469						vs.	ns	0.6523			vs.	**	0.002			vs.	***	0.0001			vs.	***	0.001
	820#0015	30	30	4090		1258			2247		944.7	654.1				COVID-19 convalescents	42				COVID-19 convalescents	222				COVID-19 convalescents	222				COVID-19 convalescents	222
	820#0025	30	30		2748
	820#0029	30	30		7578		1015	469.3																		COVID-19 vaccinees	78				COVID-19 vaccinees	43
	820#0053	30	30		947.7	312.4	894.8	58.16																			vs.	***	0.0005			vs.	ns	0.125
	820#0081	136.6	108		14456				8687		14408															COVID-19 convalescents	222				COVID-19 convalescents	222
	820#0082	30	30		6276
	820#0083	30	30		7246	5968	5784	2150	3903																	COVID-19 vaccinees	105				COVID-19 vaccinees	82
	820#0092	30	30	2778			908.3			638.7																	vs.	**	0.0039			vs.	**	0.0039
	820#0107	36.22	30	1999																						COVID-19 convalescents	222				COVID-19 convalescents	222
	820#0117	30	30		3293				3053
	820#0144	30	30	2991			1904	416.9																		COVID-19 vaccinees	223				COVID-19 vaccinees	114
	820#0163	30	30	9859		2371		147	1523		1117	545.9															vs.	**	0.0039			vs.	ns	0.125
	820#0167	39.19	30			2947		274.1	2356		2196															COVID-19 convalescents	222				COVID-19 convalescents	222
	820#0225	30	30			514	275.7
	820#0231	30	30		913.7					351
	820#0276	30	30	1845		937	1540	281
	820#0310	36.54	65.25						747.2		675.7
	820#0329	122.1	30				114.4	47.09
	820#0453	30	30		2036
	820#0456	30	30			922.6		218.3
	820#0660	510.7	465.3	14108		8622			10199		14481
	820#0731	30	30	4157	8617
	820#0857	30	30					30	317.9		89.39
	820#0962	47.44	30
	820#1020	30	44.49	2635	3000				2919			1608
	820#1044	114.8	240.6	8725	8012	8810			5648			8484
	820#1281	30	30		1512	3255	1420			7066	4024
Figure S3H	Breadth index in binned groups of COVID-19 convalescents before vaccination
	>1000	200-1000	<200
	0.360479	1.54495	0.359447			Kruskal Wallis test
	1.57398	1.45263	0.578728			>1000 vs. 200-1000	ns	>0.9999
	1.83138	1.13515	1.20218			>1000 vs. <200	ns	0.9627
	1.52931	1.45674	1.64536			200-1000 vs. <200	ns	>0.9999
	0.602278	1.46341	2.4551
	0.951797	0.857294	3.21477
	2.14002	2.00068	10.6004
	1.19765	0.755377	1.75861
		0.6438	3.45406
		3.60679	0.841197
		5.37147	1.17285
		0.983708	1.62896
		1.76089	2.38635
		0.992481	1.99073
		1.43433	3.52762
		0.294773	3.17325
		1.48815	1.1526
		1.91301	1.1192
		1.29962	2.90676
		1.44458	1.84127
		0.831486	0.974717
		5.14453	1.21158
		2.04455	0
		2.27361	0
		3.41563	1.88552
		0.909019
Figure S3I	Breadth index to D614G
		COVID-19 convalescents		COVID-19 vaccinees									Wilcoxon test
					2nd dose		3rd dose						COVID-19 convalescents					COVID-19 vaccinees 1st dose					COVID-19 vaccinees after 2nd dose					COVID-19 vaccinees after 3rd dose
		42	222	1st	<90	>180	17	43	82	114			COVID-19 convalescents	222				COVID-19 vaccinees	1st				COVID-19 vaccinees	<90				COVID-19 vaccinees	17
	820#0009	0.578728	0.939828		0.583074			0.922532	0.973627					vs.	*	0.0138			vs.	ns	0.375			vs.	ns	0.0539			vs.	ns	0.0645
	820#0015	1.54495	1.22385	1.56177	0.850419		0.693901		1.25109	1.24769			COVID-19 convalescents	42				COVID-19 convalescents	222				COVID-19 convalescents	222				COVID-19 convalescents	222
	820#0025	1.13515	1.25922		0.865085
	820#0029	1.45674	1.2123		1.42842	0.368246																	COVID-19 vaccinees	>180				COVID-19 vaccinees	43
	820#0053	0.857294	1.24956		0.461615	0.776289																		vs.	*	0.0117			vs.	ns	0.75
	820#0081	1.83138	1.0163		0.708893		0.640592																COVID-19 convalescents	222				COVID-19 convalescents	222
	820#0082	2.00068	0.85039		0.787209
	820#0083	1.52931	1.43127		0.512628	0.452522	0.721208																					COVID-19 vaccinees	82
	820#0092	10.6004	0.925313	1.05225				0.54176																					vs.	ns	0.2188
	820#0107	3.45406	0.653957	0.810755																								COVID-19 convalescents	222
	820#0117	0.841197	1.71466		0.471659		0.497251
	820#0144	1.17285	0.882525	0.791225		0.396322																						COVID-19 vaccinees	114
	820#0163	1.43433	1.31019	0.881001	0.641954	0.562057	0.646507		0.871163	0.44944																			vs.	ns	0.875
	820#0167	0.294773	0.90727		0.78632	0.745185	0.512083		0.936055																			COVID-19 convalescents	222
	820#0225				0.487977
	820#0231				0.458783			0.414297
	820#0276	1.99073	0.579163	0.51618	0.814298	0.806402
	820#0310	3.52762	1.00684				0.546227		1.14397
	820#0329	1.44458	1.86657			0.506495
	820#0453				0.438408
	820#0456	1.1192	1.01076		0.482126	0.574361
	820#0660	0.951797	0.612315	0.876986	0.644126		1.16194		0.885886
	820#0731	5.14453	0.690351	1.28519	2.14122
	820#0857	0				0	0.409551		0.509754
	820#0962	2.04455	0.897821
	820#1020	2.27361	0.683066	0.597008	0.857092		0.596994			1.04601
	820#1044	2.14002	0.668273	0.714064	0.843935		0.845977			0.989519
	820#1281	0.909019	0.840647		0.595485			1.06019	1.82389
Figure S3J	Breadth index to Alpha
		COVID-19 convalescents		COVID-19 vaccinees									Wilcoxon test
					2nd dose		3rd dose						COVID-19 convalescents					COVID-19 vaccinees 1st dose					COVID-19 vaccinees after 2nd dose					COVID-19 vaccinees after 3rd dose
		42	222	1st	<90	>180	17	43	82	114			COVID-19 convalescents	222				COVID-19 vaccinees	1st				COVID-19 vaccinees	<90				COVID-19 vaccinees	17
	820#0009	0	0		0.457374			0.969296	0.598611					vs.	*	0.0123			vs.	**	0.0098			vs.	ns	0.3247			vs.	ns	0.1484
	820#0015	0.47307	0.415418	0.46841	0.642358		0.944842		0.72311	0.590548			COVID-19 convalescents	42				COVID-19 convalescents	222				COVID-19 convalescents	222				COVID-19 convalescents	222
	820#0025	2.70613	0.759805		0.397254
	820#0029	0.786586	0.655434		1.45056	0.365112																	COVID-19 vaccinees	>180				COVID-19 vaccinees	43
	820#0053	0.514799	0.0230045		0.352625	0.735097																		vs.	ns	0.6523			vs.	ns	0.25
	820#0081	1.0467	0.355978		0.687792																		COVID-19 convalescents	222				COVID-19 convalescents	222
	820#0082	1.81332	0.441023		0.680052
	820#0083	0.218836	0.958027		0.327397	0.532596	0.837319																					COVID-19 vaccinees	82
	820#0092	1.19594	0	0.826729				0.561268																					vs.	ns	0.0625
	820#0107	1.67845	0	0.699678																								COVID-19 convalescents	222
	820#0117	0.843498	0.692477		0.503212		0.640444
	820#0144	0.930464	0.488773	0.503503		0.402587																						COVID-19 vaccinees	114
	820#0163	0.306703	0.291944	0.776854	0.647893	0.41974	0.683376		0.875349	0.591668																			vs.	ns	0.25
	820#0167	0.323213	0.416863		0.589344	0.490492	0.636426		0.993967																			COVID-19 convalescents	222
	820#0225				0.648836
	820#0231				0.44529			0.428026
	820#0276	0.757177	0.557428	0.553005	0.631119	0.862297
	820#0310	2.63923	0.828596				0.863443		0.643215
	820#0329	2.00785	6.97707			0.162934
	820#0453				0.522297
	820#0456	0.309211	0.602032		0.206347	0.419157
	820#0660	0.742156	0.760735	0.956881	0.620267
	820#0731	1.0884	0.521599	0.814632	0.894065
	820#0857	0.671295				0	0.727236		0.57067
	820#0962	0.837807	0.81596
	820#1020	0.74778	0.629255	0.614979	0.546533		0.638826			0.814229
	820#1044	0.979624	0.522088	0.626434	0.732755		0.802576
	820#1281	1.09376	0.599654		0.386239			0.797787	0.850309
Figure S3K	Breadth index to Beta
		COVID-19 convalescents		COVID-19 vaccinees									Wilcoxon test
					2nd dose		3rd dose						COVID-19 convalescents					COVID-19 vaccinees 1st dose					COVID-19 vaccinees after 2nd dose					COVID-19 vaccinees after 3rd dose
		42	222	1st	<90	>180	17	43	82	114			COVID-19 convalescents	222				COVID-19 vaccinees	1st				COVID-19 vaccinees	<90				COVID-19 vaccinees	17
	820#0009	0.144943	0		0.357602			0.456873	0.613405					vs.	*	0.0268			vs.	**	0.0098			vs.	****	<0.0001			vs.	*	0.0137
	820#0015	0	0	0.400831	0.396785		0.246611		0.265988	0.294522			COVID-19 convalescents	42				COVID-19 convalescents	222				COVID-19 convalescents	222				COVID-19 convalescents	222
	820#0025	0	0		0.27367
	820#0029	0.0029108	0		0.381289	0.079421																	COVID-19 vaccinees	>180				COVID-19 convalescents	43
	820#0053	0.159514	0		0.245824	0.0394173																		vs.	ns	0.1484			vs.	ns	0.25
	820#0081	0.0534388	0.13553		0.695699		0.466897																COVID-19 convalescents	222				COVID-19 convalescents	222
	820#0082	0.900575	0		0.375895
	820#0083	0	0		0.183037	0.439352	0.151101																					COVID-19 convalescents	82
	820#0092	1.20759	0	0.224316				0.0927454																					vs.	*	0.0156
	820#0107	1.97438	0	0.168457																								COVID-19 convalescents	222
	820#0117	0.030725	0		0.511493		0.21625
	820#0144	0.0194702	0.40807	0.222921		0.0946645																						COVID-19 convalescents	114
	820#0163	0.0136775	0	0.318186	0.159904	0.1974	0.193499		0.248233	0.351441																			vs.	ns	0.125
	820#0167	0	0		0.0903569	0.0567415	0.179497		0.218178																			COVID-19 convalescents	222
	820#0225				0.110312
	820#0231				0.242763			0.0703493
	820#0276	0	0	0.303534	0.406392	0.161331
	820#0310	0	0.125817				0.139665		0.395844
	820#0329	3.70525	0			0
	820#0453				0.107588
	820#0456	0	0		0.203071	0.0966151
	820#0660	2.42594	0.702471	0.766192	0.533043		0.54992		1.58892
	820#0731	0.0560955	0.0123133	0.273387	0.486801
	820#0857	0.291597				0	0.141198		0.137757
	820#0962	0.563107	0.23351
	820#1020	0.0121065	0.0314298	0.391785	0.158589		0.14705			0.191983
	820#1044	0.123406	0.122209	0.377368	0.486397		0.459245			0.788775
	820#1281	0.00321812	0		0.40647			0.225415	0.766141
Figure S3L	Breadth index to Gamma
		COVID-19 convalescents		COVID-19 vaccinees									Wilcoxon test
					2nd dose		3rd dose						COVID-19 convalescents					COVID-19 vaccinees 1st dose					COVID-19 vaccinees after 2nd dose					COVID-19 vaccinees after 3rd dose
		42	222	1st	<90	>180	17	43	82	114			COVID-19 convalescents	222				COVID-19 vaccinees	1st				COVID-19 vaccinees	<90				COVID-19 vaccinees		17
	820#0009	0	0		0.198527			1.34813	0.510871					vs.	ns	0.0759			vs.	ns	0.8457			vs.	ns	0.766				vs.	ns	0.3223
	820#0015	0.0572519	0.0947126	0.659171	0.184087		0.371611		0.400073	0.40043			COVID-19 convalescents	42				COVID-19 convalescents	222				COVID-19 convalescents	222				COVID-19 convalescents		222
	820#0025	0	0.769979		0.287402
	820#0029	0.155064	0.0916596		0.265379	0.0798635																	COVID-19 vaccinees	>180				COVID-19 convalescents		43
	820#0053	0	0.146741		0.155478	0.102043																		vs.	ns	0.1289				vs.	ns	0.25
	820#0081	0.0524814	0.368954		0.497559		0.826007																COVID-19 convalescents	222				COVID-19 convalescents		222
	820#0082	0.444707	0.110147		0.199143
	820#0083	0	0		0.160808	0.716779	0.624166																					COVID-19 convalescents		82
	820#0092	0	0	0.279536				0.235724																						vs.	ns	0.2969
	820#0107	0	0	0.118441																								COVID-19 convalescents		222
	820#0117	0	0.243709		0.259923		0.37493
	820#0144	0.029404	0.960625	0.35203		0.09808																						COVID-19 convalescents		114
	820#0163	0.0187047	0.698148	0.331359	0.228161	0.13357	0.619664		0.85814	0.460818																				vs.	ns	0.25
	820#0167	0.0719062	1.81252		0.164832	0.142805	0.203079		0.524633																			COVID-19 convalescents		222
	820#0225				0.178732
	820#0231				0.184495			0.128676
	820#0276	0	0.652742	0.298519	0.216653	0.2594
	820#0310	0	0.651849				0.510096		0.678518
	820#0329	7.59196	1.31619			0.025991
	820#0453				0.109957
	820#0456	0.0553406	0		0.125504	0.161505
	820#0660	1.01753	0.89659	1.1933	0.412915		1.43186		0.946028
	820#0731	0.118601	0.144328	0.380461	0.432755
	820#0857	0.156811				0	0.267827		0.310086
	820#0962	0.873215	0.6649
	820#1020	0.227603	0.329014	0.646422	0.21907		0.322391			0.587111
	820#1044	0.138924	0.31241	0.404186	0.402455		1.01711			1.10498
	820#1281	0.264879	0.360508		0.267983			0.999126	1.16365
Figure S3M	Breadth index to Delta
		COVID-19 convalescents		COVID-19 vaccinees									Wilcoxon test
					2nd dose		3rd dose						COVID-19 convalescents					COVID-19 vaccinees 1st dose					COVID-19 vaccinees after 2nd dose					COVID-19 vaccinees after 3rd dose
		42	222	1st	<90	>180	17	43	82	114			COVID-19 convalescents	222				COVID-19 vaccinees	1st				COVID-19 vaccinees	<90				COVID-19 vaccinees	17
	820#0009	0.0915016	0		0.505497			0.827114	0.39753					vs.	**	0.0059			vs.	ns	0.0645			vs.	ns	0.5226			vs.	ns	0.4922
	820#0015	1.11896	1.80201	0.459489	0.499534		0.352221		0.4246	0.32739			COVID-19 convalescents	42				COVID-19 convalescents	222				COVID-19 convalescents	222				COVID-19 convalescents	222
	820#0025	2.04715	0.608817		0.341079
	820#0029	1.99866	0.881213		0.879251	0.340586																	COVID-19 vaccinees	>180				COVID-19 convalescents	43
	820#0053	0.0865222	0		0.306075	0.139987																		vs.	ns	0.0547			vs.	ns	>0.9999
	820#0081	0.408949	0.276291		0.566606		0.548926																COVID-19 convalescents	222				COVID-19 convalescents	222
	820#0082	2.97159	0.850824		0.360893
	820#0083	0.326552	0.496222		0.162442	0.567957	0.538263																					COVID-19 convalescents	82
	820#0092	7.22222	1.16149	0.314246				0.285308																					vs.	ns	0.2969
	820#0107	4.33083	1.17042	0.159481																								COVID-19 convalescents	222
	820#0117	0.13107	0.134112		0.358795		0.472338
	820#0144	1.40927	0.581191	0.270074		0.187995																						COVID-19 convalescents	114
	820#0163	0.548913	0.401019	0.31686	0.414559	0.12896	0.586352		0.53907	0.256194																			vs.	ns	0.625
	820#0167	0	0.509593		0.280119	0.191388	0.381017		0.679771																			COVID-19 convalescents	222
	820#0225				0.338948
	820#0231				0.394872			0.371974
	820#0276	0.758971	0.720837	0.355167	0.157393	0.194207
	820#0310	1.61556	0.422954				0.541445		0.437406
	820#0329	0.192496	0			0.112654
	820#0453				0.470895
	820#0456	0	0.557664		0.659487	0.318833
	820#0660	1.44522	0.505315	0.95365	0.389736		0.792711		0.813091
	820#0731	1.12903	0.296932	0.556055	0.895402
	820#0857	0				0	0.386969		0.297678
	820#0962	2.10051	0.32126
	820#1020	1.94189	0.688996	0.401617	0.344208		0.350893			0.413763
	820#1044	0.38255	0.440161	0.150723	0.607301		0.937279			0.843716
	820#1281	0.340882	0.482102		0.278538			1.03864	0.894311
Figure S3N	Breadth index to Omicron
		COVID-19 convalescents		COVID-19 vaccinees									Wilcoxon test
					2nd dose		3rd dose						COVID-19 convalescents					COVID-19 vaccinees 1st dose					COVID-19 vaccinees after 2nd dose					COVID-19 vaccinees after 3rd dose
		42	222	1st	<90	>180	17	43	82	114			COVID-19 convalescents	222				COVID-19 vaccinees	1st				COVID-19 vaccinees	<90				COVID-19 vaccinees	17
	820#0009	0	0		0.307613			0.999055	0.313778					vs.	ns	0.7344			vs.	*	0.0195			vs.	**	0.0016			vs.	**	0.0039
	820#0015	0	0	0.496151	0.286114		0.417357		0.166188	0.134071			COVID-19 convalescents	42				COVID-19 convalescents	222				COVID-19 convalescents	222				COVID-19 convalescents	222
	820#0025	0	0		0.260995
	820#0029	0	0		0.338187	0.0810068																	COVID-19 vaccinees	>180				COVID-19 convalescents	43
	820#0053	0	0		0.0574173	0.00943068																		vs.	**	0.0039			vs.	ns	0.25
	820#0081	0.0208284	0.0529891		0.366738		0.51496																COVID-19 convalescents	222				COVID-19 convalescents	222
	820#0082	0	0		0.352264
	820#0083	0	0		0.089854	0.139602	0.243738																					COVID-19 vaccinees	82
	820#0092	0	0	0.255035				0.123694																					vs.	*	0.0156
	820#0107	0.137367	0	0.151043																								COVID-19 convalescents	222
	820#0117	0	0		0.232938		0.339244
	820#0144	0	0	0.132971		0.0781932																						COVID-19 convalescents	114
	820#0163	0	0	0.868977	0.448467	0.138298	0.482859		0.505581	0.0946779																			vs.	ns	0.125
	820#0167	0.035319	0		0.184574	0.0299472	0.226661		0.217776																			COVID-19 convalescents	222
	820#0225				0.0622348
	820#0231				0.108403			0.260764
	820#0276	0	0	0.142208	0.152565	0.0637703
	820#0310	0.0737317	0.0753366				0.190542		0.161668
	820#0329	0.225846	0			0.0191377
	820#0453				0.086432
	820#0456	0	0		0.204537	0.067807
	820#0660	0.421297	0.600994	0.413512	0.216472		0.599693		1.12872
	820#0731	0	0	0.203732	0.370385
	820#0857	0				0	0.116512		0.0394094
	820#0962	0.0996002	0
	820#1020	0	0.0318252	0.0746654	0.117021		0.204836			0.153159
	820#1044	0.0443051	0.0845783	0.287524	0.287445		0.495589			0.714563
	820#1281	0	0		0.315188			0.68304	0.425527

## Sheet: Figure S4
Figure S4. T cell analysis in sustainers versus decayers after natural infection
Figure S4A	Clinical and demographic information for all COVID-19 convalesents
	Panel 1: Severity							Panel 2: Sx duration							Panel 3: Age							Panel 4: BMI							Panel 5: Gender
		S	D						S	D						S	D						S	D
	820#0447	3						820#0447	8						820#0447	48						820#0447	22.3756							Female	Male
	820#1044	1		Mann Whitney U test				820#1044	8		Mann Whitney U test				820#1044	76		Mann Whitney U test				820#1044	30.3415		Mann Whitney U test				S	0.67	0.33
	820#0310	2		Sustainer				820#0310	7		Sustainer				820#0310	33		Sustainer				820#0310	22.6382		Sustainer				D	0.66	0.34
	820#0089	6		vs.	*	0.0155		820#0089	13		vs.	*	0.043		820#0089	29		vs.	ns	0.3491		820#0089	20.3587		vs.	ns	0.8578
	820#0093	6		Decayer				820#0093	9		Decayer				820#0093	28		Decayer				820#0093	24.3253		Decayer				Fisher exact test
`	820#1166	5						820#1166	2						820#1166	59						820#1166	24.0987						Sustainer
	820#0454	2						820#0454	8						820#0454	26						820#0454	23.0492						vs.	ns	0.5673
	820#0085	4						820#0085	13						820#0085	35						820#0085	24.2738						Decayer
	820#0731	4						820#0731	23						820#0731	65						820#0731	20.7356
	820#0007	2						820#0007	4						820#0007	28						820#0007	23.8852
	820#0130	5						820#0130	11						820#0130	30						820#0130
	820#0456	2						820#0456	24						820#0456	24						820#0456	20.5244
	820#0102	3						820#0102	10						820#0102	55						820#0102	39.5
	820#0025	3						820#0025	16						820#0025	29						820#0025	27.8
	820#1020	3						820#1020	46						820#1020	60						820#1020	26.6288
	820#0020	3						820#0020	15						820#0020	71						820#0020	30.9965
	820#0100	1						820#0100	7						820#0100	25						820#0100	34
	820#0458	5						820#0458	10						820#0458	39						820#0458	26.6028
	820#0740		5					820#0740		14					820#0740		33					820#0740		27.4609
	820#0225		3					820#0225		12					820#0225		28					820#0225		24.9586
	820#0134		7					820#0134		17					820#0134		41					820#0134		37
	820#0117		1					820#0117		21					820#0117		47					820#0117		25.7658
	820#0646		1					820#0646		11					820#0646		32					820#0646		26.518
	820#0193		5					820#0193		15					820#0193		56					820#0193		29.6464
	820#0009		3					820#0009		3					820#0009		51					820#0009		20.1171
	820#0882		5					820#0882		23					820#0882		61					820#0882		23.2947
	820#0107		4					820#0107		20					820#0107		29					820#0107		23.1498
	820#0010		3					820#0010		8					820#0010		77					820#0010		27.8913
	820#0018		7					820#0018		10					820#0018		64					820#0018		20.7988
	820#0857		1					820#0857		1					820#0857		26					820#0857		21.4806
	820#0053		6					820#0053		24					820#0053		44					820#0053		27
	820#0091		8					820#0091		13					820#0091		68					820#0091		29.4112
	820#0015		3					820#0015		8					820#0015		53					820#0015		25.4946
	820#1137		5					820#1137		13					820#1137		53					820#1137		22.0448
	820#0098		3					820#0098		16					820#0098		30					820#0098		20.5244
	820#0145		2					820#0145		12					820#0145		27					820#0145		31.1902
	820#0082		6					820#0082		29					820#0082		55					820#0082		21.9247
	820#1281		6					820#1281		20					820#1281		53					820#1281		31.7517
	820#0019		5					820#0019		11					820#0019		73					820#0019		30.6804
	820#0637		3					820#0637		47					820#0637		44					820#0637		29.2105
	820#0268		6					820#0268		8					820#0268		58					820#0268		28.1889
	820#0453		5					820#0453		28					820#0453		23					820#0453		24.51
	820#1181		4					820#1181		10					820#1181		35					820#1181		23
	820#0029		7					820#0029		29					820#0029		56					820#0029		23.5651
	820#0276		3					820#0276		11					820#0276		37					820#0276		30.7822
	820#0203		6					820#0203		12					820#0203		45					820#0203		21.6158
	820#0144		5					820#0144		19					820#0144		47					820#0144		23.6724
	820#0962		8					820#0962		13					820#0962		53					820#0962		25.6757
	820#0163		3					820#0163		43					820#0163		66					820#0163		24.9586
	820#0167		6					820#0167		21					820#0167		44					820#0167		19.1561
	820#0081		9					820#0081		22					820#0081		46					820#0081		26.5684
	820#0026		8					820#0026		20					820#0026		49					820#0026		29.8138
	820#0231		2					820#0231		10					820#0231		33					820#0231		25.8398
	820#0526		6					820#0526		12					820#0526		26					820#0526		22.887
	820#0660		5					820#0660		11					820#0660		59					820#0660		27.4357
	820#0041		2					820#0041		8					820#0041		66					820#0041		24.4049
	820#0092		4					820#0092		5					820#0092		40					820#0092		23.4011
	820#0083		5					820#0083		26					820#0083		40					820#0083		25.8245
	820#0329		2					820#0329		12					820#0329		33					820#0329		25.1955
	820#0012		8					820#0012		12					820#0012		75					820#0012		22.3
	820#0301		9					820#0301		37					820#0301		25					820#0301		28.6939
	820#0153		5					820#0153		40					820#0153		23					820#0153		23
Figure S4B	Clinical and demographic information for sustainers and decayers selected for T cell analysis
	Panel 1: Severity							Panel 2: Sx duration							Panel 3: Age							Panel 4: BMI							Panel 5: Gender				Panel 6: anti-S IgG										Panel 7: anti-RBD IgG
		S	D						S	D						S	D						S	D						Female	Male			~40 days post symptom onset		~220 days post symptom onset								~40 days post symptom onset		~220 days post symptom onset
	820#0007	2						820#0007	4						820#0007	28						820#0007	23.8852						S	0.705882	0.294118			S	D	S	D							S	D	S	D
	820#0020	3		Mann Whitney U test				820#0020	15		Mann Whitney U test				820#0020	71		Mann Whitney U test				820#0020	30.9965		Mann Whitney U test				D	0.722222	0.277778		820#0007	12.803		19.2147			Mann Whitney U test				820#0007	0.986212		1.29888			Mann Whitney U test
	820#0025	3		Sustainer				820#0025	16		Sustainer				820#0025	29		Sustainer				820#0025	27.8		Sustainer								820#0020	37.741		38.3556		~40 days	Sustainer				820#0020	4.35891		3.978		~40 days	Sustainer
	820#0085	4		vs.	ns	0.0563		820#0085	13		vs.	ns	0.0725		820#0085	35		vs.	ns	0.6774		820#0085	24.2738		vs.	ns	0.9668		Fisher exact test				820#0025	21.3439		23.698			vs.	ns	0.8069		820#0025	1.37216		1.8473			vs.
	820#0089	6		Decayer				820#0089	13		Decayer				820#0089	29		Decayer				820#0089	20.3587		Decayer				Sustainer				820#0085	8.90892		12.7488		~40 days	Decayer				820#0085	1.15254		1.79039		~40 days	Decayer
	820#0093	6						820#0093	9						820#0093	28						820#0093	24.3253						vs.	ns	1		820#0089	32.8802		135.898							820#0089	4.89961		9.98426
	820#0100	1						820#0100	7						820#0100	25						820#0100	34						Decayer				820#0093	125.936		230.785		~220days	Sustainer				820#0093	9.70595		10.291		~220days	Sustainer
	820#0102	3						820#0102	10						820#0102	55						820#0102	39.5										820#0100	120.292		126.591			vs.	***	0.0006		820#0100	12.2965		3.56258			vs.
	820#0130	5						820#0130	11						820#0130	30						820#0130											820#0102	471.949		529.878		~220 days	Decayer				820#0102	9.56906		7.05398		~220 days	Decayer
	820#0310	2						820#0310	7						820#0310	33						820#0310	22.6382										820#0130	11.3815		12.611							820#0130	1.33628		0.970698
	820#0454	2						820#0454	8						820#0454	26						820#0454	23.0492										820#0310	384.586		1019.99							820#0310	7.68759		22.1065
	820#0456	2						820#0456	24						820#0456	24						820#0456	20.5244										820#0454	38.9243		64.8653							820#0454	3.87284		2.92506
	820#0458	5						820#0458	10						820#0458	39						820#0458	26.6028										820#0456	107.464		161.811							820#0456	0.963194		1.27978
	820#0731	4						820#0731	23						820#0731	65						820#0731	20.7356										820#0458	18.3921		32.4296							820#0458	5.8115		4.85851
	820#1020	3						820#1020	46						820#1020	60						820#1020	26.6288										820#0731	38.3735		146.564							820#0731	16.5796		11.0058
	820#1044	1						820#1044	8						820#1044	76						820#1044	30.3415										820#1020	112.225		128.504							820#1020	39.3531		11.6191
	820#1166	5						820#1166	2						820#1166	59						820#1166	24.0987										820#1044	989.084		3382.29							820#1044	85.9645		67.8439
																																	820#1166	23.8271		78.5882							820#1166	3.54378		6.29821
	820#0026		8					820#0026		20					820#0026		49					820#0026		29.8138
	820#0029		7					820#0029		29					820#0029		56					820#0029		23.5651									820#0026		112.227		41.0472						820#0026		8.31654		2.82579
	820#0041		2					820#0041		8					820#0041		66					820#0041		24.4049									820#0029		60.1981		19.4673						820#0029		3.44392		0.929927
	820#0053		6					820#0053		24					820#0053		44					820#0053		27									820#0041		135.456		20.6503						820#0041		16.1734		3.3342
	820#0082		6					820#0082		29					820#0082		55					820#0082		21.9247									820#0053		42.5957		26.1126						820#0053		4.33975		3.23996
	820#0083		5					820#0083		26					820#0083		40					820#0083		25.8245									820#0082		11.2127		4.90032						820#0082		2.63557		1.00665
	820#0092		4					820#0092		5					820#0092		40					820#0092		23.4011									820#0083		92.1979		13.1109						820#0083		11.2919		1.96596
	820#0098		3					820#0098		16					820#0098		30					820#0098		20.5244									820#0092		10.9476		2.79263						820#0092		1.85948		1.05311
	820#0107		4					820#0107		20					820#0107		29					820#0107		23.1498									820#0098		133.957		58.3899						820#0098		4.54515		1.49382
	820#0153		5					820#0153		40					820#0153		23					820#0153		23									820#0107		17.6617		9.25215						820#0107		2.4498		1.17158
	820#0163		3					820#0163		43					820#0163		66					820#0163		24.9586									820#0153		813.417		58.8815						820#0153		5.31527		1.38056
	820#0231		2					820#0231		10					820#0231		33					820#0231		25.8398									820#0163		106.665		23.7275						820#0163		9.44338		1.38173
	820#0268		6					820#0268		8					820#0268		58					820#0268		28.1889									820#0231		29.474		8.97329						820#0231		0.503161		0.171201
	820#0276		3					820#0276		11					820#0276		37					820#0276		30.7822									820#0268		28.2393		12.0512						820#0268		6.55801		1.68898
	820#0453		5					820#0453		28					820#0453		23					820#0453		24.51									820#0276		465.289		146.204						820#0276		7.94911		4.49018
	820#0857		1					820#0857		1					820#0857		26					820#0857		21.4806									820#0453		29.9265		8.58148						820#0453		1.04729		0.185164
	820#0962		8					820#0962		13					820#0962		53					820#0962		25.6757									820#0857		30.313		7.16713						820#0857		0.876954		0.252134
	820#1281		6					820#1281		20					820#1281		53					820#1281		31.7517									820#0962		107.797		30.8822						820#0962		9.20286		4.55903
																																	820#1281		79.4574		31.4837						820#1281		10.6494		2.72411
Figure S4D	AIM+ CD4 +T cells in sustainers and decayers after peptide stimulation
	SARS-CoV-2 spike							SARS-CoV-2 Remainder							HCoVs spike							HCoVs remainder							PHA							DMSO							CMV
		S	D						S	D						S	D						S	D						S	D						S	D						S	D
	820#0007-1	0.117						820#0007-1	0.0226						820#0007-1	0.0304						820#0007-1	0						820#0007-1	5.45						820#0007-1	0.0652						820#0007-1	0
	820#0020-1	0.114						820#0020-1	0						820#0020-1	0						820#0020-1	0.101						820#0020-1	6.18						820#0020-1	0.0127						820#0020-1	0.014
	820#0025-1	0.139			Mann Whitney U test			820#0025-1	0.0439			Mann Whitney U test			820#0025-1	0.0856			Mann Whitney U test			820#0025-1	0.0248			Mann Whitney U test			820#0025-1	17.9			Mann Whitney U test			820#0025-1	0.0103			Mann Whitney U test			820#0025-1	0.173			Mann Whitney U test
	820#0456-1	0.141			Sustainer			820#0456-1	0.05			Sustainer			820#0456-1	0.0157			Sustainer			820#0456-1	0.0648			Sustainer			820#0456-1	13.2			Sustainer			820#0456-1	0.0127			Sustainer			820#0456-1	0.0147			Sustainer
	820#0082-1		0.0942		vs.	ns	0.1121	820#0082-1		0.069		vs.	ns	0.6827	820#0082-1		0.0198		vs.	ns	0.8906	820#0082-1		0.0122		vs.	ns	0.5487	820#0082-1		5.97		vs.	ns	0.5461	820#0082-1		0.0132		vs.	ns	0.8768	820#0082-1		0		vs.	ns	0.9023
	820#0453-1		0.0479		Decayer			820#0453-1				Decayer			820#0453-1		0.0306		Decayer			820#0453-1		0		Decayer			820#0453-1		13.3		Decayer			820#0453-1		0.0183		Decayer			820#0453-1		0		Decayer
	820#0041-1		0.0523					820#0041-1		0					820#0041-1		0					820#0041-1		0					820#0041-1		15.8					820#0041-1		0					820#0041-1		0
	820#0083-1		0.105					820#0083-1		0.0796					820#0083-1		0.0232					820#0083-1		0					820#0083-1		4.04					820#0083-1		0.0562					820#0083-1		0.0182
	820#0093-1	0.223						820#0093-1	0.0586						820#0093-1	0.0754						820#0093-1	0.0653						820#0093-1	2.17						820#0093-1	0.019						820#0093-1	0.233
	820#0310-1	0.0901						820#0310-1	0.0695						820#0310-1	0.0921						820#0310-1	0.0924						820#0310-1	1.56						820#0310-1	0.0292						820#0310-1	0
	820#0089-1	0.359						820#0089-1	0.205						820#0089-1	0.161						820#0089-1	0.0398						820#0089-1	12						820#0089-1	0.0119						820#0089-1	0.0146
	820#0085-1	0.448						820#0085-1	0.0371						820#0085-1	0.0254						820#0085-1	0.0612						820#0085-1	3.64						820#0085-1	0.081						820#0085-1	0
	820#0098-1		0.0732					820#0098-1		0.0269					820#0098-1		0.162					820#0098-1		0.0431					820#0098-1		4.96					820#0098-1		0.0315					820#0098-1		0.0247
	820#0107-1		0.146					820#0107-1		0.0658					820#0107-1		0.0203					820#0107-1		0					820#0107-1		7.65					820#0107-1		0.0354					820#0107-1		0.0246
	820#0163-1		0.47					820#0163-1		0.217					820#0163-1		0.105					820#0163-1		0.167					820#0163-1		7.4					820#0163-1		0.0592					820#0163-1		0.537
	820#0268-1		0.261					820#0268-1		0.196					820#0268-1		0.0735					820#0268-1		0.0814					820#0268-1		15.1					820#0268-1		0.0369					820#0268-1		0.0524
	820#1166-1	0.148						820#1166-1	0.0919						820#1166-1	0.0994						820#1166-1	0.166						820#1166-1	10.4						820#1166-1	0.0779						820#1166-1	0.55
	820#0053-1		0.0937					820#0053-1		0.0353					820#0053-1		0.051					820#0053-1		0.025					820#0053-1		2.9					820#0053-1		0.0408					820#0053-1		0.015
	820#0029-1		0.0314					820#0029-1		0					820#0029-1		0.0597					820#0029-1		0.0285					820#0029-1		2.33					820#0029-1		0.0193					820#0029-1		0
	820#0100-1	0.123						820#0100-1	0.0546						820#0100-1	0.0489						820#0100-1	0.0358						820#0100-1	16.6						820#0100-1	0.148						820#0100-1	0.121
	820#0102-1	0.038						820#0102-1	0.0605						820#0102-1	0.0335						820#0102-1	0.0613						820#0102-1	3.4						820#0102-1	0.0456						820#0102-1	0.142
	820#0130-1	0.0945						820#0130-1	0.034						820#0130-1	0.0141						820#0130-1	0.0497						820#0130-1	6.11						820#0130-1	0						820#0130-1	0
	820#0454-1	0.0135						820#0454-1	0.0373						820#0454-1	0.0287						820#0454-1	0.0526						820#0454-1	4.92						820#0454-1	0.0583						820#0454-1	0.0717
	820#0458-1	0.0975						820#0458-1	0.0492						820#0458-1	0.12						820#0458-1							820#0458-1	6.6						820#0458-1	0.0364						820#0458-1	0.0185
	820#0731-1	0.386						820#0731-1	0.0598						820#0731-1	0.18						820#0731-1							820#0731-1	4.95						820#0731-1	0.0471						820#0731-1	0.0747
	820#1020-1	0.0548						820#1020-1	0.058						820#1020-1	0.0872						820#1020-1							820#1020-1	4.13						820#1020-1	0						820#1020-1	0.051
	820#1044-1	0.101						820#1044-1	0.0531						820#1044-1	0.0517						820#1044-1							820#1044-1	3.85						820#1044-1	0.0893						820#1044-1	0.125
	820#0026-1		0.0758					820#0026-1		0.0575					820#0026-1		0.14					820#0026-1		0.0809					820#0026-1		5.64					820#0026-1		0.0613					820#0026-1		0.211
	820#0276-1		0.0884					820#0276-1		0.182					820#0276-1		0.212					820#0276-1		0.131					820#0276-1		5.81					820#0276-1		0.054					820#0276-1		0.0594
	820#0092-1		0.188					820#0092-1		0.16					820#0092-1		0.133					820#0092-1		0.12					820#0092-1		5.87					820#0092-1		0.12					820#0092-1		0.151
	820#0857-1		0.125					820#0857-1		0.174					820#0857-1		0.0738					820#0857-1		0.088					820#0857-1		6.33					820#0857-1		0.109					820#0857-1		0.0737
	820#0231-1		0.0334					820#0231-1		0.0916					820#0231-1		0.0144					820#0231-1							820#0231-1		1.62					820#0231-1		0.0383					820#0231-1		0.0547
	820#1281-1		0.114					820#1281-1		0					820#1281-1		0.0535					820#1281-1							820#1281-1		0.109					820#1281-1		0					820#1281-1		0.0396
	820#0962-1		0					820#0962-1		0.0168					820#0962-1		0.0263					820#0962-1							820#0962-1		1.45					820#0962-1		0.0381					820#0962-1		0.143
	820#0153-1		0.0203					820#0153-1		0					820#0153-1		0.124					820#0153-1							820#0153-1		0.814					820#0153-1		0.0274					820#0153-1		0.0166
Figure S4E	AIM+ CD4 +TCD45RA- cells in sustainers and decayers after peptide stimulation
	SARS-CoV-2 spike							SARS-CoV-2 Remainder							HCoVs spike							HCoVs remainder							PHA							DMSO							CMV
		S	D						S	D						S	D						S	D						S	D						S	D						S	D
	820#0007-1	0.0146						820#0007-1	0						820#0007-1	0						820#0007-1	0						820#0007-1	2.08						820#0007-1	0						820#0007-1	0
	820#0020-1	0.0571						820#0020-1	0						820#0020-1	0						820#0020-1	0.0379						820#0020-1	1.55						820#0020-1	0						820#0020-1	0.014
	820#0025-1	0.0967			Mann Whitney U test			820#0025-1	0.0439			Mann Whitney U test			820#0025-1	0.0571			Mann Whitney U test			820#0025-1	0.0199			Mann Whitney U test			820#0025-1	6.87			Mann Whitney U test			820#0025-1	0			Mann Whitney U test			820#0025-1	0.0983			Mann Whitney U test
	820#0456-1	0.0684			Sustainer			820#0456-1	0.0188			Sustainer			820#0456-1	0.00524			Sustainer			820#0456-1	0.037			Sustainer			820#0456-1	2.23			Sustainer			820#0456-1	0.00425			Sustainer			820#0456-1	0.0049			Sustainer
	820#0093-1	0.191			vs.	ns	0.2158	820#0093-1	0.0586			vs.	ns	0.7298	820#0093-1	0.0754			vs.	ns	0.4618	820#0093-1	0.049			vs.	ns	0.3453	820#0093-1	1.09			vs.	ns	0.0604	820#0093-1	0			vs.	ns	0.4156	820#0093-1	0.194			vs.	ns	0.2647
	820#0310-1	0.0901			Decayer			820#0310-1	0.0695			Decayer			820#0310-1	0.0614			Decayer			820#0310-1	0.0693			Decayer			820#0310-1	1.17			Decayer			820#0310-1	0.0292			Decayer			820#0310-1	0			Decayer
	820#0089-1	0.349						820#0089-1	0.181						820#0089-1	0.144						820#0089-1	0.0398						820#0089-1	5.15						820#0089-1	0.0119						820#0089-1	0.0146
	820#0085-1	0.308						820#0085-1	0						820#0085-1	0.0254						820#0085-1	0.0306						820#0085-1	1.82						820#0085-1	0.0405						820#0085-1	0
	820#1166-1	0.138						820#1166-1	0.0919						820#1166-1	0.0861						820#1166-1	0.158						820#1166-1	5.52						820#1166-1	0.0682						820#1166-1	0.536
	820#0100-1	0.0702						820#0100-1	0.0364						820#0100-1	0.0326						820#0100-1	0.0358						820#0100-1	9.71						820#0100-1	0.0985						820#0100-1	0.0606
	820#0102-1	0.038						820#0102-1	0.0605						820#0102-1	0.0335						820#0102-1	0.0409						820#0102-1	1.7						820#0102-1	0.0228						820#0102-1	0.0945
	820#0130-1	0.0827						820#0130-1	0.017						820#0130-1	0.0141						820#0130-1	0.0331						820#0130-1	3.44						820#0130-1	0						820#0130-1	0
	820#0454-1	0.00899						820#0454-1	0.0339						820#0454-1	0.0287						820#0454-1	0.0451						820#0454-1	2.9						820#0454-1	0.035						820#0454-1	0.0627
	820#0458-1	0.0279						820#0458-1	0.0197						820#0458-1	0.0774						820#0458-1							820#0458-1	3.26						820#0458-1	0.0273						820#0458-1	0.0185
	820#0731-1	0.0772						820#0731-1	0						820#0731-1	0.143						820#0731-1							820#0731-1	0.99						820#0731-1	0.0471						820#0731-1	0.0747
	820#1020-1	0.047						820#1020-1	0.0415						820#1020-1	0.0581						820#1020-1							820#1020-1	2.31						820#1020-1	0						820#1020-1	0.017
	820#1044-1	0.0842						820#1044-1	0.0531						820#1044-1	0.0517						820#1044-1							820#1044-1	2.88						820#1044-1	0.0893						820#1044-1	0.125
	820#0082-1		0.0606					820#0082-1		0.0487					820#0082-1		0.00794					820#0082-1		0					820#0082-1		1.84					820#0082-1		0.00878					820#0082-1		0
	820#0453-1		0.0213					820#0453-1		0					820#0453-1		0.0153					820#0453-1		0					820#0453-1		0.782					820#0453-1		0.00913					820#0453-1		0
	820#0041-1		0.0348					820#0041-1		0					820#0041-1		0					820#0041-1		0					820#0041-1		2.68					820#0041-1		0					820#0041-1		0
	820#0083-1		0.0632					820#0083-1		0.0477					820#0083-1		0					820#0083-1		0					820#0083-1		0.932					820#0083-1		0					820#0083-1		0
	820#0098-1		0.0665					820#0098-1		0.00672					820#0098-1		0.162					820#0098-1		0.0359					820#0098-1		1.85					820#0098-1		0.0158					820#0098-1		0.00824
	820#0107-1		0.146					820#0107-1		0.0658					820#0107-1		0.0203					820#0107-1		0					820#0107-1		2.55					820#0107-1		0					820#0107-1		0
	820#0163-1		0.46					820#0163-1		0.207					820#0163-1		0.0947					820#0163-1		0.123					820#0163-1		5.52					820#0163-1		0.0592					820#0163-1		0.477
	820#0268-1		0.247					820#0268-1		0.167					820#0268-1		0.0572					820#0268-1		0.0679					820#0268-1		5.12					820#0268-1		0.0246					820#0268-1		0.0299
	820#0053-1		0.0662					820#0053-1		0.0302					820#0053-1		0.00637					820#0053-1		0.00625					820#0053-1		1.36					820#0053-1		0					820#0053-1		0.015
	820#0029-1		0.0314					820#0029-1		0					820#0029-1		0.0199					820#0029-1		0					820#0029-1		1.17					820#0029-1		0					820#0029-1		0
	820#0026-1		0.0568					820#0026-1		0.0432					820#0026-1		0.117					820#0026-1		0.0485					820#0026-1		2.21					820#0026-1		0.0204					820#0026-1		0.193
	820#0276-1		0.0694					820#0276-1		0.175					820#0276-1		0.136					820#0276-1		0.112					820#0276-1		3.07					820#0276-1		0.045					820#0276-1		0.0475
	820#0092-1		0.0998					820#0092-1		0.107					820#0092-1		0.057					820#0092-1		0.0633					820#0092-1		1.68					820#0092-1		0.06					820#0092-1		0.0232
	820#0857-1		0.0791					820#0857-1		0.116					820#0857-1		0.0246					820#0857-1		0.0377					820#0857-1		3.04					820#0857-1		0.0273					820#0857-1		0.0442
	820#0231-1		0.0111					820#0231-1		0.055					820#0231-1		0					820#0231-1							820#0231-1		0.649					820#0231-1		0.0128					820#0231-1		0.0274
	820#1281-1		0					820#1281-1		0					820#1281-1		0.0178					820#1281-1							820#1281-1		0					820#1281-1		0					820#1281-1		0
	820#0962-1		0					820#0962-1		0.0168					820#0962-1		0.0263					820#0962-1							820#0962-1		0.503					820#0962-1		0					820#0962-1		0.0613
	820#0153-1		0.0203					820#0153-1		0					820#0153-1		0.102					820#0153-1							820#0153-1		0.564					820#0153-1		0.0274					820#0153-1		0.0166
Figure S4G	AIM+ CD4 +TCD45RA- cells in sustainers and decayers after peptide stimulation
	SARS-CoV-2 spike							SARS-CoV-2 Remainder							HCoVs spike							HCoVs remainder							PHA							DMSO							CMV
		S	D						S	D						S	D						S	D						S	D						S	D						S	D
	820#0007-1	0.175						820#0007-1	0						820#0007-1	0.0622						820#0007-1	0.175						820#0007-1	10.4						820#0007-1	0.0808						820#0007-1	0
	820#0020-1	0.117						820#0020-1	0.0474						820#0020-1	0						820#0020-1	0.0963						820#0020-1	4.71						820#0020-1	0.05						820#0020-1	0.136
	820#0025-1	0.561			Mann Whitney U test			820#0025-1	0.431			Mann Whitney U test			820#0025-1	0.252			Mann Whitney U test			820#0025-1	0.379			Mann Whitney U test			820#0025-1	29.7			Mann Whitney U test			820#0025-1	0.396			Mann Whitney U test			820#0025-1	0.522			Mann Whitney U test
	820#0456-1	0.822			Sustainer			820#0456-1	0.548			Sustainer			820#0456-1	0.34			Sustainer			820#0456-1	0.584			Sustainer			820#0456-1	36.1			Sustainer			820#0456-1	0.583			Sustainer			820#0456-1	0.0447			Sustainer
	820#0082-1		0.122		vs.	ns	0.3642	820#0082-1		0.179		vs.	ns	0.7881	820#0082-1		0.0918		vs.	ns	0.5667	820#0082-1		0.154		vs.	ns	0.2174	820#0082-1		10.6		vs.	ns	0.7314	820#0082-1		0.118		vs.	ns	0.3498	820#0082-1		0.044		vs.	ns	0.5177
	820#0453-1		0.186		Decayer			820#0453-1		3		Decayer			820#0453-1		0.0939		Decayer			820#0453-1		3		Decayer			820#0453-1		32		Decayer			820#0453-1		0.149		Decayer			820#0453-1		0.112		Decayer
	820#0041-1		0.134					820#0041-1		0.0529					820#0041-1		0.121					820#0041-1		0.176					820#0041-1		13.1					820#0041-1		0.292					820#0041-1		0.16
	820#0083-1		0.0541					820#0083-1		0.152					820#0083-1		0					820#0083-1		0.22					820#0083-1		6.25					820#0083-1		0.128					820#0083-1		0.0886
	820#0093-1	0.26						820#0093-1	0.428						820#0093-1	0.22						820#0093-1	0.307						820#0093-1	18.5						820#0093-1	0.297						820#0093-1	1.29
	820#0310-1	0.408						820#0310-1	0.272						820#0310-1	0.155						820#0310-1	0.183						820#0310-1	6.97						820#0310-1	0.552						820#0310-1	0.248
	820#0089-1	0.546						820#0089-1	0.616						820#0089-1	0.603						820#0089-1	0.418						820#0089-1	29.5						820#0089-1	0.676						820#0089-1	0.692
	820#0085-1	0.288						820#0085-1	0.182						820#0085-1	0						820#0085-1	0.0789						820#0085-1	22						820#0085-1	0.279						820#0085-1	0.129
	820#0098-1		0.38					820#0098-1		0.693					820#0098-1		0.558					820#0098-1		0.707					820#0098-1		13.9					820#0098-1		0.612					820#0098-1		0.501
	820#0107-1		0.164					820#0107-1		0.186					820#0107-1		0.312					820#0107-1		0.106					820#0107-1		14.3					820#0107-1		0.335					820#0107-1		0.315
	820#0163-1		0.195					820#0163-1		0.208					820#0163-1		0.177					820#0163-1		0.194					820#0163-1		16.3					820#0163-1		0.603					820#0163-1		0.717
	820#0268-1		1.6					820#0268-1		0.835					820#0268-1		0.398					820#0268-1		0.794					820#0268-1		44.6					820#0268-1		0.654					820#0268-1		0.719
	820#1166-1	1.21						820#1166-1	1.08						820#1166-1	1.01						820#1166-1	1.21						820#1166-1	31.9						820#1166-1	1.08						820#1166-1	1.34
	820#0053-1		0.354					820#0053-1		0.524					820#0053-1		0.407					820#0053-1		0.323					820#0053-1		13.6					820#0053-1		0.308					820#0053-1		0.487
	820#0029-1		0.367					820#0029-1		0.225					820#0029-1		0.269					820#0029-1		0.939					820#0029-1		11.6					820#0029-1		0.322					820#0029-1		0.156
	820#0100-1	0.741						820#0100-1	0.533						820#0100-1	0.561						820#0100-1	1.17						820#0100-1	40.6						820#0100-1	0.828						820#0100-1	0.664
	820#0102-1	1.3						820#0102-1	1.34						820#0102-1	1.2						820#0102-1	0.869						820#0102-1	8.75						820#0102-1	0.886						820#0102-1	1.08
	820#0130-1	1.55						820#0130-1	1.14						820#0130-1	0.791						820#0130-1	1.13						820#0130-1	34.9						820#0130-1	1.34						820#0130-1	0.332
	820#0454-1	0.861						820#0454-1	1.29						820#0454-1	0.892						820#0454-1	1.3						820#0454-1	6.03						820#0454-1	0.861						820#0454-1	1.52
	820#0458-1	1.05						820#0458-1	1.43						820#0458-1	1.38						820#0458-1							820#0458-1	22.4						820#0458-1	0.837						820#0458-1	0.816
	820#0731-1	2.75						820#0731-1	1.83						820#0731-1	4.77						820#0731-1							820#0731-1	5.95						820#0731-1	0.644						820#0731-1	1.13
	820#1020-1	5.1						820#1020-1	3.98						820#1020-1	3.62						820#1020-1							820#1020-1	14.1						820#1020-1	1.61						820#1020-1	2.51
	820#1044-1	2.38						820#1044-1	2.27						820#1044-1	1.39						820#1044-1							820#1044-1	8.06						820#1044-1	1.41						820#1044-1	1.68
	820#0026-1		1.53					820#0026-1		2.92					820#0026-1		2.26					820#0026-1		2.17					820#0026-1		17.1					820#0026-1		1.86					820#0026-1		2.09
	820#0276-1		1.44					820#0276-1		2.51					820#0276-1		1.5					820#0276-1		1.85					820#0276-1		19.1					820#0276-1		1.29					820#0276-1		1.1
	820#0092-1		1.28					820#0092-1		1.46					820#0092-1		0.706					820#0092-1		1.94					820#0092-1		23.9					820#0092-1		0.885					820#0092-1		0.523
	820#0857-1		2.45					820#0857-1		2.42					820#0857-1		1.11					820#0857-1		1.43					820#0857-1		19.9					820#0857-1		1.04					820#0857-1		0.875
	820#0231-1		0.604					820#0231-1		0.305					820#0231-1		0.212					820#0231-1							820#0231-1		14					820#0231-1		0.49					820#0231-1		0.16
	820#1281-1		1.64					820#1281-1		0					820#1281-1		0.208					820#1281-1							820#1281-1		1.09					820#1281-1		0.196					820#1281-1		0.516
	820#0962-1		0.84					820#0962-1		1.38					820#0962-1		0.295					820#0962-1							820#0962-1		4.14					820#0962-1		0.374					820#0962-1		1.16
	820#0153-1		0.84					820#0153-1		0.499					820#0153-1		2.38					820#0153-1							820#0153-1		5.74					820#0153-1		0.216					820#0153-1		0.421
[truncated: 2 more columns]

## Sheet: Figure S5
Figure S5. S+ memory B cell sorting strategy, characteristics of mAbs and plasma cross-reactivity analysis.
Figure S5B	VL mutaion in S+ memory B cells from sustainers and decayers
	~40 days		~110 days
	S	D	S	D
	7	14	2	3		Kuskal Wallis test
	16	9	8	8		Sustainer (~40 days) vs. Decayer (~40 days)	*	0.0115
	17	8	8	3		Sustainer (~40 days) vs. Sustainer (~110 days)	ns	0.2998
	14	2	3	3		Sustainer (~40 days) vs. Decayer (~110 days)	ns	>0.9999
	12	17	4	4		Decayer (~40 days) vs. Sustainer (~110 days)	****	<0.0001
	12	4	7	12		Decayer (~40 days) vs. Decayer (~110 days)	****	<0.0001
	5	10	7	3		Sustainer (~110 days) vs. Decayer (~110 days)	ns	>0.9999
	21	11	4	7
	10	9	8	8
	7	4	8	10
	10	2	11	6
	1	4	2	7
	3	0	6	9
	8	0	9	5
	0	1	3	0
	5	0	7	9
	4	0	6	11
	9	0	8	7
	0	0	7	3
	5	2	1	3
	3	1	5	1
	3	1	6	2
	2	1	4	10
	0	2	8	3
	8	3	11	6
	3	1	4	2
	1	1	3	5
	0	0	4	6
	2	2	3	5
	2	1	0	7
	0	0	3	2
	3	2	3	6
	0	2		3
	1	1		2
	1	0		4
	1	1		2
	2	0		1
	3	1		3
	0	1		3
	0	0		5
		1		6
		0		8
		1		6
		1		4
		0		0
		0		1
		2		4
		2		0
		3
		0
		1
		4
		0
		1
		1
		0
		1
		1
		0
		1
		2
		5
		7
		4
		3
		1
		3
		0
		2
Figure S5C	VH segment usage in S+ memory B cells from sustainers and decayers
		~40 days		~110 days
		S	D	S	D
	1-18	0	3.125	4.34783	2.08333
	1-2	0	3.125	2.89855	4.16667
	1-24	0	3.125	2.89855	0
	1-46	7.5	6.25	1.44928	0
	1-58	0	0	0	2.08333
	1-69	10	3.125	11.5942	8.33333
	1-8	0	0	1.44928	4.16667
	3-15	2.5	0	0	0
	3-21	5	0	1.44928	2.08333
	3-23	7.5	3.125	4.34783	8.33333
	3-30	22.5	12.5	15.942	18.75
	3-30-3	12.5	12.5	7.24638	4.16667
	3-33	0	3.125	5.7971	0
	3-43	0	0	0	0
	3-48	2.5	0	1.44928	0
	3-49	0	3.125	1.44928	0
	3-53	2.5	6.25	0	0
	3-66	0	3.125	4.34783	0
	3-7	2.5	6.25	2.89855	0
	3-72	0	0	0	0
	3-74	2.5	0	1.44928	4.16667
	3-9	2.5	3.125	2.89855	2.08333
	4-30-4	2.5	0	0	0
	4-39	5	3.125	1.44928	12.5
	4-4	0	3.125	2.89855	6.25
	4-59	7.5	12.5	2.89855	2.08333
	4-61	2.5	0	1.44928	0
	5-10-1	0	0	2.89855	0
	5-51	2.5	0	4.34783	2.08333
	3-13	0	3.125	0	2.08333
	4-31	0	3.125	0	4.16667
	4-34	0	3.125	1.44928	0
	4-38-2	0	0	1.44928	2.08333
	3-11	0	0	1.44928	4.16667
	3-20	0	0	1.44928	0
	3-43D	0	0	0	0
	3-64	0	0	1.44928	0
	4-30-2	0	0	1.44928	0
	6-1	0	0	1.44928	0
	7-4-1	0	0	0	0
	1-3	0	0	0	4.16667
Figure S5D	EC50 regression curves raw data
	Sustainer: ~40 days post symptom onset
	mAb dilution (ug/mL)	492_P1_A5	0007A2	495_P1_A5	494_P1_A6	496_P1_D4	0007A4	0007A9	492_P1_A8	492_P1_D7	496_P2_A10	496_P1_E5	496_P2_A6	492_P1_E12	496_P2_B11	496_P2_A8	496_P1_G2	496_P2_A11	496_P1_G4	YC490_B1	496_P1_D2	493_P1_A1	492_P1_D9	496_P1_D7	YC490_A10	496_P1_D5	492_P1_D8	494_P1_B10	494_P1_B11	494_P1_A4	494_P1_B8	495_P1_B11	496_P1_D8	493_P1_A4	493_P1_A5	0007A8	492_P1_D6	492_P1_D1	494_P1_A11	492_P1_D10	494_P1_A10
	10	14225	12698				16491	11223	12815					9402							6580	21057	10675	2800	1375	2266	12387	5957	7155	3801	3101	6628	6350	4507	12639	921	5146	1398	4628	10136	2792
	3.33333	15667	16007				18583	14584	13814					11113							7829	17489	11482	2885	1319	1684	13314	6841	7798	4428	3121	4674	8094	5204	12227	789	2991	952	2787	9899	3797
	1.11111	14937	15585				11751	11825	11401	4158				6897							7420	15490	10345	2093	920	1064	10309	6014	6274	3272	2235	2521	8477	3607	10470	536	1367	528	1212	5953	3222
	0.37037	12448	11621				5043	8683	10886	2065				4254							4644	9911	5400	1607	665	565	6802	4565	4576	2360	1767	1246	6052	2851	4990	342	653	380	675	3631	2623
	0.123457	9627	6934				2234	7121	7448	965				2117							1997	4619	3182	843	441	379	4165	3458	2853	1431	975	641	3193	1983	2289	263	389	305	449	1663	1862
	0.0411523	4748	3604				1020	3794	3039	566				1049							1055	2291	1197	519	346	301	1925	1718	1368	765	762	392	1781	1129	1302	230	297		319	876	1060
	0.0137174	2195	1460				533	1738	1463	389				574							595	1450	738	360		256	1008	850	752	456	378	315	905	687	692					544	603
	0.00457247	1309	671				301	1000	920	367				386							367	836	448	273			534	506	446	315	282	252	506	448	485					389	410
	0.00152416		379					496																				348	328				359								301
	0.000508053
	1e-08	238.25	194				194	194	238.25	238.25				238.25							279	238.25	238.25	209	209	209	238.25	209	209	209	209	209	209	238.25	238.25	194	238.25	238.25	209	238.25	209
	1			19855	16473	3551					8870	4323	8178		13691	5297	7622	9442	1855	1960
	0.333333			17537	12592	2183					7082	2010	4126		8572	3512	3268	3833	924	902
	0.111111			11658	8977	1232					3645	965	1871		3527	1933	1648	1915	561	530
	0.037037			6143	4752	701					1767	558	870		1535	966	813	913	365	363
	0.0123457			2861	2353	425					857	351	505		812	543	462	540	290	289
	0.00411523			1317	1096	312					515	285	352		493	371	325	359
	0.00137174			745	610	259					353				326	288		280
	0.000457247			465	421						271				275
	1e-08			229.667	229.667	229.667					229.667	229.667	229.667		229.667	229.667	229.667	229.667	229.667	229.667
	Decayer ~40 days post symptom onset
	mAb dilution (ug/mL)	496_P2_D12	0018D5	492_P2_A8	493_P1_E5	0015D4	493_P1_E11	0015C3	0018B1	492_P2_A5	493_P1_E6	0030A11	496_P2_C7	496_P2_F3	0012D6	494_P2_A2	494_P1_F10	494_P1_E4	0018C10	492_P2_B10	493_P1_D5	494_P1_F11	0012C9	0012D1	0030A5	0018C8	492_P2_B6	492_P2_A10	496_P2_H1	494_P2_A1	494_P1_E8	496_P2_F6	496_P2_H6	0012B10	0012C12	492_P2_B7	492_P2_B8	492_P2_A7	496_P2_E10	494_P1_E12	494_P1_E1	494_P1_F9	495_P1_C2	0012A2	0012C6	0012C7	0012D2	0012D5	0012D8
	10		4605	5777	2320	10644	14534	14406	8686	1916	13477	14564							3584	9797	8564		21069	7493	18708	13419	10730	11946						607	5560	9951	13971	1701	783	5643	3398	2297	1849	4440	1899	14829	21333	7550	24507
	3.33333		6364	7407	1323	19148	15957	20948	8020	1698	18066	18516							3520	11006	6812		21508	6768	20343	17233	11839	16487						439	6495	11373	14122	1401	763	7394	3978	2550	1761	6489	1903	16254	19806	9214	24434
	1.11111		3520	4397	727	25499	14290	19618	6376	1353	15443	16879							2013	8211	4223		25174	4909	19237	12599	11902	11008						334	5369	9430	9965	1004	705	5255	3357	2359	1428	8879	1576	18114	12585	7400	20590
	0.37037		1314	2451	490	18787	8486	18004	4334	847	9660	10128							1029	4100	2572		15660	3128	12424	10740	6065	6434							3789	6017	6624	682	623	3909	2039	1248	986	9074	974	16363	7834	5776	13236
	0.123457		662	1443	367	14480	3711	13611	2180	601	5099	5944							540	2363	1505		11568		7800	7372	3174	2520							2246	3616	3055	436	516	2063	1095	782	598	9399	813	10796	3301	4904	6382
	0.0411523		363	789		7884	1818	7707	1082	367	2333	1513							324	1131	795		6931		4310	3540	1642	1442								1767	1279	329	417	991	653	456	427	5200	391	6730	3143	3453	4918
	0.0137174		266	522		3842	898	2035	631	314	1102	1568								634	480		3952			1864	844	723								1185	739	273	337	571	424	346	304	2387		4344			3866
	0.00457247			435			583		386		698	2315								378	367		2390			761	585	515								734	455	237	286	361	298	277	254	1263		3615
	0.00152416								288																	476													272	283
	0.000508053
	1e-08		194	238.25	238.25	2780.3	238.25	2780.3	194	214	238.25	2780.3							194	238.25	238.25		2780.3	2780.3	2780.3	194	238.25	238.25						243.5	2780.3	238.25	238.25	238.25	209	209	209	209	209	243.5	243.5	2780.3	2780.3	2780.3	2780.3
	1	12655											15082	2396		18514	3319	2311				7018							3821	12526	6535	10859	2406
	0.333333	9147											9461	1098		13760	2017	1016				5320							3163	7277	3470	4660	1191
	0.111111	5902											4250	576		9121	1180	546				3113							1859	3486	1966	2017	636
	0.037037	4376											2116	383		3855	621	373				1550							974	1507	1010	964	415
	0.0123457	2180											1003	303		1785	388	294				838							586	772	622	554	295
	0.00411523	1079											576			872	290					504							368	479	388	377	258
	0.00137174	632											389			509						339								325	305	295
	0.000457247	397											298			370
	1e-08	229.667											229.667	229.667		229.667	229.667	229.667				229.667							229.667	229.667	229.667	229.667	229.667
	Sustainer ~110 days post symptom onset
	mAb dilution (ug/mL)	494_P1_C12	492_P1_C4	492_P1_E4	496_P1_G12	496_P1_H12	492_P1_E7	492_P1_C1	492_P1_C10	496_P1_F1	496_P1_G11	496_P1_G6	492_P1_F1	496_P1_E7	496_P1_G10	492_P1_B7	494_P1_C2	496_P1_F8	493_P1_A11	495_P1_A7	496_P1_G5	494_P1_B3	496_P1_E10	492_P1_C8	496_P1_F9	492_P1_B3	492_P1_C11	492_P1_F2	496_P2_B8	493_P1_B10	494_P1_C5	496_P1_E8	496_P1_E9
	10	7610	5597		8906	8702		4685			4024		10542	4095	3503	10039	9813	4924	14973	11715	8570	6315			9458	12254	8487		1362	4944	2368	3618	2471
	3.33333	16151	5521	6419	4529	14522		4886	27504	3310	4682	5188	17784	6216	3513	9470	14589	5803	19240	15082	12149	4920		14511	11390	14740	7928	8300	863	4094	1260	4329	2579
	1.11111	17876	3972	7077	1781	11802		3433	24111	1934	4193	3712	13837	14781	2871	6826	13729	4453	17372	13717	16252	2424	1681	13978	11292	11809	6406	7628	638	2835	665	3874	1600
	0.37037	14122	2148	5132	981	6641		1967	17676	1426	2549	2992	8862	15439	1617	3607	11979	3478	12166	10333	11246	1255	851	8740	10177	9163	4092	4180	431	1429	435	2902	914
	0.123457	8468	1151	2633	526	3245	13890	1075	11786	937	1334	1747	4386	7806	1216	1736	16488	1863	5101	6119	6011	636	507	3684	6688	5842	2209	2073	336	797	310	1860	552
	0.0411523	4004	604	1477	396	1584	6691	662	5027	680	726	826	2070	4096	913	866	6839	1017	2358	2799	2861	417	434	1715	4224	2608	1007	995	262	470		1142	355
	0.0137174	2270	409	737		850	2886	425	2438	662	500	535	943	2180	615	543	2993	635	1223	1471	1226			986	1619	1382	624	589	279			667
	0.00457247	1049	314	458		523	1293	322	1135		342	375	521	1376		381	1626	411	626	803	758			560	914	769	405	373	299			445
	0.00152416	663				378	663		617				361	1047		315	880		438	602	460			396	832				249			329
	0.000508053
	1e-08	231	214	214	231	231	214	214	214	231	231	231	214	231	231	214	231	231	214	231	231	231	231	214	231	238.25	214	214	231	214	231	231	231
	Decayer ~110 days post symptom onset
	mAb dilution (ug/mL)	493_P1_G5	493_P1_D12	496_P3_G9	492_P1_G12	492_P1_G2	493_P1_F1	492_P2_C7	493_P1_C1	493_P1_F3	496_P1_C12	496_P2_D2	492_P1_G11	493_P1_F5	495_P1_D4	496_P1_A1	496_P3_G5	493_P1_F9	493_P1_G12	496_P1_A11	496_P1_B2	496_P1_C6	493_P1_C4	495_P1_D9	496_P1_B5	496_P3_G6	492_P1_H5	493_P1_F10	493_P1_F11	493_P1_G11	496_P1_C7	496_P1_D12	492_P1_G6	492_P1_G7	493_P1_D7	496_P1_B1	496_P1_B8	493_P1_B3	493_P1_C5	493_P1_C6	493_P1_E12	496_P1_B12	492_P1_G3	492_P1_H3	496_P1_A12	493_P1_C8	493_P1_B8	496_P1_C4	493_P1_B6
	10	7881	14231	8655	6852	7695	11006	9552	5773	12124	9055	4040	15367	1994	11167	11004	3428	2362		12434	4671	6699	1768	3053	751	3256	4255	7896	8812	9315	5189	6325	13407	18064	5039		2137	10563	7776	7082	2563	1432	13170	4409	3611	10312	3392	8419	5237
	3.33333	11306	20257	13380	7417	7722	15193	16300	6367	7054	11170	6529	15065	2256	16088	14736	2016	3458	12731	10034	6674	11322	1873	2686	634	3797	3127	10689	13498	9984	9010	10333	13587	20851	5994		3307	7339	13754	10497	2768	2055	14615	4663	5116	13648	2263	9826	8002
	1.11111	9882	16396	7660	4668	7094	15550		6726	2621	9749	5298	8968	1597	11756	12973	918	2753	12724	5121	6416	14906	1019	1688	428	3046	1530	7557	9869	5209	11338	12138	18634	20262	4300		3887	3478	14251	13492	1671	1696	15040	2930	4865	12492	1133	6361	5806
	0.37037	6363	13826	2854	2705	4503	12453	14860	2744	1258	5742	3393	3837	1024	7383	12086	501	1734	13319	2332	4422	14544	600	911		1830	842	4041	5854	2204	9783	10370	16476	13545	3305		2730	1540	10363	12411	1094	1295	11884	1938	3768	7281	637	2823	3600
	0.123457	2337	8068	1062	1475	2085	7621	6783	3742	557	2687	2336	1811	565	3049	7468	339	815	4879	1058	2908	7512	366	582		1023	497	1701	2212	904	6712	8574	10205	8772	1594		1494	669	7185	10195	574	888	7266	1106	2218	3654		1214	1920
	0.0411523	1054	3437	557	759	1306	2898	2965		337	1254	1429	863	347	1496	4028		463	4288	587	1587	3762	280			548	348	790	1042	444	3465	5691	3781	3494	744		817	356	3093	4926	363	520	3283	660	1104	1524		711	866
	0.0137174	534	1485	379	473	718	1320	1390			622	792	579	260	719	1618		305	2540	390	910	1907						423	519	289	1656	2705	5727	1684	433		504	295	1698	1981		372	1390	420	636	700		490	542
	0.00457247	317	736		358	468	694	734			416	475	392		462	795					511	924						257	316		791	1220		925			352		733	775			791	333	395	428			341
	0.00152416		434				413	468				359				596						545										678		536					399	469									298
	0.000508053
	1e-08	194	194	231	214	238.25	194	214	2780.3	194	243.5	231	214	194	243.5	243.5	243.5	194	2780.3	243.5	243.5	243.5	214	243.5	243.5	243.5	214	194	194	194	243.5	243.5	2780.3	214	194		243.5	214	194	194	194	243.5	238.25	214	243.5	214	214	243.5	214
Figure S5E	EC50 regression curves raw data for controls
	mAb dilution (ug/mL)	Exp1	Exp2	Exp3	Exp4	Exp5	Exp6	Exp7
	1	13331	6701	9224	9887	6933	15718	11211
	0.33333	14490	6927	9144	9589	7860	14835	11814
	0.11111	11371	6304	7018	9092	6472	9684	8456
	0.03704	5831	3832	4537	5230	4453	7031	4811
	0.01235	2875	1773	2758	2384	2126	3125	2417
	0.00412	1394	938	1234	1102	997	1506	1048
	0.00137	797	545	729	645	574	732	649
	0.00046	565	343	417	423	330	240	242
	1e-08	230	209	238.25	238.25	194	231	243.5
Figure S5F	Human coronavirus spike IgG in plasma from sustainers and decayers
	SARS 1 S								MERS S									HKU1 S									OC43 S									NL63 S									229E S
		S	D							S	D								S	D								S	D								S	D								S	D
	820#0447	308.111							820#0447	364.25								820#0447	0.208726								820#0447	0.194856								820#0447	0.182047								820#0447	0.13357
	820#1044	12172.5			Unpaired t test after antibody data log transformation				820#1044	1942.64			Unpaired t test after antibody data log transformation					820#1044	2.0586			Unpaired t test after antibody data log transformation					820#1044	1.36793			Unpaired t test after antibody data log transformation					820#1044	0.086262			Unpaired t test after antibody data log transformation					820#1044	0.189105			Unpaired t test after antibody data log transformation
	820#0310	3551.65			Sustainer				820#0310	11787.8			Sustainer					820#0310	1.73722			Sustainer					820#0310	0.821879			Sustainer					820#0310	0.341474			Sustainer					820#0310	0.311716			Sustainer
	820#0089	10624.8			vs.	ns	0.8201		820#0089	31029.6			vs.	ns	0.5312			820#0089	2.57692			vs.	ns	0.8293			820#0089	2.20828			vs.	ns	0.7001			820#0089	0.374982			vs.	ns	0.8456			820#0089	0.465486			vs.
	820#0093	50136.3			Decayer				820#0093	320000			Decayer					820#0093	9.29402			Decayer					820#0093	5.24129			Decayer					820#0093	2.80428			Decayer					820#0093	1.94014			Decayer
	820#1166	23415.6							820#1166	1655.43								820#1166	3.13132								820#1166	1.87341								820#1166	0.250309								820#1166	0.211137
	820#0454	5020.99							820#0454	8303.48								820#0454	2.46263								820#0454	1.49943								820#0454	0.530073								820#0454	0.333655
	820#0085	6881.09							820#0085	1245.15								820#0085	3.39611								820#0085	1.02479								820#0085	0.214554								820#0085	0.136036
	820#0731	34957.1							820#0731	6471.63								820#0731	3.49576								820#0731	1.08802								820#0731	0.319326								820#0731	0.278231
	820#0007	1943.19							820#0007	13894.9								820#0007	1.04672								820#0007	0.230613								820#0007	0.603746								820#0007	0.19117
	820#0130	7138							820#0130	7835.56								820#0130	3.06341								820#0130	0.835772								820#0130	0.09555								820#0130	0.178242
	820#0456	4404.84							820#0456	3131.93								820#0456	1.13645								820#0456	1.30583								820#0456	0.584357								820#0456	0.149624
	820#0102	53966							820#0102	4517.17								820#0102	6.4665								820#0102	1.12451								820#0102	0.506423								820#0102	0.17675
	820#0025	3322.41							820#0025	13813.7								820#0025	2.88936								820#0025	1.77134								820#0025	0.441806								820#0025	0.332585
	820#1020	9694.58							820#1020	3572.74								820#1020	2.08575								820#1020	1.21093								820#1020	0.414529								820#1020	0.28022
	820#0020	12195.6							820#0020	28385.1								820#0020	3.22342								820#0020	1.07479								820#0020	0.247593								820#0020	0.326014
	820#0100	17725.4							820#0100	2855.18								820#0100	6.16543								820#0100	1.0314								820#0100	0.259702								820#0100	0.271086
	820#0458	29454.6							820#0458	3324.59								820#0458	2.94551								820#0458	2.03328								820#0458	0.932116								820#0458	0.360021
	820#0740		73019.6						820#0740		4151.74							820#0740		7.30223							820#0740		2.06446							820#0740		0.531459							820#0740		0.459031
	820#0225		2852.23						820#0225		12943.3							820#0225		1.91392							820#0225		1.34012							820#0225		0.540173							820#0225		0.634098
	820#0134		6464.15						820#0134		4957.84							820#0134		0.753362							820#0134		0.82156							820#0134		0.185996							820#0134		0.270632
	820#0117		10225.8						820#0117		17752.6							820#0117		1.68774							820#0117		2.08066							820#0117		0.267707							820#0117		0.13264
	820#0646		5005.03						820#0646		2255.82							820#0646		0.613603							820#0646		0.673525							820#0646		0.153823							820#0646		0.10067
	820#0193		39235.7						820#0193		26054							820#0193		2.83628							820#0193		1.32576							820#0193		0.363167							820#0193		0.177594
	820#0009		3721.98						820#0009		11260.9							820#0009		1.94135							820#0009		0.850573							820#0009		0.562118							820#0009		0.214145
	820#0882		5146.19						820#0882		1590.01							820#0882		1.35701							820#0882		0.750956							820#0882		0.113453							820#0882		0.462849
	820#0107		7207.46						820#0107		4015.79							820#0107		1.41914							820#0107		0.556356							820#0107		0.480042							820#0107		0.367055
	820#0010		24730.1						820#0010		37153.6							820#0010		3.81429							820#0010		1.41522							820#0010		0.396056							820#0010		0.150373
	820#0018		57485.4						820#0018		320000							820#0018		12.4334							820#0018		7.05547							820#0018		3.95185							820#0018		1.91625
	820#0857		866.652						820#0857		1654.19							820#0857		0.613603							820#0857		0.485069							820#0857		0.138987							820#0857		0.115578
	820#0053		4420.53						820#0053		11633.6							820#0053		2.77376							820#0053		0.278826							820#0053		0.359701							820#0053		0.336398
	820#0091		18739.8						820#0091		9063.65							820#0091		5.0722							820#0091		2.72599							820#0091		0.107046							820#0091		0.233913
	820#0015		3828.4						820#0015		33228.2							820#0015		3.7631							820#0015		1.60175							820#0015		0.443952							820#0015		0.335041
	820#1137		40150.4						820#1137		11395.9							820#1137		6.45985							820#1137		3.99018							820#1137		0.437037							820#1137		0.522772
	820#0098		6114.5						820#0098		2813.62							820#0098		1.68544							820#0098		0.479827							820#0098		0.299562							820#0098		0.12723
	820#0145		1821.38						820#0145		4643.93							820#0145		0.710062							820#0145		0.482304							820#0145		0.16453							820#0145		0.214764
	820#0082		737.59						820#0082		1389.23							820#0082		0.090597							820#0082		0.108983							820#0082		0.175688							820#0082		0.313639
	820#1281								820#1281									820#1281									820#1281									820#1281									820#1281
	820#0019		21430.8						820#0019		71655.6							820#0019		5.54086							820#0019		3.399							820#0019		0.973535							820#0019		0.932981
	820#0637		35238.7						820#0637		12086.1							820#0637		6.56188							820#0637		6.16108							820#0637		0.261739							820#0637		0.395749
	820#0268		20932.1						820#0268		2474.51							820#0268		3.00552							820#0268		1.28286							820#0268		0.173308							820#0268		0.30712
	820#0453		794.239						820#0453		1695.57							820#0453		0.433791							820#0453		0.428545							820#0453		0.210121							820#0453		0.129364
	820#1181		19489.8						820#1181		6424.84							820#1181		6.99769							820#1181		6.08211							820#1181		0.183795							820#1181		0.609936
	820#0029		4113.95						820#0029		4873.48							820#0029		1.4461							820#0029		0.723144							820#0029		0.267424							820#0029		0.4543
	820#0276		11532.7						820#0276		25973.9							820#0276		1.596							820#0276		1.5981							820#0276		0.878575							820#0276		0.443945
	820#0203		13032.6						820#0203		15398.8							820#0203		2.46699							820#0203		2.55131							820#0203		0.539424							820#0203		0.363531
	820#0144		13239.4						820#0144		27281.1							820#0144		2.72416							820#0144		1.82321							820#0144		0.393353							820#0144		0.266207
	820#0962		46831.2						820#0962		5174.82							820#0962		6.0549							820#0962		3.45423							820#0962		0.340252							820#0962		0.315188
	820#0163		12973.5						820#0163		17546.1							820#0163		2.44153							820#0163		0.652213							820#0163		0.634229							820#0163		0.258274
	820#0167		16351.7						820#0167		53700.9							820#0167		3.29677							820#0167		2.35098							820#0167		0.95237							820#0167		0.460821
	820#0081		27896.2						820#0081		12.6222							820#0081		11.0464							820#0081		3.79563							820#0081		0.364323							820#0081		0.226001
	820#0026		4842.87						820#0026		18831.6							820#0026		1.81828							820#0026		0.58818							820#0026		0.432494							820#0026		0.459618
	820#0231		3450.92						820#0231		5293.67							820#0231		0.915517							820#0231		0.381401							820#0231		0.184032							820#0231		0.108202
	820#0526		24140.1						820#0526		12553.6							820#0526		2.41406							820#0526		2.04976							820#0526		0.446946							820#0526		0.438445
	820#0660		12518.8						820#0660		1745.79							820#0660		1.66295							820#0660		1.72037							820#0660		0.206588							820#0660		0.264835
	820#0041		2738.87						820#0041		7157.94							820#0041		5.29197							820#0041		0.663688							820#0041		0.105157							820#0041		0.435671
	820#0092		2656.19						820#0092		10444.8							820#0092		2.02319							820#0092		0.709789							820#0092		0.406937							820#0092		0.403727
	820#0083		79677.5						820#0083		13618.9							820#0083		12.4776							820#0083		2.37121							820#0083		0.43216							820#0083		0.148628
	820#0329		3390.71						820#0329		5327.84							820#0329		2.14347							820#0329		0.499897							820#0329		0.478102							820#0329		0.262578
	820#0012		18032.9						820#0012		4403.17							820#0012		1.33118							820#0012		0.891553							820#0012		0.450845							820#0012		0.23858
	820#0301		62507.1						820#0301		119832							820#0301		4.41079							820#0301		3.82802							820#0301		0.230518							820#0301		0.103378
	820#0153		8580.5						820#0153		11751.3							820#0153		2.51919							820#0153		1.71924							820#0153		0.846869							820#0153		0.770627
[truncated: 21 more columns]

[truncated: 3 more sheets: Figure S6, Figure S7, Figure S8]
